# Supplementary material for: Crystal structure of poly[di­aqua­bis­(μ5-benzene-1,3-di­carboxyl­ato)(N,N-di­methyl­formamide)­cadmium(II)disodium(I)]
Source: Acta Crystallogr E Crystallogr Commun. 2017 Oct 3;73(Pt 11):1599–602. doi: 10.1107/S2056989017013871 (PMC5683472; doi:10.1107/S2056989017013871)
Supplement: Supplementary file 1 [file e-73-01599-sup1.cif]

##############################################################################
#                                                                            #
# This CIF contains the data in a paper accepted for publication in          #
# Acta Crystallographica Section E. It conforms to the requirements of       #
# Notes for Authors for Acta Crystallographica Section E, and has been       #
# peer reviewed under the auspices of the IUCr Commission on Journals.       #
#                                                                            #
# Full details of the Crystallographic Information File format               #
# are given in the paper "The Crystallographic Information File (CIF):       #
# a New Standard Archive File for Crystallography" by S. R. Hall, F. H.      #
# Allen and I. D. Brown [Acta Cryst. (1991), A47, 655-685].                  #
#                                                                            #
# The current version of the core CIF dictionary is obtainable from          #
# ftp://ftp.iucr.org/pub/cif_core.dic.                                       #
#                                                                            #
# Software is freely available for graphical display of the structure(s)     #
# in this CIF. For information consult the CIF software page                 #
# http://www.iucr.org/resources/cif/software.                                #
#                                                                            #
# This file may be used for bona fide research purposes within the           #
# scientific community so long as proper attribution is given to the journal # 
# article from which it was obtained.                                        #
#                                                                            #
##############################################################################
data_I
_journal_date_recd_electronic     2017-09-02
_journal_date_accepted     2017-09-26
_journal_name_full     'Acta Crystallographica, Section E'
_journal_year     2017
_journal_volume     73
_journal_issue     11
_journal_page_first     1599
_journal_page_last     1602
_journal_paper_category     GM
_journal_paper_doi     10.1107/S2056989017013871
_journal_coeditor_code     PJ2046
_publ_contact_author_name     'Nanthawat Wannarit'
_publ_contact_author_address
;
Department of Chemistry, Faculty of Science and Technology,
Thammasat University, Klong Laung, Pathumthani 12121, Thailand
;
_publ_contact_author_email     'nwan0110@tu.ac.th'
_publ_contact_author_fax     ?
_publ_contact_author_phone     ?
_publ_section_title
;\
Crystal structure of
poly[diaquabis(\m~5~-benzene-1,3-dicarboxylato)(<i>N</i>,<i>N</i>-\
dimethylformamide)cadmium(II)disodium(I)]
;
loop_
    _publ_author_name
    _publ_author_footnote
    _publ_author_address
    'Sangsawang, Matimon' .
;
Department of Chemistry, Faculty of Science and Technology,
Thammasat University, Khlong Laung, Pathumthani 12121, Thailand
;
    'Chainok, Kittipong' .
;
Materials and Textile Technology,
Faculty of Science and Technology,
Thammasat University, Khlong Laung, Pathumthani 12121, Thailand
;
    'Wannarit, Nanthawat' .
;
Department of Chemistry, Faculty of Science and Technology,
Thammasat University, Khlong Laung, Pathumthani 12121, Thailand
;
_publ_section_synopsis
;
A novel three-dimensional bimetallic Cd^II^--Na^I^ metal--organic framework has
been synthesized and the X-ray structure has been reported.
;
_chemical_name_systematic
;\
Poly[diaquabis(\m~5~-benzene-1,3-dicarboxylato)(<i>N</i>,<i>N</i>-\
dimethylformamide)cadmium(II)disodium(I)]
;
_chemical_name_common     ?
_chemical_formula_moiety     'C19 H19 Cd N Na2 O11'
_chemical_formula_sum     'C19 H19 Cd N Na2 O11'
_chemical_formula_iupac     '[Cd Na2 (C8 H4 O4)2 (C3 H7 N O) (H2 O1)2]'
_chemical_formula_weight     595.73
_chemical_melting_point     ?
_shelx_space_group_comment
;
The symmetry employed for this shelxl refinement is uniquely defined
by the following loop, which should always be used as a source of
symmetry information in preference to the above space-group names.
They are only intended as comments.
;
_space_group_crystal_system     tetragonal
_space_group_name_H-M_alt     'P 43'
_space_group_name_Hall     'P 4cw'
loop_
    _space_group_symop_operation_xyz
    'x, y, z'
    '-x, -y, z+1/2'
    '-y, x, z+3/4'
    'y, -x, z+1/4'
_cell_length_a     10.1437(8)
_cell_length_b     10.1437(8)
_cell_length_c     21.4664(15)
_cell_angle_alpha     90
_cell_angle_beta     90
_cell_angle_gamma     90
_cell_volume     2208.8(4)
_cell_formula_units_Z     4
_cell_measurement_reflns_used     9769
_cell_measurement_theta_min     2.731
_cell_measurement_theta_max     28.259
_cell_measurement_temperature     296(2)
_exptl_crystal_description     block
_exptl_crystal_colour     colourless
_exptl_crystal_size_max     0.35
_exptl_crystal_size_mid     0.21
_exptl_crystal_size_min     0.16
_exptl_crystal_density_diffrn     1.791
_exptl_crystal_density_meas     ?
_exptl_crystal_density_method     ?
_exptl_crystal_F_000     1192
_exptl_absorpt_coefficient_mu     1.090
_exptl_absorpt_correction_type     multi-scan
_exptl_absorpt_process_details
;
(SADABS, Bruker, 2013)
;
_shelx_estimated_absorpt_T_min     ?
_shelx_estimated_absorpt_T_max     ?
_exptl_absorpt_correction_T_min     0.6467
_exptl_absorpt_correction_T_max     0.7041
_exptl_special_details     ?
_diffrn_ambient_temperature     296.15
_diffrn_radiation_type     MoK\a
_diffrn_radiation_wavelength     0.71073
_diffrn_measurement_device_type     'Bruker APEXII D8 QUEST CMOS'
_diffrn_measurement_device     'four-circle KAPPA diffractometer'
_diffrn_measurement_method     '\w and \f scans'
_diffrn_detector_area_resol_mean     10.5
_diffrn_reflns_number     56814
_diffrn_reflns_av_R_equivalents     0.0740
_diffrn_reflns_theta_min     2.763
_diffrn_reflns_theta_max     28.715
_diffrn_reflns_theta_full     25.242
_diffrn_measured_fraction_theta_max     0.998
_diffrn_measured_fraction_theta_full     0.998
_diffrn_reflns_limit_h_min     -13
_diffrn_reflns_limit_h_max     13
_diffrn_reflns_limit_k_min     -12
_diffrn_reflns_limit_k_max     13
_diffrn_reflns_limit_l_min     -28
_diffrn_reflns_limit_l_max     29
_refine_special_details     ?
_reflns_number_total     5708
_reflns_number_gt     5301
_reflns_threshold_expression     'I > 2\s(I)'
_refine_ls_structure_factor_coef     Fsqd
_refine_ls_matrix_type     full
_refine_ls_R_factor_all     0.0321
_refine_ls_R_factor_gt     0.0277
_refine_ls_wR_factor_gt     0.0661
_refine_ls_wR_factor_ref     0.0677
_refine_ls_goodness_of_fit_ref     1.031
_refine_ls_restrained_S_all     1.030
_refine_ls_number_reflns     5708
_refine_ls_number_parameters     351
_refine_ls_number_restraints     160
_refine_ls_hydrogen_treatment     constr
_refine_ls_weighting_scheme     calc
_refine_ls_weighting_details
              'w=1/[\s^2^(Fo^2^)+(0.0375P)^2^+0.6193P] where P=(Fo^2^+2Fc^2^)/3'
_atom_sites_solution_hydrogens     mixed
_atom_sites_solution_primary     ?
_atom_sites_solution_secondary     ?
_refine_ls_shift/su_max     0.000
_refine_ls_shift/su_mean     0.000
_refine_diff_density_max     0.524
_refine_diff_density_min     -0.449
_refine_ls_extinction_method     SHELXL
_refine_ls_extinction_coef     0.0050(7)
_refine_ls_extinction_expression
                                  'Fc^*^=kFc[1+0.001xFc^2^\l^3^/sin(2\q)]^-1/4^'
_refine_ls_abs_structure_details
;
Flack <i>x</i> determined using 2427 quotients
[(<i>I</i>^+^)-(<i>I</i>^-^)]/[(<i>I</i>^+^)+(<i>I</i>^-^)]
(Parsons et al., 2013)
;
_refine_ls_abs_structure_Flack     0.081(13)
loop_
    _atom_type_symbol
    _atom_type_description
    _atom_type_scat_dispersion_real
    _atom_type_scat_dispersion_imag
    _atom_type_scat_source
    'C' 'C' 0.0033 0.0016
                         'International Tables Vol C Tables 4.2.6.8 and 6.1.1.4'
    'H' 'H' 0.0000 0.0000
                         'International Tables Vol C Tables 4.2.6.8 and 6.1.1.4'
    'Cd' 'Cd' -0.8075 1.2024
                         'International Tables Vol C Tables 4.2.6.8 and 6.1.1.4'
    'N' 'N' 0.0061 0.0033
                         'International Tables Vol C Tables 4.2.6.8 and 6.1.1.4'
    'Na' 'Na' 0.0362 0.0249
                         'International Tables Vol C Tables 4.2.6.8 and 6.1.1.4'
    'O' 'O' 0.0106 0.0060
                         'International Tables Vol C Tables 4.2.6.8 and 6.1.1.4'
_computing_data_collection
;
APEX2 (Bruker, 2013)
;
_computing_cell_refinement
;
SAINT (Bruker, 2013)
;
_computing_data_reduction
;
SAINT (Bruker, 2013)
;
_computing_structure_solution
;
SHELXT (Sheldrick, 2015a)
;
_computing_structure_refinement
;
SHELXL (Sheldrick, 2015b)
;
_computing_molecular_graphics
;
<i>OLEX2</i> (Dolomanov <i>et al.</i>,  2009)
;
_computing_publication_material
;
<i>OLEX2</i> (Dolomanov <i>et al.</i>,  2009)
;
loop_
    _atom_site_type_symbol
    _atom_site_label
    _atom_site_fract_x
    _atom_site_fract_y
    _atom_site_fract_z
    _atom_site_U_iso_or_equiv
    _atom_site_adp_type
    _atom_site_calc_flag
    _atom_site_occupancy
    _atom_site_disorder_assembly
    _atom_site_disorder_group
    Cd Cd1 0.08591(2) 0.23028(2) 0.49814(3) 0.02155(9) Uani d 1 . .
    Na Na1 0.1091(4) 0.2329(2) 0.33008(17) 0.0575(9) Uani d 1 . .
    Na Na2 0.1037(2) 0.2125(3) 0.66027(15) 0.0510(8) Uani d 1 . .
    O O1 0.0894(3) 0.3769(3) 0.41640(17) 0.0357(8) Uani d 1 . .
    O O2 0.0886(4) 0.4817(3) 0.5052(3) 0.0458(10) Uani d 1 . .
    O O3 0.1045(3) 0.9851(3) 0.5013(2) 0.0349(6) Uani d 1 . .
    O O4 0.0482(4) 1.0819(3) 0.41384(15) 0.0354(8) Uani d 1 . .
    O O5 0.2394(3) 0.2174(5) 0.57576(19) 0.0502(10) Uani d 1 . .
    O O6 0.3488(3) 0.2217(4) 0.4890(2) 0.0490(10) Uani d 1 . .
    O O7 0.9433(3) 0.2411(4) 0.58696(16) 0.0337(7) Uani d 1 . .
    O O8 0.8424(3) 0.2200(3) 0.4971(2) 0.0319(6) Uani d 1 . .
    O O9 0.3263(6) 0.1781(9) 0.3477(3) 0.111(2) Uani d 1 . .
    H H9A 0.3381 0.0906 0.3450 0.166 Uiso d 1 . .
    H H9B 0.3540 0.2025 0.3857 0.166 Uiso d 1 . .
    O O10 0.0517(7) 0.4353(7) 0.6789(3) 0.118(2) Uani d 1 . .
    H H10A 0.0182 0.4694 0.6461 0.178 Uiso d 1 . .
    H H10B 0.1218 0.4773 0.6885 0.178 Uiso d 1 . .
    C C1 0.0879(4) 0.6114(4) 0.4125(2) 0.0251(8) Uani d 1 . .
    C C2 0.0830(4) 0.7316(4) 0.4438(2) 0.0236(8) Uani d 1 . .
    H H2 0.0798 0.7328 0.4871 0.028 Uiso calc 1 . .
    C C3 0.0829(4) 0.8496(4) 0.4111(2) 0.0225(8) Uani d 1 . .
    C C4 0.0860(5) 0.8478(4) 0.3463(2) 0.0312(10) Uani d 1 . .
    H H4 0.0847 0.9267 0.3242 0.037 Uiso calc 1 . .
    C C5 0.0909(5) 0.7295(4) 0.3148(2) 0.0364(12) Uani d 1 . .
    H H5 0.0935 0.7284 0.2715 0.044 Uiso calc 1 . .
    C C6 0.0918(5) 0.6114(4) 0.3481(2) 0.0335(10) Uani d 1 . .
    H H6 0.0951 0.5317 0.3268 0.040 Uiso calc 1 . .
    C C7 0.0881(4) 0.4829(4) 0.4476(3) 0.0314(10) Uani d 1 . .
    C C8 0.0788(4) 0.9796(4) 0.4444(2) 0.0249(8) Uani d 1 . .
    C C9 0.4717(4) 0.2316(4) 0.5837(2) 0.0257(8) Uani d 1 . .
    C C10 0.5928(4) 0.2363(4) 0.5534(2) 0.0245(9) Uani d 1 . .
    H H10 0.5962 0.2377 0.5101 0.029 Uiso calc 1 . .
    C C11 0.7089(4) 0.2390(4) 0.58795(19) 0.0220(8) Uani d 1 . .
    C C12 0.7034(4) 0.2399(5) 0.6526(2) 0.0286(9) Uani d 1 . .
    H H12 0.7809 0.2424 0.6758 0.034 Uiso calc 1 . .
    C C13 0.5834(4) 0.2370(4) 0.6825(2) 0.0327(10) Uani d 1 . .
    H H13 0.5802 0.2389 0.7258 0.039 Uiso calc 1 . .
    C C14 0.4674(4) 0.2313(4) 0.6486(2) 0.0285(9) Uani d 1 . .
    H H14 0.3867 0.2273 0.6691 0.034 Uiso calc 1 . .
    C C15 0.3461(4) 0.2229(4) 0.5460(2) 0.0300(9) Uani d 1 . .
    C C16 0.8396(4) 0.2330(4) 0.5549(2) 0.0227(8) Uani d 1 . .
    O O11B 0.1647(14) 0.3817(14) 0.2412(5) 0.082(3) Uani d 0.618(10) A 2
    N N1 0.3469(8) 0.4165(5) 0.1823(3) 0.0859(17) Uani d 1 . .
    C C17B 0.2980(15) 0.3983(11) 0.2335(6) 0.088(3) Uani d 0.618(10) A 2
    H H17B 0.3526 0.3957 0.2683 0.106 Uiso calc 0.618(10) A 2
    C C18B 0.2609(14) 0.4209(11) 0.1244(7) 0.093(3) Uani d 0.618(10) A 2
    H H18A 0.2369 0.3328 0.1127 0.140 Uiso calc 0.618(10) A 2
    H H18B 0.3088 0.4617 0.0910 0.140 Uiso calc 0.618(10) A 2
    H H18C 0.1828 0.4711 0.1330 0.140 Uiso calc 0.618(10) A 2
    C C19B 0.4849(13) 0.4221(13) 0.1669(8) 0.099(3) Uani d 0.618(10) A 2
    H H19A 0.5354 0.4346 0.2043 0.149 Uiso calc 0.618(10) A 2
    H H19B 0.5005 0.4943 0.1390 0.149 Uiso calc 0.618(10) A 2
    H H19C 0.5109 0.3411 0.1473 0.149 Uiso calc 0.618(10) A 2
    C C18A 0.439(2) 0.424(2) 0.2384(9) 0.105(5) Uani d 0.382(10) A 1
    H H18D 0.3884 0.4164 0.2760 0.157 Uiso calc 0.382(10) A 1
    H H18E 0.4851 0.5063 0.2380 0.157 Uiso calc 0.382(10) A 1
    H H18F 0.5015 0.3527 0.2364 0.157 Uiso calc 0.382(10) A 1
    C C19A 0.433(3) 0.417(3) 0.1269(10) 0.110(6) Uani d 0.382(10) A 1
    H H19D 0.4565 0.5063 0.1169 0.165 Uiso calc 0.382(10) A 1
    H H19E 0.3865 0.3786 0.0923 0.165 Uiso calc 0.382(10) A 1
    H H19F 0.5109 0.3670 0.1353 0.165 Uiso calc 0.382(10) A 1
    C C17A 0.2249(19) 0.401(2) 0.1936(11) 0.098(4) Uani d 0.382(10) A 1
    H H17A 0.1610 0.3926 0.1628 0.117 Uiso calc 0.382(10) A 1
    O O11A 0.198(3) 0.396(2) 0.2554(10) 0.102(5) Uani d 0.382(10) A 1
loop_
    _atom_site_aniso_label
    _atom_site_aniso_U_11
    _atom_site_aniso_U_22
    _atom_site_aniso_U_33
    _atom_site_aniso_U_12
    _atom_site_aniso_U_13
    _atom_site_aniso_U_23
    Cd1 0.02087(14) 0.02266(15) 0.02112(12) 0.00064(10) -0.00023(11)
                                                                    -0.00002(11)
    Na1 0.096(2) 0.0428(14) 0.0337(16) -0.0075(12) 0.0048(15) -0.0055(8)
    Na2 0.0289(10) 0.0944(19) 0.0298(14) -0.0066(10) -0.0059(9) 0.0114(12)
    O1 0.0375(18) 0.0144(13) 0.055(2) -0.0009(11) -0.0018(15) 0.0020(13)
    O2 0.062(2) 0.0262(15) 0.049(3) -0.0022(14) -0.001(2) 0.0105(18)
    O3 0.0471(16) 0.0271(13) 0.0305(15) 0.0009(12) -0.0002(19) -0.0023(17)
    O4 0.055(2) 0.0144(13) 0.0365(18) 0.0024(13) 0.0009(15) 0.0005(12)
    O5 0.0156(15) 0.083(3) 0.052(2) -0.0012(16) -0.0008(14) 0.005(2)
    O6 0.0319(17) 0.079(3) 0.036(3) -0.0123(16) -0.0103(17) 0.007(2)
    O7 0.0159(13) 0.048(2) 0.0369(17) -0.0016(13) -0.0045(12) 0.0016(15)
    O8 0.0263(13) 0.0429(15) 0.0265(13) 0.0009(11) 0.0044(17) 0.0006(18)
    O9 0.087(4) 0.193(8) 0.052(3) 0.004(5) -0.013(3) 0.003(4)
    O10 0.113(5) 0.122(5) 0.120(6) -0.002(4) -0.047(4) 0.049(4)
    C1 0.025(2) 0.0149(17) 0.035(2) -0.0004(15) 0.0015(16) 0.0031(16)
    C2 0.025(2) 0.0183(19) 0.027(2) -0.0009(15) -0.0013(15) 0.0021(14)
    C3 0.026(2) 0.0151(18) 0.026(2) -0.0021(14) -0.0009(16) 0.0006(15)
    C4 0.041(3) 0.022(2) 0.030(2) 0.0029(18) 0.0003(19) 0.0024(17)
    C5 0.055(3) 0.028(2) 0.027(2) 0.002(2) 0.0015(19) -0.0009(16)
    C6 0.038(3) 0.020(2) 0.042(3) 0.0019(18) 0.001(2) -0.0050(18)
    C7 0.022(2) 0.0180(19) 0.054(3) -0.0016(15) -0.0008(19) 0.0063(19)
    C8 0.0244(19) 0.0190(19) 0.031(2) -0.0021(15) 0.0077(16) -0.0011(16)
    C9 0.0167(18) 0.027(2) 0.033(2) -0.0001(15) -0.0045(16) 0.0025(17)
    C10 0.0184(19) 0.030(2) 0.026(2) -0.0022(16) -0.0008(14) 0.0035(15)
    C11 0.0165(17) 0.0230(19) 0.0265(19) -0.0025(14) -0.0009(15) 0.0003(15)
    C12 0.023(2) 0.039(2) 0.024(2) -0.0001(17) -0.0057(16) -0.0027(18)
    C13 0.032(2) 0.041(3) 0.024(2) -0.002(2) 0.0034(16) -0.0011(17)
    C14 0.019(2) 0.034(2) 0.032(2) 0.0019(17) 0.0061(16) -0.0008(18)
    C15 0.0143(18) 0.029(2) 0.046(3) -0.0017(15) -0.0069(18) 0.0079(19)
    C16 0.0159(17) 0.0210(18) 0.031(2) -0.0006(14) 0.0001(15) 0.0015(15)
    O11B 0.125(6) 0.051(6) 0.068(6) -0.015(4) 0.025(4) -0.027(5)
    N1 0.135(5) 0.030(2) 0.093(3) 0.000(3) 0.035(3) -0.001(2)
    C17B 0.127(6) 0.047(5) 0.091(4) -0.012(4) 0.028(3) -0.004(3)
    C18B 0.143(6) 0.041(6) 0.095(5) 0.012(5) 0.029(4) -0.008(4)
    C19B 0.135(5) 0.048(6) 0.115(7) 0.001(4) 0.036(4) 0.017(6)
    C18A 0.144(7) 0.073(12) 0.098(5) -0.018(7) 0.030(5) 0.008(6)
    C19A 0.136(8) 0.099(18) 0.095(5) 0.006(9) 0.035(5) 0.005(7)
    C17A 0.137(5) 0.057(10) 0.100(6) -0.008(4) 0.040(4) -0.029(6)
    O11A 0.155(10) 0.052(9) 0.100(6) -0.039(9) 0.046(6) -0.037(7)
_geom_special_details
;
 All esds (except the esd in the dihedral angle between two l.s. planes)
 are estimated using the full covariance matrix.  The cell esds are taken
 into account individually in the estimation of esds in distances, angles
 and torsion angles; correlations between esds in cell parameters are only
 used when they are defined by crystal symmetry.  An approximate (isotropic)
 treatment of cell esds is used for estimating esds involving l.s. planes.
;
loop_
    _geom_bond_atom_site_label_1
    _geom_bond_atom_site_label_2
    _geom_bond_site_symmetry_2
    _geom_bond_distance
    _geom_bond_publ_flag
    Cd1 O1 . 2.301(3) yes
    Cd1 O2 . 2.555(3) yes
    Cd1 O3 1_545 2.496(3) yes
    Cd1 O4 1_545 2.385(3) yes
    Cd1 O5 . 2.284(4) yes
    Cd1 O7 1_455 2.396(3) yes
    Cd1 O8 1_455 2.472(3) yes
    Na1 Na2 3_554 3.914(6) ?
    Na1 O1 . 2.368(5) yes
    Na1 O3 3_654 2.339(5) yes
    Na1 O4 1_545 2.441(5) yes
    Na1 O9 . 2.304(7) yes
    Na1 O11B . 2.498(11) yes
    Na1 O11A . 2.475(18) yes
    Na2 Cd1 4 3.791(3) ?
    Na2 Na1 4 3.914(6) ?
    Na2 O4 4_455 2.655(5) yes
    Na2 O5 . 2.277(5) yes
    Na2 O7 1_455 2.282(4) yes
    Na2 O8 4_565 2.275(5) yes
    Na2 O10 . 2.354(8) yes
    O1 C7 . 1.266(6) ?
    O2 C7 . 1.237(8) ?
    O3 Cd1 1_565 2.495(3) ?
    O3 Na1 4_565 2.339(5) ?
    O3 C8 . 1.250(6) ?
    O4 Cd1 1_565 2.385(3) ?
    O4 Na1 1_565 2.442(5) ?
    O4 Na2 3_564 2.655(5) ?
    O4 C8 . 1.266(5) ?
    O5 C15 . 1.259(6) ?
    O6 C15 . 1.224(7) ?
    O7 Cd1 1_655 2.396(3) ?
    O7 Na2 1_655 2.282(4) ?
    O7 C16 . 1.259(5) ?
    O8 Cd1 1_655 2.472(3) ?
    O8 Na2 3_654 2.275(5) ?
    O8 C16 . 1.248(6) ?
    O9 H9A . 0.8971 ?
    O9 H9B . 0.8991 ?
    O10 H10A . 0.8544 ?
    O10 H10B . 0.8548 ?
    C1 C2 . 1.393(6) ?
    C1 C6 . 1.383(7) ?
    C1 C7 . 1.505(6) ?
    C2 H2 . 0.9300 ?
    C2 C3 . 1.388(5) ?
    C3 C4 . 1.391(6) ?
    C3 C8 . 1.501(5) ?
    C4 H4 . 0.9300 ?
    C4 C5 . 1.379(6) ?
    C5 H5 . 0.9300 ?
    C5 C6 . 1.395(7) ?
    C6 H6 . 0.9300 ?
    C9 C10 . 1.390(6) ?
    C9 C14 . 1.395(6) ?
    C9 C15 . 1.511(6) ?
    C10 H10 . 0.9300 ?
    C10 C11 . 1.392(5) ?
    C11 C12 . 1.390(6) ?
    C11 C16 . 1.505(5) ?
    C12 H12 . 0.9300 ?
    C12 C13 . 1.376(6) ?
    C13 H13 . 0.9300 ?
    C13 C14 . 1.385(6) ?
    C14 H14 . 0.9300 ?
    O11B C17B . 1.373(18) ?
    N1 C17B . 1.221(13) ?
    N1 C18B . 1.517(15) ?
    N1 C19B . 1.439(14) ?
    N1 C18A . 1.526(18) ?
    N1 C19A . 1.473(17) ?
    N1 C17A . 1.271(19) ?
    C17B H17B . 0.9300 ?
    C18B H18A . 0.9600 ?
    C18B H18B . 0.9600 ?
    C18B H18C . 0.9600 ?
    C19B H19A . 0.9600 ?
    C19B H19B . 0.9600 ?
    C19B H19C . 0.9600 ?
    C18A H18D . 0.9600 ?
    C18A H18E . 0.9600 ?
    C18A H18F . 0.9600 ?
    C19A H19D . 0.9600 ?
    C19A H19E . 0.9600 ?
    C19A H19F . 0.9600 ?
    C17A H17A . 0.9300 ?
    C17A O11A . 1.36(2) ?
loop_
    _geom_angle_atom_site_label_1
    _geom_angle_atom_site_label_2
    _geom_angle_atom_site_label_3
    _geom_angle_site_symmetry_1
    _geom_angle_site_symmetry_3
    _geom_angle
    _geom_angle_publ_flag
    O1 Cd1 O2 . . 53.12(15) yes
    O1 Cd1 O3 . 1_545 131.59(15) yes
    O1 Cd1 O4 . 1_545 80.31(12) yes
    O1 Cd1 O7 . 1_455 125.91(12) yes
    O1 Cd1 O8 . 1_455 92.04(13) yes
    O3 Cd1 O2 1_545 . 173.00(16) yes
    O4 Cd1 O2 1_545 . 132.60(15) yes
    O4 Cd1 O3 1_545 1_545 53.37(13) yes
    O4 Cd1 O7 1_545 1_455 122.40(12) yes
    O4 Cd1 O8 1_545 1_455 78.81(13) yes
    O5 Cd1 O1 . . 125.67(14) yes
    O5 Cd1 O2 . . 90.36(16) yes
    O5 Cd1 O3 . 1_545 82.65(15) yes
    O5 Cd1 O4 . 1_545 128.83(14) yes
    O5 Cd1 O7 . 1_455 80.41(12) yes
    O5 Cd1 O8 . 1_455 133.24(16) yes
    O7 Cd1 O2 1_455 . 85.03(15) yes
    O7 Cd1 O3 1_455 1_545 94.01(14) yes
    O7 Cd1 O8 1_455 1_455 53.55(14) yes
    O8 Cd1 O2 1_455 . 93.07(11) yes
    O8 Cd1 O3 1_455 1_545 91.92(10) yes
    O1 Na1 Na2 . 3_554 77.99(11) ?
    O1 Na1 O4 . 1_545 77.84(17) yes
    O1 Na1 O11B . . 104.1(3) yes
    O1 Na1 O11A . . 97.1(6) ?
    O3 Na1 Na2 3_654 3_554 77.96(14) ?
    O3 Na1 O1 3_654 . 151.1(2) yes
    O3 Na1 O4 3_654 1_545 94.59(15) yes
    O3 Na1 O11B 3_654 . 82.9(3) yes
    O3 Na1 O11A 3_654 . 93.0(6) ?
    O4 Na1 Na2 1_545 3_554 41.86(11) ?
    O4 Na1 O11B 1_545 . 177.4(3) yes
    O4 Na1 O11A 1_545 . 171.5(7) ?
    O9 Na1 Na2 . 3_554 130.1(2) ?
    O9 Na1 O1 . . 95.8(2) yes
    O9 Na1 O3 . 3_654 112.0(2) yes
    O9 Na1 O4 . 1_545 88.3(2) yes
    O9 Na1 O11B . . 93.2(4) yes
    O9 Na1 O11A . . 85.4(8) ?
    O11B Na1 Na2 . 3_554 136.6(4) ?
    O11A Na1 Na2 . 3_554 144.3(8) ?
    Cd1 Na2 Na1 4 4 55.94(8) ?
    O4 Na2 Cd1 4_455 4 38.59(8) ?
    O4 Na2 Na1 4_455 4 37.86(11) ?
    O5 Na2 Cd1 . 4 102.07(15) ?
    O5 Na2 Na1 . 4 57.70(14) ?
    O5 Na2 O4 . 4_455 95.45(19) yes
    O5 Na2 O7 . 1_455 83.03(18) yes
    O5 Na2 O10 . . 104.5(2) yes
    O7 Na2 Cd1 1_455 4 133.31(13) ?
    O7 Na2 Na1 1_455 4 92.36(13) ?
    O7 Na2 O4 1_455 4_455 94.98(14) yes
    O7 Na2 O10 1_455 . 80.5(2) yes
    O8 Na2 Cd1 4_565 4 38.84(9) ?
    O8 Na2 Na1 4_565 4 89.00(13) ?
    O8 Na2 O4 4_565 4_455 77.02(13) yes
    O8 Na2 O5 4_565 . 110.18(16) yes
    O8 Na2 O7 4_565 1_455 164.93(18) yes
    O8 Na2 O10 4_565 . 102.3(2) yes
    O10 Na2 Cd1 . 4 139.3(2) ?
    O10 Na2 Na1 . 4 161.7(2) ?
    O10 Na2 O4 . 4_455 158.8(2) yes
    Cd1 O1 Na1 . . 101.49(13) ?
    C7 O1 Cd1 . . 98.4(3) ?
    C7 O1 Na1 . . 159.7(3) ?
    C7 O2 Cd1 . . 87.1(3) ?
    Na1 O3 Cd1 4_565 1_565 117.93(19) ?
    C8 O3 Cd1 . 1_565 90.1(3) ?
    C8 O3 Na1 . 4_565 143.6(3) ?
    Cd1 O4 Na1 1_565 1_565 97.02(13) ?
    Cd1 O4 Na2 1_565 3_564 97.42(13) ?
    Na1 O4 Na2 1_565 3_564 100.28(18) ?
    C8 O4 Cd1 . 1_565 94.9(3) ?
    C8 O4 Na1 . 1_565 146.5(3) ?
    C8 O4 Na2 . 3_564 109.1(3) ?
    Na2 O5 Cd1 . . 99.83(14) ?
    C15 O5 Cd1 . . 102.4(3) ?
    C15 O5 Na2 . . 157.7(3) ?
    Na2 O7 Cd1 1_655 1_655 96.46(14) ?
    C16 O7 Cd1 . 1_655 93.8(3) ?
    C16 O7 Na2 . 1_655 164.5(3) ?
    Na2 O8 Cd1 3_654 1_655 105.91(16) ?
    C16 O8 Cd1 . 1_655 90.5(2) ?
    C16 O8 Na2 . 3_654 149.8(3) ?
    Na1 O9 H9A . . 110.8 ?
    Na1 O9 H9B . . 112.4 ?
    H9A O9 H9B . . 106.7 ?
    Na2 O10 H10A . . 109.8 ?
    Na2 O10 H10B . . 109.5 ?
    H10A O10 H10B . . 109.2 ?
    C2 C1 C7 . . 121.2(4) ?
    C6 C1 C2 . . 118.9(4) ?
    C6 C1 C7 . . 120.0(4) ?
    C1 C2 H2 . . 119.6 ?
    C3 C2 C1 . . 120.7(4) ?
    C3 C2 H2 . . 119.6 ?
    C2 C3 C4 . . 119.7(4) ?
    C2 C3 C8 . . 121.1(4) ?
    C4 C3 C8 . . 119.2(3) ?
    C3 C4 H4 . . 119.9 ?
    C5 C4 C3 . . 120.2(4) ?
    C5 C4 H4 . . 119.9 ?
    C4 C5 H5 . . 120.1 ?
    C4 C5 C6 . . 119.8(5) ?
    C6 C5 H5 . . 120.1 ?
    C1 C6 C5 . . 120.8(4) ?
    C1 C6 H6 . . 119.6 ?
    C5 C6 H6 . . 119.6 ?
    O1 C7 C1 . . 118.1(5) ?
    O2 C7 O1 . . 121.4(4) ?
    O2 C7 C1 . . 120.5(4) ?
    O3 C8 O4 . . 121.4(4) ?
    O3 C8 C3 . . 119.9(4) ?
    O4 C8 C3 . . 118.7(4) ?
    C10 C9 C14 . . 119.7(4) ?
    C10 C9 C15 . . 119.8(4) ?
    C14 C9 C15 . . 120.5(4) ?
    C9 C10 H10 . . 120.0 ?
    C9 C10 C11 . . 120.0(4) ?
    C11 C10 H10 . . 120.0 ?
    C10 C11 C16 . . 119.6(4) ?
    C12 C11 C10 . . 119.9(4) ?
    C12 C11 C16 . . 120.4(4) ?
    C11 C12 H12 . . 120.0 ?
    C13 C12 C11 . . 120.1(4) ?
    C13 C12 H12 . . 120.0 ?
    C12 C13 H13 . . 119.7 ?
    C12 C13 C14 . . 120.5(4) ?
    C14 C13 H13 . . 119.7 ?
    C9 C14 H14 . . 120.1 ?
    C13 C14 C9 . . 119.9(4) ?
    C13 C14 H14 . . 120.1 ?
    O5 C15 C9 . . 117.2(4) ?
    O6 C15 O5 . . 121.7(4) ?
    O6 C15 C9 . . 121.1(4) ?
    O7 C16 C11 . . 118.4(4) ?
    O8 C16 O7 . . 122.1(4) ?
    O8 C16 C11 . . 119.5(3) ?
    C17B O11B Na1 . . 112.8(9) ?
    C17B N1 C18B . . 120.6(10) ?
    C17B N1 C19B . . 127.4(12) ?
    C19B N1 C18B . . 111.8(9) ?
    C19A N1 C18A . . 106.0(13) ?
    C17A N1 C18A . . 116.8(12) ?
    C17A N1 C19A . . 136.9(17) ?
    O11B C17B H17B . . 119.1 ?
    N1 C17B O11B . . 121.8(13) ?
    N1 C17B H17B . . 119.1 ?
    N1 C18B H18A . . 109.5 ?
    N1 C18B H18B . . 109.5 ?
    N1 C18B H18C . . 109.5 ?
    H18A C18B H18B . . 109.5 ?
    H18A C18B H18C . . 109.5 ?
    H18B C18B H18C . . 109.5 ?
    N1 C19B H19A . . 109.5 ?
    N1 C19B H19B . . 109.5 ?
    N1 C19B H19C . . 109.5 ?
    H19A C19B H19B . . 109.5 ?
    H19A C19B H19C . . 109.5 ?
    H19B C19B H19C . . 109.5 ?
    N1 C18A H18D . . 109.5 ?
    N1 C18A H18E . . 109.5 ?
    N1 C18A H18F . . 109.5 ?
    H18D C18A H18E . . 109.5 ?
    H18D C18A H18F . . 109.5 ?
    H18E C18A H18F . . 109.5 ?
    N1 C19A H19D . . 109.5 ?
    N1 C19A H19E . . 109.5 ?
    N1 C19A H19F . . 109.5 ?
    H19D C19A H19E . . 109.5 ?
    H19D C19A H19F . . 109.5 ?
    H19E C19A H19F . . 109.5 ?
    N1 C17A H17A . . 123.6 ?
    N1 C17A O11A . . 113(2) ?
    O11A C17A H17A . . 123.6 ?
    C17A O11A Na1 . . 136.8(17) ?
loop_
    _geom_torsion_atom_site_label_1
    _geom_torsion_atom_site_label_2
    _geom_torsion_atom_site_label_3
    _geom_torsion_atom_site_label_4
    _geom_torsion_site_symmetry_1
    _geom_torsion_site_symmetry_2
    _geom_torsion_site_symmetry_3
    _geom_torsion_site_symmetry_4
    _geom_torsion
    _geom_torsion_publ_flag
    Cd1 O1 C7 O2 . . . . 1.6(5) ?
    Cd1 O1 C7 C1 . . . . -179.3(3) ?
    Cd1 O2 C7 O1 . . . . -1.5(4) ?
    Cd1 O2 C7 C1 . . . . 179.5(4) ?
    Cd1 O3 C8 O4 1_565 . . . -5.0(4) ?
    Cd1 O3 C8 C3 1_565 . . . 175.5(3) ?
    Cd1 O4 C8 O3 1_565 . . . 5.2(4) ?
    Cd1 O4 C8 C3 1_565 . . . -175.2(3) ?
    Cd1 O5 C15 O6 . . . . -6.1(6) ?
    Cd1 O5 C15 C9 . . . . 173.6(3) ?
    Cd1 O7 C16 O8 1_655 . . . 1.9(4) ?
    Cd1 O7 C16 C11 1_655 . . . -178.2(3) ?
    Cd1 O8 C16 O7 1_655 . . . -1.9(4) ?
    Cd1 O8 C16 C11 1_655 . . . 178.3(3) ?
    Na1 O1 C7 O2 . . . . -166.8(7) ?
    Na1 O1 C7 C1 . . . . 12.2(11) ?
    Na1 O3 C8 O4 4_565 . . . -147.3(4) ?
    Na1 O3 C8 C3 4_565 . . . 33.1(7) ?
    Na1 O4 C8 O3 1_565 . . . 115.7(5) ?
    Na1 O4 C8 C3 1_565 . . . -64.7(7) ?
    Na1 O11B C17B N1 . . . . 148.4(9) ?
    Na2 O4 C8 O3 3_564 . . . -94.4(4) ?
    Na2 O4 C8 C3 3_564 . . . 85.2(4) ?
    Na2 O5 C15 O6 . . . . -179.4(8) ?
    Na2 O5 C15 C9 . . . . 0.4(13) ?
    Na2 O7 C16 O8 1_655 . . . -129.6(10) ?
    Na2 O7 C16 C11 1_655 . . . 50.2(13) ?
    Na2 O8 C16 O7 3_654 . . . 122.2(5) ?
    Na2 O8 C16 C11 3_654 . . . -57.7(7) ?
    C1 C2 C3 C4 . . . . 0.9(6) ?
    C1 C2 C3 C8 . . . . -179.5(4) ?
    C2 C1 C6 C5 . . . . 0.0(7) ?
    C2 C1 C7 O1 . . . . 178.3(4) ?
    C2 C1 C7 O2 . . . . -2.6(6) ?
    C2 C3 C4 C5 . . . . -0.9(7) ?
    C2 C3 C8 O3 . . . . 15.8(6) ?
    C2 C3 C8 O4 . . . . -163.7(4) ?
    C3 C4 C5 C6 . . . . 0.5(7) ?
    C4 C3 C8 O3 . . . . -164.6(4) ?
    C4 C3 C8 O4 . . . . 15.9(6) ?
    C4 C5 C6 C1 . . . . 0.0(7) ?
    C6 C1 C2 C3 . . . . -0.5(6) ?
    C6 C1 C7 O1 . . . . -1.3(6) ?
    C6 C1 C7 O2 . . . . 177.8(5) ?
    C7 C1 C2 C3 . . . . 180.0(4) ?
    C7 C1 C6 C5 . . . . 179.6(4) ?
    C8 C3 C4 C5 . . . . 179.5(4) ?
    C9 C10 C11 C12 . . . . -1.4(6) ?
    C9 C10 C11 C16 . . . . 175.0(4) ?
    C10 C9 C14 C13 . . . . 0.6(7) ?
    C10 C9 C15 O5 . . . . 179.3(4) ?
    C10 C9 C15 O6 . . . . -1.0(7) ?
    C10 C11 C12 C13 . . . . 0.5(7) ?
    C10 C11 C16 O7 . . . . 177.1(4) ?
    C10 C11 C16 O8 . . . . -3.1(6) ?
    C11 C12 C13 C14 . . . . 1.0(7) ?
    C12 C11 C16 O7 . . . . -6.5(6) ?
    C12 C11 C16 O8 . . . . 173.4(4) ?
    C12 C13 C14 C9 . . . . -1.5(7) ?
    C14 C9 C10 C11 . . . . 0.8(6) ?
    C14 C9 C15 O5 . . . . 1.0(6) ?
    C14 C9 C15 O6 . . . . -179.2(5) ?
    C15 C9 C10 C11 . . . . -177.4(4) ?
    C15 C9 C14 C13 . . . . 178.9(4) ?
    C16 C11 C12 C13 . . . . -175.9(4) ?
    N1 C17A O11A Na1 . . . . -116(3) ?
    C17B N1 C17A O11A . . . . 6.5(16) ?
    C18B N1 C17B O11B . . . . -0.2(17) ?
    C18B N1 C17A O11A . . . . -174(2) ?
    C19B N1 C17B O11B . . . . -173.3(11) ?
    C18A N1 C17B O11B . . . . 175.3(18) ?
    C18A N1 C17A O11A . . . . 2(3) ?
    C19A N1 C17B O11B . . . . -142(6) ?
    C19A N1 C17A O11A . . . . 174(2) ?
    C17A N1 C17B O11B . . . . 0.1(14) ?
loop_
    _geom_hbond_atom_site_label_D
    _geom_hbond_atom_site_label_H
    _geom_hbond_atom_site_label_A
    _geom_hbond_site_symmetry_A
    _geom_hbond_distance_DH
    _geom_hbond_distance_HA
    _geom_hbond_distance_DA
    _geom_hbond_angle_DHA
    _geom_hbond_publ_flag
    O9 H9B O6 - 0.90 2.22 3.074(8) 159 yes
    O10 H10B O6 4_565 0.86 2.29 3.073(8) 152 yes
    C4 H4 O3 3_664 0.93 2.49 3.385(6) 161 no
    C6 H6 O1 - 0.93 2.48 2.791(5) 100 no
    C6 H6 O11B - 0.93 2.48 3.347(14) 155 no
    C10 H10 O10 3_654 0.93 2.59 3.277(8) 131 no
    C14 H14 O8 4_565 0.93 2.48 3.366(5) 159 no
    C18B H18A Cg3 3_654 - 2.54 3.387(11) 148 no
    C19B H19B Cg4 2_664 - 2.93 3.696(15) 138 no
    C19A H19D Cg4 2_664 - 2.67 3.53(4) 151 no
_shelx_hkl_file
;
   1  -1   0   21.10    2.50
   1   1   0   22.80    2.40
  -1   1   0   27.00    3.00
  -1  -1   0   23.40    2.40
  -1   2   0  853.01   66.49
   1  -2   0  952.30   66.59
   1  -2   0  887.21   66.59
   2   1   0  809.92   66.39
  -2  -1   0  817.92   66.39
  -2  -1   0  816.92   66.59
   1  -2   0  861.71   66.29
   1  -2   0  836.32   66.59
  -1   2   0  793.92   66.29
  -2  -1   0  728.13   66.39
   0   2   0 1042.30   74.69
   0   2   0  951.50   74.49
   2   0   0  784.62   74.39
   2   0   0  980.60   74.69
  -2   0   0  932.91   74.69
  -2   0   0 1037.80   74.69
   2   0   0 1067.09   74.59
   0   2   0  811.82   74.49
   0  -2   0  868.41   74.59
   0  -2   0  930.11   74.59
  -2   0   0  905.61   74.59
   0  -2   0  983.50   74.49
   0  -2   0  902.51   74.59
   2  -1   0   24.80    2.50
   1   2   0   31.70    2.80
  -2   1   0   30.00    2.50
  -2   1   0   23.50    3.10
  -2   1   0   22.40    3.10
   1   2   0   28.80    2.80
   2  -1   0   31.80    3.10
  -2   1   0   27.00    3.00
  -1  -2   0   29.40    3.10
  -1  -2   0   24.90    3.00
   1   2   0   30.50    3.20
   1   2   0   23.50    3.10
   2  -1   0   32.30    3.10
   2  -1   0   27.90    3.10
   2   2   0   64.79    7.20
   2   2   0   84.79    6.80
  -2   2   0   79.79    6.50
   2   2   0   77.59    7.00
   2  -2   0   87.49    6.50
   2  -2   0   75.09    7.00
  -2   2   0   69.19    7.00
  -2   2   0   72.39    6.90
   2  -2   0   78.19    7.10
   2   2   0   77.89    7.00
  -2  -2   0   86.19    6.80
  -2  -2   0   80.19    6.70
  -2   2   0   75.09    7.10
   2  -2   0   84.59    7.00
  -3  -2   0  436.96   40.60
  -3  -2   0  541.85   40.60
  -2   3   0  428.26   40.20
  -2   3   0  506.25   40.60
   2  -3   0  534.15   40.20
  -3  -2   0  580.74   40.40
   3   2   0  546.95   40.40
   3   2   0  493.05   40.80
  -3  -2   0  473.95   40.70
   2  -3   0  483.15   40.70
  -2   3   0  524.15   40.80
  -3  -1   0  451.95   33.90
   1  -3   0  475.55   34.30
   3   1   0  429.56   34.60
  -3  -1   0  449.46   34.10
   1  -3   0  475.75   34.10
   3   1   0  433.76   34.20
  -3  -1   0  420.56   34.30
  -1   3   0  386.06   34.10
   1  -3   0  416.66   33.80
  -1   3   0  354.76   33.80
   3   1   0  383.16   34.00
  -1   3   0  456.65   34.20
  -3  -1   0  367.86   34.20
   0  -3   0  987.00   76.09
   0  -3   0 1072.79   76.29
   0  -3   0  900.21   76.29
   0   3   0  841.52   76.19
   0   3   0 1114.59   76.49
   3   0   0 1076.19   76.29
  -3   0   0  922.31   76.39
   0  -3   0 1008.20   76.39
  -3   0   0  848.02   76.19
   3   0   0  959.20   76.39
   0   3   0  909.11   76.49
   0   3   0  845.42   76.29
  -1  -3   0  214.68   16.40
  -1  -3   0  199.28   16.70
  -3   1   0  187.58   16.50
   3  -1   0  197.98   16.70
   3  -1   0  221.08   16.60
   1   3   0  173.78   16.40
   1   3   0  186.28   16.60
   3  -1   0  223.98   16.80
  -1  -3   0  196.38   16.60
  -3   1   0  226.78   16.90
   3  -1   0  185.08   16.10
   3  -2   0  365.36   33.50
  -3   2   0  473.95   33.70
  -3   2   0  489.85   33.50
  -2  -3   0  450.35   33.30
   3  -2   0  459.75   33.50
   2   3   0  387.76   33.20
   3  -2   0  388.36   33.60
   2   3   0  370.26   33.50
  -3   2   0  374.56   33.00
   2   3   0  423.36   33.30
  -3   2   0  371.36   33.50
  -3  -3   0   21.50    3.10
  -3   3   0   16.50    3.00
   3   3   0   24.80    3.20
   3   3   0   16.40    2.80
  -3  -3   0   19.30    3.20
   3  -3   0   19.70    2.30
   3  -3   0   14.90    3.10
  -3   3   0   19.80    2.30
  -3   3   0   20.50    3.20
  -3   3   0   15.80    3.00
   3  -3   0   21.00    3.20
  -3  -3   0   17.20    2.90
  -3  -3   0   24.60    2.80
   3   3   0   20.70    2.70
   3  -3   0   18.10    3.10
   3  -4   0   16.10    2.30
  -4  -3   0   18.50    2.70
   3  -4   0   21.20    3.50
  -4  -3   0   16.70    3.10
  -4  -3   0   16.20    2.80
   4   3   0   18.60    3.20
  -3   4   0   13.90    2.80
   3  -4   0   10.30    3.00
  -3   4   0   16.20    2.10
  -3   4   0   10.30    3.00
  -4  -3   0   12.90    2.80
   4   3   0   12.70    2.60
   4   3   0   15.20    3.00
   3  -4   0   19.40    3.30
   4   3   0   15.70    2.50
  -3   4   0   18.80    3.50
   4   2   0  252.77   23.10
  -4  -2   0  285.37   23.10
  -4  -2   0  266.87   23.10
   4   2   0  281.77   23.20
   2  -4   0  298.47   23.00
  -4  -2   0  285.77   22.60
   4   2   0  247.48   22.60
  -2   4   0  250.47   23.00
  -2   4   0  274.87   23.00
   2  -4   0  316.47   23.20
  -2   4   0  303.17   23.20
  -4  -2   0  275.57   22.80
  -1   4   0  435.16   35.30
  -1   4   0  418.46   34.90
  -4  -1   0  435.56   34.80
  -1   4   0  413.76   35.20
   1  -4   0  399.16   34.90
   1  -4   0  394.56   35.30
   1  -4   0  461.45   35.30
  -4  -1   0  465.25   35.10
  -4  -1   0  465.65   35.50
   4   1   0  481.15   35.40
   4   1   0  404.06   35.30
   4   1   0  381.96   34.80
  -4  -1   0  495.25   35.50
   0   4   0   81.59    7.00
  -4   0   0   64.39    7.00
   0   4   0   80.19    7.20
   4   0   0   68.59    6.80
   0  -4   0   73.69    7.10
   0  -4   0   78.69    6.80
   0   4   0   70.69    6.50
   4   0   0   64.89    7.10
   0  -4   0   74.99    6.60
   0   4   0   71.09    7.10
  -1  -4   0 3065.09  226.98
  -4   1   0 2775.42  226.88
   1   4   0 3013.90  226.98
  -1  -4   0 2938.21  226.68
  -1  -4   0 2529.25  226.78
   4  -1   0 2946.81  226.28
   4  -1   0 2440.56  226.78
   4  -1   0 2953.50  227.28
  -4   1   0 2644.14  227.08
   4  -1   0 3097.59  226.78
   1   4   0 3027.40  226.78
   4  -2   0 2142.09  176.68
  -2  -4   0 2234.18  176.98
  -2  -4   0 2430.46  177.38
   2   4   0 2237.78  177.38
   4  -2   0 2109.39  177.18
  -4   2   0 2017.50  177.28
   4  -2   0 2490.25  178.08
  -4   2   0 2013.00  176.68
   2   4   0 2045.10  176.98
   2   4   0 2501.75  177.08
   4  -2   0 2318.47  177.48
  -3  -4   0   14.20    2.80
   4  -3   0    9.10    2.60
  -4   3   0   12.40    2.80
  -4   3   0    8.70    2.90
   3   4   0   13.90    2.90
   4  -3   0   11.00    1.60
  -3  -4   0    8.10    2.40
   3   4   0   11.60    2.70
   4  -3   0   12.90    3.00
   3   4   0    9.80    2.30
   3   4   0   10.90    2.30
  -4   3   0    8.80    2.40
   4  -3   0    9.90    2.90
  -3  -4   0   13.30    2.40
   4   4   0  949.80   86.49
  -4   4   0 1060.09   86.69
  -4  -4   0 1137.59   86.79
  -4  -4   0 1070.49   86.19
   4  -4   0 1082.89   86.49
  -4   4   0 1005.90   85.79
   4  -4   0 1102.29   85.79
   4  -4   0 1243.68   86.79
  -4   4   0  996.70   86.39
  -4   4   0 1071.49   86.59
   4   4   0 1117.39   86.79
   4   4   0 1194.98   86.29
   4  -4   0  994.90   86.59
   4  -5   0  247.38   20.50
   4  -5   0  233.88   19.30
   4  -5   0  257.77   20.50
  -4   5   0  239.88   20.60
   4  -5   0  225.18   20.40
  -5  -4   0  257.77   20.00
   5   4   0  224.48   20.50
  -4   5   0  202.78   19.20
   5   4   0  238.68   19.80
  -4   5   0  243.98   20.30
   5   4   0  224.08   20.40
   3  -5   0  851.71   60.09
   3  -5   0  727.33   59.19
   5   3   0  724.73   60.09
  -3   5   0  663.23   59.99
  -3   5   0  803.52   59.89
  -3   5   0  636.24   59.19
  -5  -3   0  756.92   60.09
  -5  -3   0  821.72   59.89
   3  -5   0  743.73   59.99
  -3   5   0  652.13   59.99
  -5  -3   0  720.63   59.49
   5   3   0  783.22   59.59
   5   3   0  686.93   60.09
   5   3   0  824.52   59.79
   5   2   0 1091.29   95.79
  -5  -2   0 1180.48   95.29
  -2   5   0 1005.30   95.49
  -2   5   0 1321.47   95.89
  -2   5   0 1239.18   95.19
   2  -5   0 1170.18   95.69
  -5  -2   0 1210.98   95.89
   2  -5   0 1358.96   95.29
   2  -5   0 1168.28   95.89
   5   2   0 1252.57   95.29
   2  -5   0 1102.59   95.59
  -5  -2   0 1247.68   95.99
  -1   5   0  149.09   12.90
  -1   5   0  162.88   13.50
  -5  -1   0  140.09   13.90
   5   1   0  147.79   13.60
  -5  -1   0  165.48   13.30
   1  -5   0  153.88   12.90
   5   1   0  156.38   12.80
   5   1   0  136.79   13.50
   1  -5   0  152.18   13.60
  -5  -1   0  171.08   13.70
  -1   5   0  153.98   13.40
   1  -5   0  141.79   13.30
   5   1   0  151.38   13.20
   0  -5   0   68.99    6.80
  -5   0   0   64.09    6.90
   0   5   0   57.49    6.50
   0   5   0   69.79    6.20
   0   5   0   64.59    6.80
   0  -5   0   54.69    6.10
   0   5   0   65.39    7.00
  -5   0   0   70.19    6.60
   0  -5   0   61.29    6.50
   5   0   0   62.39    7.00
   0  -5   0   78.89    6.90
   5   0   0   60.79    6.90
   5   0   0   48.60    6.40
  -5   0   0   59.79    6.90
   5   0   0   63.99    5.80
   1   5   0   60.49    5.30
   1   5   0   54.29    6.00
  -5   1   0   52.29    6.00
  -5   1   0   51.19    6.20
   5  -1   0   50.69    6.00
  -1  -5   0   41.40    5.20
   5  -1   0   47.40    5.50
   5  -1   0   53.09    4.60
  -1  -5   0   47.20    5.90
   1   5   0   41.30    5.40
   1   5   0   49.30    5.70
   5  -1   0   39.20    4.50
   5  -1   0   58.19    7.40
  -5   1   0   43.70    5.50
   5  -2   0   59.69    5.60
  -5   2   0   66.59    7.30
   5  -2   0   67.59    6.90
   2   5   0   51.79    6.30
  -5   2   0   74.29    8.30
   5  -2   0   67.89    7.10
   2   5   0   67.19    7.10
  -2  -5   0   77.39    7.10
   2   5   0   56.69    6.30
   2   5   0   52.29    6.70
   5  -2   0   57.79    7.30
  -5   2   0   57.39    6.60
  -2  -5   0   53.99    6.80
   2   5   0   71.79    6.60
  -3  -5   0  322.87   26.20
   3   5   0  366.16   26.80
   5  -3   0  359.16   26.70
  -3  -5   0  325.37   26.80
   5  -3   0  283.37   26.60
   5  -3   0  277.27   26.70
  -5   3   0  302.67   26.60
  -5   3   0  339.67   26.90
  -3  -5   0  294.17   26.60
  -5   3   0  296.27   26.70
  -5   3   0  332.97   25.70
   3   5   0  330.37   26.30
   4   5   0 2594.14  199.28
  -4  -5   0 2580.34  199.28
   5  -4   0 2668.93  199.78
   4   5   0 2376.76  199.68
   5  -4   0 2420.36  199.68
   5  -4   0 2446.66  199.58
  -5   4   0 2446.56  199.78
  -4  -5   0 2842.22  199.88
   5  -4   0 2320.77  198.68
  -5   4   0 2375.26  199.48
   5   5   0  605.14   55.39
  -5   5   0  629.44   55.89
   5   5   0  767.32   55.49
   5   5   0  722.03   56.19
   5   5   0  796.02   56.39
  -5   5   0  668.03   55.79
   5  -5   0  793.32   55.99
  -5   5   0  699.53   56.09
   5  -5   0  582.64   55.79
   5  -5   0  706.83   54.89
  -5   5   0  644.94   54.89
  -5  -5   0  731.03   55.49
   5  -5   0  587.74   55.89
  -5   6   0   33.30    5.80
   5  -6   0   39.00    4.80
  -6  -5   0   47.30    5.60
  -5   6   0   37.90    5.90
  -5   6   0   33.10    6.20
   6   5   0   53.39    6.30
   5  -6   0   39.40    6.40
   6   5   0   32.70    6.00
  -6  -5   0   39.80    6.10
   5  -6   0   44.00    6.50
  -5   6   0   31.90    4.70
  -6  -5   0   41.30    7.00
   5  -6   0   36.90    6.40
   6   5   0   35.50    6.10
   6   5   0   33.70    5.00
  -6  -5   0   42.10    6.20
  -4   6   0   13.20    4.10
  -6  -4   0   17.10    4.10
  -4   6   0   14.10    2.50
  -4   6   0    9.00    3.90
   4  -6   0   12.80    3.80
   6   4   0   18.80    4.10
  -6  -4   0    8.80    3.10
  -6  -4   0   16.30    3.70
  -6  -4   0   18.10    3.40
   6   4   0   13.40    3.10
  -4   6   0   13.20    3.70
   4  -6   0   14.70    2.60
   4  -6   0   11.50    3.70
   6   4   0   12.30    3.70
   6   4   0   12.50    4.10
   4  -6   0    9.70    4.00
   3  -6   0   81.59   10.40
  -6  -3   0  106.19   10.00
   6   3   0   96.79    9.40
  -3   6   0  112.49   10.50
  -6  -3   0  112.59    9.60
   6   3   0  102.79   10.70
   6   3   0   98.69   10.70
   3  -6   0  106.69    9.30
   3  -6   0  108.09   10.60
  -6  -3   0  112.69   11.40
  -3   6   0  105.29   10.20
   6   3   0   93.59    9.90
  -3   6   0   99.39    9.20
  -3   6   0  108.29   10.70
  -6  -2   0  339.37   29.50
   6   2   0  330.87   29.40
   6   2   0  388.46   29.20
  -2   6   0  378.06   29.50
  -2   6   0  363.06   28.60
  -6  -2   0  359.16   28.60
  -6  -2   0  305.67   29.40
  -2   6   0  354.36   29.20
   6   2   0  411.56   29.70
  -6  -2   0  356.66   29.10
   2  -6   0  296.97   29.10
  -2   6   0  300.97   29.20
   2  -6   0  361.16   29.30
   2  -6   0  370.26   28.70
  -1   6   0   21.50    3.00
  -6  -1   0    9.20    3.50
  -1   6   0   13.90    3.60
  -6  -1   0   13.80    3.10
   1  -6   0   25.30    3.80
  -1   6   0   15.10    3.80
   6   1   0   14.10    2.50
   1  -6   0    8.70    3.10
  -1   6   0   15.50    3.10
  -6  -1   0   17.00    3.40
   6   1   0    9.10    2.80
   6   1   0   14.10    3.50
   1  -6   0   20.70    3.00
   6   1   0   13.40    3.50
   1  -6   0   17.60    3.60
   0   6   0 4373.96  368.46
   6   0   0 4561.04  369.16
  -6   0   0 4190.48  369.06
   0  -6   0 4262.87  368.56
   0   6   0 5139.49  369.36
   6   0   0 5016.40  368.36
   0   6   0 4909.71  369.16
  -6   0   0 4100.69  368.76
   0  -6   0 5316.97  369.16
   6   0   0 4520.55  368.86
   6   0   0 4748.82  369.26
  -6   1   0  481.25   38.10
   6  -1   0  433.16   37.30
   6  -1   0  466.75   38.40
  -1  -6   0  518.25   37.90
   1   6   0  477.65   38.40
   1   6   0  495.25   37.80
   6  -1   0  531.85   38.20
   6  -1   0  388.86   38.30
   1   6   0  408.26   37.90
  -6   1   0  487.15   38.50
  -1  -6   0  398.46   38.20
   6  -1   0  499.55   37.30
   6  -2   0    1.70    1.50
  -2  -6   0    4.10    2.80
   2   6   0    3.30    2.80
  -6   2   0    2.00    3.00
   6  -2   0    1.80    2.80
  -2  -6   0    3.40    2.20
   6  -2   0    0.20    2.80
   2   6   0    1.00    2.50
  -6   2   0    1.80    2.40
  -6   2   0    3.70    3.00
   2   6   0    7.80    2.80
   2   6   0    5.50    2.40
   2   6   0    0.50    2.40
   6  -2   0   -0.20    3.10
  -2  -6   0    2.40    2.90
  -3  -6   0   -2.30    2.20
   3   6   0    1.70    2.70
   3   6   0    2.30    2.50
   6  -3   0    3.20    3.10
   3   6   0    1.10    3.00
  -6   3   0    2.70    2.80
  -3  -6   0    0.40    3.00
  -6   3   0    2.60    3.20
  -6   3   0    2.00    3.00
   6  -3   0    0.90    3.20
   6  -3   0    3.70    2.90
   6  -3   0    3.40    1.50
   3   6   0    2.10    2.50
   3   6   0    1.60    2.40
  -3  -6   0    2.90    3.00
   6  -4   0  332.17   29.10
   6  -4   0  314.17   29.10
   4   6   0  320.77   28.50
   4   6   0  333.97   28.70
   6  -4   0  347.87   27.80
   4   6   0  312.17   29.00
  -6   4   0  321.17   28.90
  -4  -6   0  375.76   28.70
   4   6   0  329.17   29.20
  -6   4   0  361.46   27.80
  -6   4   0  375.76   29.30
  -6   4   0  400.26   29.50
   5   6   0   20.90    4.20
   6  -5   0   24.20    5.20
  -5  -6   0   16.50    4.20
  -6   5   0   13.10    2.80
  -6   5   0   21.90    4.50
  -6   5   0   13.20    4.20
   6  -5   0   23.50    4.40
  -6   5   0   16.10    4.80
   5   6   0   13.80    4.00
   5   6   0   21.40    4.00
   5   6   0   26.00    5.30
  -5  -6   0   16.40    4.30
   6  -5   0   23.20    4.90
  -5  -6   0   25.90    5.20
   6  -5   0   23.20    2.80
   6  -6   0  256.67   24.40
   6  -6   0  285.17   22.90
   6  -6   0  325.37   24.90
  -6   6   0  250.67   22.80
  -6  -6   0  273.57   23.80
  -6  -6   0  277.17   24.40
  -6  -6   0  278.77   25.00
   6  -6   0  289.87   25.00
  -6   6   0  288.47   24.30
   6   6   0  285.27   23.60
  -6   6   0  252.37   24.60
  -6   7   0  360.86   33.90
  -6   7   0  378.56   32.60
  -6   7   0  344.77   34.60
   6  -7   0  422.06   34.50
   6  -7   0  389.76   32.60
   7   6   0  419.26   33.80
   6  -7   0  442.66   34.70
  -6   7   0  342.17   34.20
  -7  -6   0  437.76   34.70
   7   6   0  418.66   34.70
  -7  -6   0  447.26   33.70
   7   6   0  394.66   34.70
   7   6   0  410.06   33.40
  -5   7   0   43.70    5.50
  -7  -5   0   37.80    6.10
  -7  -5   0   49.50    7.20
  -7  -5   0   35.40    6.30
  -7  -5   0   40.00    5.70
   7   5   0   42.00    6.40
  -5   7   0   46.20    6.60
   7   5   0   42.30    5.80
   5  -7   0   24.90    6.00
   5  -7   0   44.50    5.60
  -5   7   0   48.90    7.50
   7   5   0   56.69    8.30
   5  -7   0   25.10    6.10
  -5   7   0   49.30    8.20
   5  -7   0   42.80    7.30
   7   5   0   38.30    6.50
   7   4   0  186.08   18.10
   7   4   0  201.98   17.50
  -7  -4   0  225.88   17.30
  -7  -4   0  197.58   17.80
   4  -7   0  221.98   18.10
  -7  -4   0  169.38   16.80
   7   4   0  178.38   18.10
  -4   7   0  181.88   16.40
  -4   7   0  231.58   17.80
   4  -7   0  184.28   16.50
   7   4   0  208.68   16.90
   4  -7   0  155.18   18.00
  -4   7   0  185.28   17.70
  -4   7   0  177.88   18.20
   3  -7   0  189.18   19.70
  -7  -3   0  201.38   18.50
   3  -7   0  230.78   19.80
   3  -7   0  239.98   19.80
   3  -7   0  213.68   18.50
   7   3   0  231.78   18.70
   7   3   0  215.08   19.90
  -7  -3   0  255.97   20.30
  -7  -3   0  226.48   19.70
  -7  -3   0  238.48   19.20
  -3   7   0  220.58   19.80
  -3   7   0  214.58   18.40
   7   3   0  185.08   19.50
  -3   7   0  207.18   19.40
  -3   7   0  227.08   19.80
  -2   7   0    5.80    3.50
   2  -7   0    9.10    3.90
   7   2   0    5.10    2.30
  -7  -2   0    2.10    3.30
  -7  -2   0    3.70    2.90
  -2   7   0    4.50    3.60
  -2   7   0    4.90    2.90
   7   2   0    3.40    3.20
   7   2   0    4.90    3.20
   2  -7   0    2.80    2.30
  -7  -2   0    0.50    3.50
   2  -7   0    2.10    3.40
   7   2   0    6.90    3.50
  -2   7   0    1.90    2.10
   2  -7   0    3.20    3.00
  -1   7   0   42.50    5.00
  -1   7   0   52.19    6.30
   7   1   0   33.50    5.50
  -7  -1   0   34.40    5.70
   7   1   0   37.20    4.60
  -7  -1   0   35.20    5.00
  -7  -1   0   45.00    6.70
   1  -7   0   26.20    5.10
  -1   7   0   32.10    5.50
   7   1   0   42.20    6.10
   1  -7   0   40.00    6.30
   1  -7   0   26.00    4.90
  -1   7   0   40.60    6.50
   1  -7   0   32.90    4.70
   7   1   0   44.20    7.00
   0   7   0 2163.98  168.68
  -7   0   0 1826.92  168.88
  -7   0   0 2383.66  169.58
   0  -7   0 2024.40  168.68
   0   7   0 2481.65  169.18
  -7   0   0 2193.48  169.48
   0   7   0 2073.79  169.18
   0   7   0 2084.69  169.38
   7   0   0 2095.99  168.28
   7   0   0 2163.78  168.38
   0  -7   0 2249.87  169.38
   7   0   0 2021.00  168.98
   7   0   0 2030.50  169.38
   0  -7   0 1887.21  169.08
  -1  -7   0  304.67   24.30
   7  -1   0  314.87   23.80
  -1  -7   0  285.97   25.00
  -7   1   0  301.67   24.60
   1   7   0  262.67   24.60
  -7   1   0  293.77   25.10
   1   7   0  292.47   24.20
  -7   1   0  255.57   25.00
   1   7   0  298.57   25.10
   7  -1   0  274.07   25.20
   7  -1   0  290.17   24.70
   7  -1   0  310.97   23.70
   7  -2   0  146.99   13.10
  -7   2   0  112.99   12.30
  -7   2   0  125.29   13.10
  -7   2   0  146.59   13.20
   2   7   0  156.18   13.20
  -2  -7   0  137.59   12.90
   2   7   0  135.49   12.40
   7  -2   0  136.59   11.20
   2   7   0  110.89   12.70
   7  -2   0  108.19   12.70
   7  -2   0  126.29   13.10
  -2  -7   0  128.29   12.10
   2   7   0  137.19   12.00
   3   7   0  795.82   68.29
   7  -3   0  963.70   68.69
   7  -3   0  866.11   68.89
   3   7   0  782.72   68.19
  -7   3   0  760.22   68.79
  -3  -7   0  879.61   68.19
  -7   3   0  786.62   68.69
   7  -3   0  879.61   67.49
   3   7   0  753.62   67.99
  -7   3   0  893.41   68.49
  -3  -7   0  959.30   68.89
   3   7   0  830.02   68.69
   7  -4   0  154.08   14.00
   4   7   0  116.99   12.60
  -4  -7   0  128.59   13.40
   7  -4   0  121.49   13.30
   4   7   0  128.89   13.30
  -7   4   0  156.28   13.50
   7  -4   0  140.49   14.20
  -7   4   0  124.99   13.60
   4   7   0  160.98   13.10
  -7   4   0  134.29   13.80
   7  -4   0  139.29   11.40
   4   7   0  101.29   13.50
  -4  -7   0  141.69   12.70
  -4  -7   0  125.19   13.70
   7  -5   0    4.20    2.00
  -5  -7   0    2.30    4.40
   7  -5   0    8.00    4.60
   5   7   0    1.60    3.80
   7  -5   0    3.20    4.60
  -5  -7   0    2.70    3.90
   5   7   0    2.40    3.90
  -7   5   0    4.30    4.20
   5   7   0    1.10    4.60
  -7   5   0    3.50    3.90
   5   7   0    5.50    3.30
  -7   5   0    4.00    2.30
  -7   5   0    8.30    4.30
  -5  -7   0    0.30    4.40
   7  -5   0   -4.50    4.60
  -7   6   0   33.70    7.60
   6   7   0   43.20    6.10
   7  -6   0   41.80    8.00
   6   7   0   53.49    8.10
  -7   6   0   41.30    7.40
   7  -6   0   37.00    6.30
  -6  -7   0   38.40    6.90
   7  -6   0   37.40    4.70
   6   7   0   36.30    7.40
  -6  -7   0   36.90    6.60
   7  -6   0   42.70    7.20
  -7   6   0   26.80    6.50
  -6  -7   0   24.80    6.70
   6   7   0   44.20    6.70
  -7   6   0   54.49    5.10
  -7   7   0  111.09   14.90
   7  -7   0  128.99   13.90
  -7   7   0  115.19   15.10
   7  -7   0  116.49   15.30
  -7  -7   0  154.18   15.50
   7   7   0  147.69   13.80
   7   7   0  137.79   14.90
  -7   7   0  104.09   13.20
   7   7   0  117.39   14.60
   7  -7   0  119.29   11.20
  -7   7   0  110.29   11.20
  -7  -7   0  118.29   15.90
   7   7   0  106.39   12.60
   7  -7   0  136.29   15.50
  -7  -7   0  115.09   12.80
   7  -8   0   15.20    7.90
   8   7   0   21.30    7.20
  -7   8   0   24.40    4.30
  -8  -7   0   18.00    6.60
   7  -8   0   15.90    4.40
   8   7   0   27.50    7.30
   7  -8   0   29.90    7.10
  -7   8   0   21.30    7.30
  -7   8   0   27.80    8.00
   8   7   0   21.10    6.70
  -8  -7   0   23.40    8.20
  -7   8   0   23.30    6.70
   8   7   0   12.20    5.30
   8   6   0   68.79   10.60
   6  -8   0   72.09   11.40
  -6   8   0   62.19    9.50
  -6   8   0   53.19    8.70
  -8  -6   0   44.70    7.80
   8   6   0   56.49    8.60
  -8  -6   0   67.49   10.70
  -6   8   0   64.29   10.30
   6  -8   0   51.99   10.00
   8   6   0   60.79    9.30
   6  -8   0   53.99    7.70
   8   6   0   67.29    8.50
  -8  -6   0   71.39    9.30
  -8  -6   0   52.19   10.40
   5  -8   0   26.40    4.40
   8   5   0   17.20    5.50
  -8  -5   0   24.00    5.50
  -5   8   0   19.70    4.00
  -8  -5   0    8.70    6.40
  -5   8   0   14.70    5.70
   5  -8   0   13.90    6.50
  -5   8   0   23.70    6.90
   5  -8   0   28.70    6.20
   5  -8   0   25.00    6.40
  -5   8   0   25.60    6.20
  -8  -5   0   25.60    5.70
   8   5   0   24.90    4.60
   8   5   0   32.80    6.70
   8   5   0   24.90    6.60
   8   4   0 1671.63  138.09
  -4   8   0 1838.12  138.79
  -4   8   0 1860.31  137.89
  -4   8   0 1620.74  139.09
   8   4   0 1942.31  139.49
   4  -8   0 1763.82  138.99
   8   4   0 1628.84  139.09
  -8  -4   0 1823.62  138.09
  -8  -4   0 1694.93  139.09
   4  -8   0 1678.03  137.79
   4  -8   0 1504.55  138.89
   8   3   0 1989.20  158.98
   3  -8   0 2080.19  159.48
   8   3   0 2034.90  158.48
  -3   8   0 1932.01  159.08
   3  -8   0 2105.09  158.38
  -3   8   0 1750.12  159.28
  -3   8   0 2035.00  159.48
  -8  -3   0 1745.43  159.28
   8   3   0 2164.58  159.68
  -8  -3   0 1875.41  158.88
  -3   8   0 2165.28  158.38
  -8  -2   0    8.70    4.80
   2  -8   0    7.40    4.60
   2  -8   0    6.80    3.30
  -8  -2   0    4.40    3.60
   8   2   0    8.30    4.50
  -2   8   0    2.10    4.10
   2  -8   0    8.50    4.10
  -2   8   0    3.40    4.30
   2  -8   0    4.80    4.10
   8   2   0   -0.20    3.50
  -2   8   0    5.40    4.50
   8   2   0    6.10    4.40
  -2   8   0    5.10    2.70
  -8  -2   0    3.90    3.90
   8   2   0    8.20    2.90
   8   1   0  636.94   57.59
  -1   8   0  750.92   57.19
   8   1   0  600.14   57.99
   1  -8   0  678.53   57.19
  -8  -1   0  731.63   57.69
   1  -8   0  780.92   57.99
  -1   8   0  800.82   58.29
   8   1   0  799.22   56.99
  -1   8   0  729.53   57.89
  -1   8   0  603.64   57.89
  -8  -1   0  649.04   58.19
  -8  -1   0  666.53   58.19
   8   1   0  776.52   58.59
   8   0   0  136.79   11.80
   0  -8   0  137.79   13.70
   8   0   0  136.99   13.50
   8   0   0  151.18   14.00
  -8   0   0  114.79   13.50
   0   8   0  117.59   13.80
   0   8   0  146.39   13.40
   0  -8   0  125.79   12.50
   0   8   0  130.89   13.30
   0   8   0  132.19   12.40
  -8   0   0  140.59   13.20
  -8   0   0  147.19   13.80
   8   0   0  135.29   13.50
   0  -8   0  154.78   14.10
   8   0   0  103.29   12.00
  -8   1   0    4.00    3.40
   8  -1   0    6.50    5.10
   1   8   0    8.80    4.20
   8  -1   0    9.50    4.30
  -1  -8   0    2.20    3.60
   8  -1   0    6.00    4.60
  -1  -8   0   10.10    3.60
   8  -1   0    9.30    2.50
   1   8   0    9.20    4.70
  -1  -8   0    9.80    4.70
  -8   1   0   11.60    4.60
   1   8   0   10.80    3.30
   1   8   0   14.90    4.20
   8  -1   0   10.00    2.60
  -8   2   0  636.94   46.50
  -2  -8   0  554.34   45.70
   8  -2   0  614.04   46.20
  -2  -8   0  481.05   45.30
  -2  -8   0  541.75   44.90
  -8   2   0  473.95   45.10
   8  -2   0  614.84   46.00
   2   8   0  527.15   44.80
   8  -2   0  549.95   45.50
   2   8   0  471.95   45.10
   8  -2   0  581.34   44.20
   8  -3   0 2040.40  151.78
  -8   3   0 1609.94  151.38
  -3  -8   0 1960.00  150.78
  -3  -8   0 1602.94  151.08
  -3  -8   0 1770.42  151.18
  -8   3   0 1841.02  151.48
   3   8   0 2023.10  150.78
   8  -3   0 1870.61  151.08
  -8   3   0 1757.12  150.98
   8  -3   0 2115.99  149.99
   3   8   0 2181.18  151.18
   8  -3   0 1830.72  149.99
   3   8   0 1746.33  151.38
   8  -3   0 2090.59  151.88
  -4  -8   0  279.67   24.00
  -4  -8   0  263.07   23.30
   8  -4   0  259.97   24.80
  -8   4   0  259.87   24.40
   8  -4   0  261.07   23.90
   4   8   0  290.07   23.50
   8  -4   0  287.17   24.20
   4   8   0  296.47   23.10
   8  -4   0  250.47   21.90
   4   8   0  253.17   23.80
  -4  -8   0  251.47   24.20
  -8   4   0  267.67   24.40
  -8   4   0  256.37   23.40
   4   8   0  256.37   23.90
  -8   5   0  448.76   41.70
  -8   5   0  477.75   40.30
  -5  -8   0  429.66   39.70
   5   8   0  471.05   39.80
   8  -5   0  471.15   37.90
  -5  -8   0  484.25   40.10
   5   8   0  447.46   40.00
  -8   5   0  442.16   39.50
   5   8   0  422.46   39.30
   8  -5   0  443.26   39.90
   8  -5   0  483.15   40.30
   5   8   0  502.65   39.10
   5   8   0  541.35   39.50
  -5  -8   0  502.85   39.30
   6   8   0  337.17   33.70
   8  -6   0  320.47   33.80
   6   8   0  358.96   33.80
  -6  -8   0  357.66   33.30
   6   8   0  362.96   33.00
  -8   6   0  388.56   34.40
  -6  -8   0  391.16   32.90
   6   8   0  398.46   32.80
  -6  -8   0  447.66   34.30
  -8   6   0  428.76   34.20
  -8   6   0  412.66   35.80
   8  -6   0  390.96   31.40
   8  -6   0  409.86   34.20
   8  -6   0  405.16   34.50
  -8   6   0  381.96   31.30
  -8   7   0    5.10    3.40
   7   8   0    7.60    6.70
  -7  -8   0   11.50    6.30
   7   8   0   12.40    6.30
   8  -7   0    2.50    7.10
   8  -7   0    7.90    6.50
  -8   7   0    5.90    5.80
  -7  -8   0   15.80    7.80
   7   8   0    3.20    6.80
  -8   7   0   17.70    7.50
   7   8   0    3.60    4.70
   8  -7   0   13.30    3.40
  -8   7   0    8.90    6.30
   8   8   0   79.79   12.10
  -8   8   0   74.09    7.60
  -8  -8   0   44.60   10.30
   8   8   0   63.19    9.20
   8   8   0   60.49    9.70
  -8   8   0   83.39   13.30
   8  -8   0   52.89   10.40
  -8   8   0   69.09   12.10
   8  -8   0   79.19   11.50
  -8   8   0   60.69   10.30
   8   8   0   39.00   14.00
   8  -8   0   55.09    7.30
   8  -9   0  207.88   22.90
  -8   9   0  186.38   23.90
  -8   9   0  220.18   18.30
   9   8   0  214.88   24.30
   9   8   0  219.38   23.20
   8  -9   0  207.58   18.70
   9   8   0  171.88   20.60
  -8   9   0  223.48   22.30
  -9  -8   0  183.18   22.50
  -8   9   0  214.38   23.90
   9   7   0   71.79    8.80
  -9  -7   0   60.89    9.80
   9   7   0   44.30   10.90
   7  -9   0   44.60    9.30
   9   7   0   72.39   11.10
   9   7   0   53.29   10.80
  -7   9   0   52.69   10.30
   7  -9   0   54.89    7.00
  -7   9   0   75.89   10.20
  -7   9   0   34.90    8.50
  -9  -6   0    4.00    7.60
  -6   9   0    3.80    6.40
   9   6   0   -2.10    6.90
  -6   9   0   -0.90    5.90
   9   6   0   -9.30    5.80
  -6   9   0    1.60    3.40
  -6   9   0   -2.80    6.90
   9   6   0   -2.20    7.00
   6  -9   0    4.60    7.20
  -9  -6   0   -0.80    6.00
   6  -9   0    3.90    4.00
   6  -9   0   -9.40    7.00
  -9  -6   0   -2.00    4.90
   9   5   0    4.80    6.10
  -5   9   0    4.50    5.70
   5  -9   0    2.80    5.70
  -9  -5   0    7.30    5.20
  -5   9   0    3.60    6.10
   9   5   0    1.70    4.20
   9   5   0    2.30    5.90
  -5   9   0   -2.50    6.60
  -9  -5   0    2.00    7.10
  -9  -5   0    7.10    4.90
   5  -9   0   -2.40    7.10
   9   5   0   -1.10    5.10
  -5   9   0    3.20    3.50
   5  -9   0    1.40    4.00
   4  -9   0   41.80    8.50
  -9  -4   0   31.50    7.10
   4  -9   0   42.90    7.30
  -4   9   0   40.00    7.20
  -4   9   0   35.30    7.20
   9   4   0   44.70    8.10
  -4   9   0   42.00    7.20
  -9  -4   0   37.20    8.20
   4  -9   0   45.30    8.20
   9   4   0   26.80    5.60
  -4   9   0   42.50    5.60
   9   4   0   46.50    7.60
   9   4   0   58.89    8.90
  -9  -4   0   27.30    6.40
   4  -9   0   41.50    5.90
   3  -9   0   27.70    5.20
  -3   9   0   34.80    6.80
  -3   9   0   43.40    7.30
   3  -9   0   29.50    7.20
  -9  -3   0   43.30    6.90
   9   3   0   20.50    6.00
   3  -9   0   49.30    7.80
   9   3   0   34.70    5.10
  -9  -3   0   28.00    5.90
  -3   9   0   47.60    6.20
   3  -9   0   31.60    6.60
  -9  -3   0   23.80    6.10
   9   3   0   31.00    7.30
   9   3   0   36.00    7.80
  -3   9   0   38.80    6.70
  -9  -2   0   41.00    6.80
  -2   9   0   49.90    7.70
   2  -9   0   38.90    6.20
   9   2   0   51.69    6.60
  -9  -2   0   57.89    8.90
   2  -9   0   51.79    8.10
   9   2   0   49.99    8.40
   9   2   0   33.60    7.60
   9   2   0   50.79    7.30
  -9  -2   0   41.30    7.70
  -2   9   0   58.79    9.40
  -2   9   0   62.69    9.50
   2  -9   0   49.00    7.40
  -2   9   0   48.40    6.20
   2  -9   0   36.50    7.10
   9   1   0   37.10    4.90
   1  -9   0   26.90    5.00
  -9  -1   0   42.00    7.40
   9   1   0   26.80    7.00
  -1   9   0   32.80    4.90
  -1   9   0   39.60    6.50
   9   1   0   25.60    6.60
   9   1   0   25.50    6.10
  -1   9   0   30.50    6.50
   1  -9   0   27.10    6.80
   1  -9   0   47.60    7.30
  -9  -1   0   27.20    5.60
   9   1   0   37.50    4.70
  -9  -1   0   38.20    7.20
  -1   9   0   35.10    6.60
   1  -9   0   35.20    6.80
  -9   0   0  275.97   24.20
   9   0   0  276.47   23.00
   0  -9   0  272.17   23.70
   9   0   0  275.57   24.80
   0   9   0  262.77   24.20
   9   0   0  275.17   24.30
   9   0   0  289.67   22.90
   0  -9   0  249.68   24.60
   0   9   0  315.27   23.60
  -9   0   0  291.57   25.10
   0   9   0  303.77   24.90
  -9   0   0  275.07   24.70
   0   9   0  256.67   24.40
   9   0   0  225.78   24.60
   1   9   0    8.50    3.70
  -9   1   0    9.10    4.30
   9  -1   0    1.70    3.00
  -9   1   0   13.00    5.40
  -1  -9   0    8.10    5.10
   9  -1   0    7.10    5.20
   1   9   0    6.80    4.70
   9  -1   0    4.70    4.60
  -1  -9   0   13.50    4.30
  -9   1   0    5.60    5.70
   9  -1   0    7.40    2.90
   1   9   0    1.90    4.60
   1   9   0    6.90    4.30
   9  -1   0    5.60    6.00
  -1  -9   0    8.30    4.40
   2   9   0   10.70    5.20
   2   9   0   13.10    4.30
   2   9   0    8.70    5.00
  -2  -9   0   12.60    5.10
   9  -2   0   16.80    6.00
   2   9   0   13.90    5.60
   9  -2   0   13.40    5.00
   9  -2   0    9.70    6.10
  -9   2   0   17.00    4.80
  -2  -9   0    5.90    4.60
   9  -2   0   12.90    2.90
   9  -2   0    7.70    2.90
  -2  -9   0   13.20    4.50
   2   9   0   12.50    5.40
  -9   2   0   22.80    7.40
  -9   2   0   13.70    6.30
  -9   3   0   -0.80    4.50
   9  -3   0    4.30    2.80
  -3  -9   0   -0.70    4.50
   3   9   0    6.40    5.40
  -9   3   0    3.50    4.50
   3   9   0    3.50    4.70
   9  -3   0    4.70    2.50
  -3  -9   0    2.60    4.40
  -9   3   0    2.80    5.00
   9  -3   0   -0.10    4.90
   9  -3   0   -2.80    4.60
   3   9   0    6.60    4.60
  -3  -9   0    3.90    5.10
   3   9   0    3.90    3.70
   9  -3   0   -1.80    5.60
   9  -4   0    2.50    2.40
   9  -4   0   -3.70    5.30
  -4  -9   0   -1.40    5.80
  -4  -9   0   -1.90    5.40
   9  -4   0    0.20    6.70
   4   9   0    1.40    4.00
   4   9   0    5.50    4.80
   9  -4   0    9.30    6.20
   4   9   0    6.30    4.80
  -9   4   0    3.20    5.30
   9  -4   0    2.40    2.50
  -9   4   0    4.90    5.90
  -4  -9   0   -0.80    5.30
  -9   4   0   -2.90    4.70
   4   9   0   -2.80    4.20
   4   9   0   -3.00    5.00
  -5  -9   0   70.59   10.20
   5   9   0   39.50    7.40
   5   9   0   45.70    8.10
  -9   5   0   59.59    9.50
   9  -5   0   53.09    6.00
  -5  -9   0   32.90    8.20
   5   9   0   44.10    6.60
  -9   5   0   42.00    8.70
  -9   5   0   41.30    7.40
   5   9   0   68.19   10.50
   6   9   0   44.50    7.70
  -6  -9   0   30.60    8.10
  -9   6   0   37.40    8.40
   9  -6   0   32.60    4.50
   9  -6   0   27.80    8.30
  -9   6   0   33.80    8.70
   6   9   0   25.60    7.30
  -6  -9   0   19.90    7.30
   9  -6   0   22.60    7.10
   6   9   0   40.00    6.90
   6   9   0   24.90    6.40
  -9   6   0   30.30    7.30
   6   9   0   33.40    8.00
   7   9   0    4.00    7.90
   9  -7   0   -0.60    9.40
   7   9   0    5.10    7.90
  -9   7   0   17.60    7.60
   7   9   0    5.00    5.90
   7   9   0    8.70    5.70
   9  -7   0    1.70    3.60
   9  -7   0   -1.20    7.00
  -7  -9   0   -1.80    6.90
   7   9   0    2.80    6.80
  -9   7   0   -2.80    7.20
  -9   7   0   17.40    9.20
   8   9   0  157.48   15.60
  -9   8   0  145.39   19.20
   8   9   0  119.49   18.70
   9  -8   0  129.69   18.80
  -9   8   0  105.99   17.40
  -9   8   0  137.09   21.20
   9  -8   0  137.29   16.20
  -9   8   0  133.09   12.50
   8   9   0  114.69   18.20
  -9   9   0    1.30    9.10
   9   9   0    5.80    7.20
   9   9   0   -9.10   10.10
  -9   9   0   -3.40    4.80
  -9   9   0    2.50    9.20
  -9  10   0   12.90   11.20
  10   9   0    1.50   13.20
  -9  10   0   15.20   11.60
  10   9   0   -2.10    8.40
  -8  10   0   87.89   13.40
  10   8   0   67.49   10.50
  -8  10   0   51.79    8.00
  -7  10   0   85.29   10.00
  -7  10   0   95.49   12.40
  10   7   0   83.89   13.10
  10   7   0   68.29    9.90
 -10  -7   0   60.79   12.00
  -7  10   0   87.39   14.40
  10   7   0   72.49   13.00
   7 -10   0   53.29    8.60
   7 -10   0   61.39   11.90
  -7  10   0   40.50   10.00
  -6  10   0   12.90    4.40
  -6  10   0    3.80    6.80
  10   6   0    5.00    8.60
   6 -10   0    8.60    5.50
  10   6   0    2.00    5.50
  -6  10   0    4.30    7.60
   6 -10   0   12.80    8.60
  10   6   0    6.80    8.90
 -10  -6   0   17.60    6.70
 -10  -6   0   15.10    8.20
 -10  -5   0  187.58   22.30
  10   5   0  234.88   22.10
   5 -10   0  217.18   19.40
   5 -10   0  215.28   21.90
 -10  -5   0  176.58   21.30
  -5  10   0  200.38   21.80
  -5  10   0  226.38   18.80
  10   5   0  203.58   21.20
  10   5   0  251.87   22.80
  -5  10   0  223.48   21.40
  -5  10   0  159.78   21.10
  -4  10   0  106.29   12.90
   4 -10   0   83.99   14.80
  10   4   0  101.09   13.70
  -4  10   0   90.29   13.20
 -10  -4   0  111.59   14.30
  10   4   0   86.69   10.90
  10   4   0   89.49   11.80
  10   4   0  103.99   15.20
   4 -10   0   78.39   12.80
  -4  10   0   88.19   10.60
 -10  -4   0  101.19   14.00
   4 -10   0   84.19   11.10
  10   3   0    2.00    6.80
 -10  -3   0   -0.90    7.10
 -10  -3   0    2.50    4.80
  10   3   0    2.40    6.10
  10   3   0    0.50    3.50
  10   3   0   -3.70    5.60
   3 -10   0    7.20    4.60
  -3  10   0   -0.10    5.60
   3 -10   0    6.60    6.50
   3 -10   0    2.80    5.90
  -3  10   0    3.70    4.20
 -10  -3   0   -6.00    5.30
  -3  10   0    5.50    6.50
 -10  -2   0    2.60    6.20
 -10  -2   0    4.10    4.60
  -2  10   0    0.90    3.70
   2 -10   0    5.60    4.10
  10   2   0    7.20    5.90
   2 -10   0    1.40    6.20
  10   2   0    1.00    3.40
  -2  10   0    0.20    5.70
 -10  -2   0   -1.30    6.70
  10   2   0    0.90    6.90
  -2  10   0    0.60    5.60
   2 -10   0    5.30    6.00
  -2  10   0    7.30    5.30
   2 -10   0    7.10    5.70
  10   2   0    4.50    6.10
  10   1   0   53.49    9.90
  10   1   0   58.89    7.70
   1 -10   0   64.09    7.80
  10   1   0   46.90    8.50
  -1  10   0   37.80    8.20
 -10  -1   0   61.29    9.60
   1 -10   0   41.10    8.80
  10   1   0   67.19   10.60
  -1  10   0   69.39    8.90
  -1  10   0   57.59    9.90
 -10  -1   0   57.09    9.40
   1 -10   0   47.20    8.30
  10   1   0   49.99    7.10
  -1  10   0   46.30    6.80
 -10  -1   0   52.19    8.00
   0 -10   0   35.00    8.20
  10   0   0   40.50    8.40
  10   0   0   48.80    7.80
 -10   0   0   36.60    6.70
   0  10   0   34.10    7.70
  10   0   0   22.30    4.70
   0 -10   0   22.90    6.50
   0  10   0   29.40    6.70
   0  10   0   33.80    5.60
 -10   0   0   44.80    9.00
   0 -10   0   34.00    6.40
  10   0   0   30.80    7.50
   0  10   0   36.70    6.70
 -10   0   0   34.70    7.50
  10   0   0   37.40    5.00
 -10   1   0  148.89   14.60
   1  10   0  108.39   12.30
  10  -1   0  103.09   11.30
  10  -1   0   90.59   15.50
  -1 -10   0  113.59   14.10
   1  10   0  140.39   14.30
   1  10   0  125.79   13.20
  10  -1   0  121.69   11.10
 -10   1   0  114.79   15.80
 -10   1   0  133.39   13.50
  -1 -10   0  125.29   14.80
  10  -1   0  112.09   15.30
  -1 -10   0   99.59   12.80
  10  -1   0  128.59   14.40
   2  10   0  144.49   16.40
  10  -2   0  172.28   17.10
   2  10   0  130.09   15.60
  10  -2   0  129.29   13.30
   2  10   0  187.68   15.60
  10  -2   0  147.89   13.20
  -2 -10   0  168.98   15.40
 -10   2   0  136.49   16.50
  -2 -10   0  160.98   16.00
 -10   2   0  146.19   18.10
   2  10   0  137.59   16.60
  -2 -10   0  105.39   16.20
 -10   2   0  129.19   15.20
  10  -2   0  146.99   16.60
   2  10   0  148.59   14.50
  10  -2   0  173.98   17.40
   3  10   0   11.80    6.20
 -10   3   0   12.50    7.00
  -3 -10   0   12.70    7.00
  10  -3   0   18.60    8.40
   3  10   0   18.90    5.30
  -3 -10   0    9.00    6.20
   3  10   0   17.20    6.10
  10  -3   0   21.10    7.70
 -10   3   0    9.40    5.40
   3  10   0   14.00    6.90
  10  -3   0   11.40    3.40
 -10   3   0   14.50    6.00
  10  -4   0   10.00    3.20
 -10   4   0    9.00    6.70
   4  10   0    7.00    6.10
  -4 -10   0   10.70    5.90
 -10   4   0    4.90    7.80
  10  -4   0    8.50    3.20
  10  -4   0    5.30    6.10
 -10   4   0    7.40    6.30
   4  10   0    6.10    4.90
   4  10   0   -1.30    5.90
  10  -4   0   -8.10    7.60
   4  10   0    9.70    6.50
   4  10   0    7.50    5.70
  -4 -10   0    8.30    8.00
  10  -5   0    9.60    3.30
  10  -5   0   12.10    3.50
  10  -5   0    7.70    7.30
 -10   5   0    8.50    8.60
   5  10   0    9.70    5.90
 -10   5   0   10.00    6.90
  10  -5   0   18.50    9.30
   5  10   0    2.80    6.90
   5  10   0    3.70    5.60
 -10   5   0   15.10    7.60
  -5 -10   0    3.00    7.50
   5  10   0   11.20    6.20
   5  10   0   11.90    7.10
  -6 -10   0    8.30    8.40
 -10   6   0    3.30    6.70
  10  -6   0    8.90    8.30
   6  10   0   12.90    5.50
   6  10   0   11.20    6.80
  10  -6   0   10.40    9.10
   6  10   0    0.90    6.10
 -10   6   0   -5.10    8.90
  10  -6   0    6.40    3.20
 -10   6   0   -6.80    7.40
  10  -6   0    5.20    4.20
   6  10   0    5.90    7.20
   7  10   0   39.90    8.10
   7  10   0   41.70    8.80
  10  -7   0   31.70   10.60
 -10   7   0   39.70   12.50
   7  10   0   47.50    9.80
 -10   7   0   38.40    9.10
 -10   7   0   41.10   11.00
   8  10   0  513.25   44.60
 -10   8   0  541.75   45.90
 -10   8   0  522.85   47.70
   8  10   0  536.65   45.30
   8  10   0  494.45   46.90
   9  10   0   22.90   10.30
 -10   9   0    2.90   11.80
   9  10   0   12.40   12.10
   9  10   0   16.70    8.30
 -10   9   0   16.90   10.10
  -8  11   0   62.49   13.80
  11   8   0   45.80   15.40
  11   8   0   34.20   10.70
  -8  11   0   52.99   15.40
  -7  11   0   -7.80    6.50
  11   7   0    0.90   11.30
 -11  -7   0   -1.80    7.50
  11   7   0   13.10    8.00
  -7  11   0    5.50    9.60
  -7  11   0   -6.50    8.80
 -11  -6   0    1.00    7.50
  11   6   0   26.80    7.50
  11   6   0   14.60   10.70
  -6  11   0   17.90    5.70
  -6  11   0    9.00    8.80
   6 -11   0    8.30    6.70
  -6  11   0   13.20    9.20
  -5  11   0  182.68   19.80
 -11  -5   0  160.08   20.40
  11   5   0  161.78   23.40
  11   5   0  172.28   25.40
  11   5   0  193.88   17.60
   5 -11   0  189.38   24.10
  -5  11   0  192.48   17.10
  -5  11   0  151.98   20.50
   5 -11   0  169.58   17.80
 -11  -4   0  115.89   14.60
 -11  -4   0  105.19   16.20
   4 -11   0   92.99   13.20
  11   4   0  109.79   16.90
  -4  11   0   93.79   14.70
  -4  11   0  114.49   16.10
  -4  11   0  107.09   12.30
  -4  11   0  115.29   14.70
   4 -11   0  111.99   15.90
  11   4   0   90.59   15.20
  -3  11   0   20.80    5.90
  11   3   0   19.60    5.30
   3 -11   0   21.10    6.30
   3 -11   0   24.90    8.20
 -11  -3   0   24.30    6.80
  11   3   0   32.90   10.40
 -11  -3   0   25.50    7.80
  11   3   0   23.80    8.00
  -3  11   0   28.40    9.00
  -3  11   0   27.90    8.20
  -3  11   0   13.30    6.80
 -11  -3   0   20.70   10.30
  -2  11   0  126.59   16.10
  11   2   0  122.09   13.60
  11   2   0  152.38   18.10
 -11  -2   0  169.88   15.70
 -11  -2   0  152.58   18.50
 -11  -2   0  154.58   18.20
  -2  11   0  128.49   16.90
  11   2   0  121.59   17.80
   2 -11   0  140.99   17.40
  -2  11   0  135.49   19.60
   2 -11   0  125.09   15.10
  -2  11   0  152.18   14.20
  11   2   0  143.79   14.00
  -1  11   0   13.70    6.00
  -1  11   0   21.70    6.70
 -11  -1   0   13.20    8.80
 -11  -1   0   14.00    6.40
  11   1   0   12.30    7.50
  -1  11   0   19.50    7.20
   1 -11   0   13.90    6.90
  11   1   0   12.10    5.50
 -11  -1   0    6.60    7.20
  11   1   0   10.50    4.50
  11   1   0   11.80    7.50
  11   0   0    3.00    8.80
  11   0   0   -0.70    4.00
   0 -11   0   -0.20    6.90
 -11   0   0   -1.40    9.20
 -11   0   0   -1.40    5.20
   0  11   0    2.20    4.10
  11   0   0   -2.20    3.40
   0  11   0   -1.30    6.10
   0  11   0   -2.70    6.10
  11   0   0    7.30    7.20
 -11   0   0    3.80    7.50
 -11   1   0   42.50   11.00
  -1 -11   0   41.60    9.00
   1  11   0   42.10   13.10
  11  -1   0   52.09    7.20
   1  11   0   48.60    7.50
   1  11   0   58.69    9.70
 -11   1   0   42.00    9.30
   1  11   0   58.19    9.30
  11  -1   0   59.29    6.80
 -11   1   0   57.19    9.20
  11  -1   0   52.29    9.90
  11  -1   0   54.29   11.30
   2  11   0   51.89   10.50
  11  -2   0  109.19   13.70
  -2 -11   0   82.49   13.10
 -11   2   0   66.39   10.20
  11  -2   0   96.39   14.00
   2  11   0   88.99   13.10
  11  -2   0   70.89    9.20
 -11   2   0   62.99   11.20
   2  11   0  100.79   11.20
  11  -2   0   88.89    8.70
 -11   2   0   69.89   13.10
   2  11   0   73.79   11.90
  11  -3   0    0.00    3.30
  -3 -11   0    2.90    7.20
  11  -3   0   -0.50    8.60
 -11   3   0    5.60    8.20
   3  11   0    4.40    7.50
 -11   3   0   -2.70    5.80
 -11   3   0    2.00    6.80
  11  -3   0   -4.40    7.60
   3  11   0    1.00    6.10
  11  -3   0    4.30    3.90
   3  11   0   -1.50    5.20
  11  -4   0  181.68   22.90
  11  -4   0  137.79   20.00
  11  -4   0  156.28   15.40
  11  -4   0  159.68   14.30
  -4 -11   0  138.99   19.20
   4  11   0  145.99   19.10
   4  11   0  167.08   19.00
 -11   4   0  167.08   22.20
   4  11   0  161.88   16.90
 -11   4   0  158.08   18.00
 -11   4   0  184.58   19.50
   5  11   0  109.69   17.10
 -11   5   0  134.59   18.10
  11  -5   0  125.29   19.60
 -11   5   0  117.59   16.30
  11  -5   0  108.89   18.10
   5  11   0  174.48   15.70
   5  11   0  124.19   15.90
 -11   5   0   75.19   15.50
 -11   6   0    6.20    8.90
 -11   6   0  -12.90   10.70
  11  -6   0    2.40    4.70
 -11   6   0    6.30    9.40
   6  11   0    2.40    8.60
  11  -6   0   -4.70    8.90
   6  11   0    5.50    7.70
   6  11   0    2.80    7.60
 -11   7   0   -5.80   10.40
   7  11   0   -3.00    8.50
   7  11   0   -5.70    8.10
 -11   7   0   -2.50    9.80
   7  11   0    4.30    7.90
 -11   8   0   53.59   14.90
   8  11   0   70.59   14.10
   8  11   0   49.50   12.10
   8  11   0   42.70   10.60
 -11   8   0   31.90   11.60
 -12  -6   0   55.09   11.20
  12   6   0   24.30    9.30
  -6  12   0   33.10    8.10
  -6  12   0   19.20   11.20
  -6  12   0   28.20   12.20
  12   6   0   26.70   13.30
  -5  12   0   10.30   10.30
 -12  -5   0   10.40    8.90
  12   5   0   -5.60    7.00
  -5  12   0   -7.70    6.60
  -5  12   0    7.70    9.60
  12   5   0   12.00   11.10
  -4  12   0    2.10    5.80
  12   4   0   15.80    6.30
  -4  12   0    1.10    9.80
 -12  -4   0    9.30    8.50
  12   4   0   -8.60   10.30
  -4  12   0   12.80    9.10
  12   3   0   69.89   13.90
  -3  12   0   30.30    8.90
  -3  12   0   62.29   10.30
 -12  -3   0   47.80    9.70
 -12  -3   0   43.50   10.70
  -3  12   0   49.70    8.40
  12   3   0   23.80    8.40
  12   3   0   50.39   11.70
  12   2   0  238.58   21.40
  12   2   0  212.78   25.40
  -2  12   0  178.18   26.00
  12   2   0  209.98   21.80
 -12  -2   0  226.78   22.70
 -12  -2   0  259.27   25.30
  -2  12   0  276.47   24.30
  -2  12   0  222.48   24.10
  -2  12   0  276.57   21.70
  12   2   0  185.08   25.10
 -12  -1   0   44.90   11.00
   1 -12   0   75.09   15.40
 -12  -1   0   42.60   13.50
  12   1   0   71.09    8.50
  -1  12   0   70.89   12.00
  12   1   0   49.20   12.30
  -1  12   0   40.20   10.70
  -1  12   0   68.09   11.90
 -12  -1   0   61.39   10.20
  12   1   0   47.80    7.30
  12   1   0   58.19   12.40
  -1  12   0   45.60    8.20
  12   0   0  251.87   27.40
 -12   0   0  222.68   23.20
  12   0   0  265.07   25.40
 -12   0   0  217.48   27.40
   0  12   0  253.17   22.10
   0 -12   0  207.38   26.90
   0  12   0  227.88   24.00
   0  12   0  202.18   24.40
 -12   0   0  237.68   25.10
   0  12   0  268.77   23.50
  12   0   0  204.38   21.20
  12   0   0  231.48   20.80
   1  12   0   81.49   10.40
   1  12   0  114.09   15.20
  12  -1   0   86.39   11.20
   1  12   0   90.69   13.00
 -12   1   0   84.59   13.30
  12  -1   0   83.79   14.80
  12  -1   0   61.29    9.60
 -12   1   0   94.89   13.30
  12  -1   0   85.49   14.20
   1  12   0   65.09   11.40
 -12   1   0   57.69   14.40
 -12   2   0   -2.00    8.00
   2  12   0   -8.30    5.30
  12  -2   0    3.00    8.80
   2  12   0   -0.50    7.70
 -12   2   0   10.00   10.10
  12  -2   0  -13.90    9.80
 -12   2   0   13.00    8.50
   2  12   0    1.10    8.10
  12  -2   0    5.40    3.90
 -12   3   0    9.20    8.10
   3  12   0    3.50    6.20
   3  12   0   -1.10    9.10
 -12   3   0   21.80   12.00
  12  -3   0   14.90    4.20
  12  -3   0    6.30    8.70
 -12   3   0   14.80    9.60
  12  -3   0   12.30   11.40
   3  12   0    8.90    8.50
  12  -4   0  127.59   21.70
 -12   4   0  164.08   19.20
 -12   4   0  128.89   20.20
   4  12   0  158.48   21.40
 -12   4   0  136.59   20.80
   4  12   0  161.18   18.30
   4  12   0  173.68   17.70
   5  12   0   67.39   13.60
   5  12   0  121.29   13.90
   5  12   0   97.29   15.30
 -12   5   0  106.49   14.60
 -12   5   0  112.19   15.70
 -12   6   0    4.50   10.10
   6  12   0    3.90    8.90
   6  12   0    8.80    9.30
   6  12   0    6.50   10.70
 -12   6   0    8.80   11.80
  -4  13   0    2.70    7.40
  -4  13   0   23.80   13.90
  13   4   0   10.80    8.00
  13   4   0    3.60   13.50
  -4  13   0    3.80   11.00
 -13  -4   0    5.00   10.30
 -13  -3   0   13.90    9.60
  13   3   0   -4.70    7.00
  13   3   0    1.00   11.10
  -3  13   0    9.00    7.80
  -3  13   0   -6.20    9.10
  -3  13   0   -5.90   10.00
  -2  13   0    8.30    9.70
  -2  13   0   10.70   10.00
 -13  -2   0   15.20    8.60
  -2  13   0   19.70    7.50
  13   2   0    7.30    6.80
  13   2   0    9.40   10.30
  -1  13   0    2.80    6.70
  -1  13   0   -4.40    9.30
  -1  13   0    0.10    9.60
 -13  -1   0    3.90    8.40
  13   1   0   12.80    6.20
   0  13   0  352.26   31.90
  13   0   0  334.67   30.20
 -13   0   0  352.06   33.50
   0  13   0  293.57   34.30
   0  13   0  440.66   33.80
 -13   1   0  203.98   25.60
 -13   1   0  215.38   23.10
   1  13   0  171.48   23.60
  13  -1   0  216.38   28.20
  13  -1   0  253.97   27.00
   1  13   0  220.78   23.10
   1  13   0  200.18   21.20
  13  -1   0  182.18   18.90
   2  13   0   -2.30   10.00
 -13   2   0    4.90    9.40
 -13   2   0   -2.80   10.10
   2  13   0    1.20    7.10
  13  -2   0   17.40   12.20
   2  13   0    5.80    9.40
   3  13   0   66.49   12.20
   3  13   0   33.40   12.40
   3  13   0   63.59   10.90
 -13   3   0   68.49   13.40
 -13   3   0   70.69   14.00
 -13   4   0    7.70   10.50
   4  13   0   16.00    8.60
   4  13   0   -1.00   11.00
   4  13   0    9.00   10.30
  -1  -1  -1 1569.04  108.79
  -1   1  -1 1307.47  108.69
   1   1   1 1233.98  108.59
   1   1   1 1330.67  108.69
  -1   1   1 1451.55  108.79
   1  -1   1 1451.75  108.99
  -1   1   1 1221.78  108.79
  -1  -1   1 1400.96  108.79
   2   1  -1  508.85   43.10
   2   1  -1  603.04   43.00
   1  -2  -1  450.65   42.80
   1  -2  -1  573.04   43.10
  -2  -1  -1  599.64   43.10
  -1   2  -1  456.55   43.10
   2   1  -1  505.25   42.80
  -2  -1  -1  563.74   43.00
  -1   2  -1  551.04   43.00
   1  -2  -1  475.45   43.00
  -2  -1  -1  547.75   42.90
  -1   2   1  526.05   43.00
  -2  -1   1  547.05   43.10
  -2  -1   1  554.94   42.90
   2   1   1  559.04   42.90
  -1   2   1  560.24   43.10
   1  -2   1  556.94   43.00
  -1   2   1  549.74   42.80
   2   1   1  563.54   43.00
   1  -2   1  501.55   42.80
   2   1   1  519.85   43.10
  -1   2   1  571.34   43.10
   2   1   1  485.55   43.00
  -2  -1   1  516.95   42.80
  -2  -1   1  613.24   43.50
   0  -2  -1 1592.04  123.09
  -2   0  -1 1547.85  123.29
   0   2  -1 1386.36  123.09
  -2   0  -1 1700.23  123.29
   2   0  -1 1474.15  123.19
   0   2  -1 1492.25  123.09
   2   0  -1 1620.04  123.29
   0  -2  -1 1692.23  123.19
   0  -2  -1 1678.73  123.29
   2   0  -1 1574.84  123.29
   2   0  -1 1558.44  122.99
  -2   0   1 1373.26  123.09
   0  -2   1 1583.84  123.29
   0   2   1 1583.44  123.09
   0  -2   1 1378.76  123.09
   0  -2   1 1576.74  123.29
   0   2   1 1491.35  123.19
  -2   0   1 1520.15  123.29
   0   2   1 1406.56  123.19
   2   0   1 1520.75  123.29
   0   2   1 1630.34  123.19
  -2   0   1 1784.22  123.39
  -2   1  -1  613.94   42.90
   2  -1  -1  491.95   43.10
   1   2  -1  550.14   43.20
  -1  -2  -1  499.45   43.00
   2  -1  -1  457.55   42.70
   2  -1  -1  482.05   43.00
  -2   1  -1  494.25   43.10
   1   2  -1  612.04   43.30
  -2   1  -1  524.95   43.20
  -2   1   1  581.74   43.20
  -1  -2   1  587.94   43.50
  -2   1   1  575.54   43.10
   1   2   1  535.55   43.10
   2  -1   1  571.44   43.10
   2  -1   1  529.55   42.90
   2  -1   1  503.95   43.20
   2  -1   1  517.85   43.20
  -2   1   1  575.54   43.20
  -1  -2   1  466.35   43.10
   1   2   1  584.24   43.00
   1   2   1  544.95   43.10
  -2   1   1  591.64   42.80
  -1  -2   1  515.75   43.00
   2   2   1   10.60    1.90
   2  -2   1    6.40    1.50
   2  -2   1    7.90    1.90
   2  -2   1    5.40    1.10
  -2   2   1    6.30    1.00
   2   2   1    8.00    1.60
   2   2   1    9.30    1.40
  -2  -2   1    7.70    1.30
  -2   2   1    9.50    1.80
  -2  -2   1    6.20    1.60
  -2  -2   1    6.40    1.40
   2  -2   1    7.70    1.70
  -2   2   1    8.50    1.60
   2   2   1    7.50    1.50
   2  -3  -1  452.55   32.30
   3   2  -1  352.66   32.30
  -3  -2  -1  424.86   32.00
  -3  -2  -1  368.66   32.20
  -2   3  -1  429.66   32.50
   3   2  -1  365.96   31.90
   2  -3  -1  429.86   31.80
   2  -3  -1  346.07   32.20
   3   2  -1  454.45   32.10
  -3  -2  -1  424.06   32.30
  -2   3  -1  434.36   32.20
   2  -3  -1  428.16   32.30
  -2   3  -1  437.16   32.50
   3   2  -1  341.77   32.30
   3   2   1  384.86   32.00
   2  -3   1  442.56   31.90
   2  -3   1  354.96   32.30
  -3  -2   1  418.56   32.00
  -2   3   1  447.86   32.40
  -3  -2   1  345.87   32.20
  -2   3   1  372.86   32.20
   3   2   1  448.56   32.40
   3   2   1  401.36   32.10
  -2   3   1  341.47   31.70
  -3  -2   1  387.06   32.40
  -2   3   1  361.36   32.30
  -3  -2   1  340.37   32.00
   3   2   1  405.26   32.40
  -3  -1  -1  179.48   13.00
   3   1  -1  171.68   12.90
  -1   3  -1  154.68   13.30
   1  -3  -1  170.18   12.90
   1  -3  -1  145.49   13.20
  -3  -1  -1  172.98   13.40
   3   1  -1  131.59   13.30
   1  -3  -1  153.68   13.20
  -3  -1  -1  181.98   13.30
   3   1  -1  158.28   13.40
  -3  -1  -1  172.08   13.40
   3   1  -1  168.58   13.10
  -1   3   1  148.19   12.90
   3   1   1  136.19   13.30
  -3  -1   1  154.08   13.10
  -1   3   1  156.68   13.30
  -1   3   1  170.18   13.30
   3   1   1  183.48   13.40
   1  -3   1  184.48   13.20
  -3  -1   1  143.79   13.40
  -3  -1   1  135.19   13.30
  -3  -1   1  132.19   12.80
   1  -3   1  145.49   12.90
   3   1   1  146.69   13.20
  -1   3   1  155.98   13.30
   1   3  -1  367.86   32.50
  -3   1  -1  423.26   32.40
   1   3  -1  392.26   32.80
   3  -1  -1  411.86   32.70
   3  -1  -1  426.46   32.90
  -1  -3  -1  450.75   32.60
  -3   1  -1  413.16   32.90
  -3   1  -1  445.66   33.00
   3  -1  -1  395.76   32.90
  -1  -3  -1  430.06   32.80
  -1  -3   1  370.76   32.80
   3  -1   1  399.76   32.70
   1   3   1  382.06   32.80
  -3   1   1  365.36   32.70
   1   3   1  407.36   32.60
   3  -1   1  356.56   32.80
  -1  -3   1  431.06   32.60
  -3   1   1  447.06   32.90
   1   3   1  395.66   32.80
   3  -2  -1  160.28   14.10
  -3   2  -1  143.49   14.00
   3  -2  -1  168.28   13.90
  -3   2  -1  169.78   13.50
   3  -2  -1  185.18   14.10
   2   3  -1  190.48   14.10
   2   3  -1  188.08   13.70
  -2  -3  -1  186.18   14.10
  -2  -3  -1  184.68   14.00
  -3   2  -1  181.28   14.00
   3  -2  -1  165.08   13.30
  -2  -3   1  195.88   14.20
   2   3   1  155.28   13.80
   2   3   1  147.59   13.90
   2   3   1  162.78   13.70
   3  -2   1  142.29   14.00
  -3   2   1  144.59   13.30
  -2  -3   1  149.09   13.90
  -3   2   1  167.08   13.90
   3  -2   1  154.68   13.40
   3  -2   1  162.78   13.90
   2   3   1  148.99   13.80
   3   3  -1  168.38   12.70
   3   3  -1  168.38   13.00
   3  -3  -1  155.08   12.20
  -3   3  -1  152.68   13.10
  -3   3  -1  135.59   12.80
  -3  -3  -1  122.49   12.60
   3  -3  -1  159.78   12.90
   3   3  -1  123.69   13.00
   3  -3  -1  151.18   13.10
  -3   3  -1  151.08   12.40
  -3  -3  -1  144.89   12.90
  -3  -3  -1  153.28   12.60
   3  -3  -1  163.08   13.00
   3   3  -1  173.38   12.60
  -3   3   1  135.09   12.90
  -3  -3   1  138.79   13.00
  -3   3   1  134.29   12.20
   3   3   1  134.79   12.80
  -3  -3   1  144.19   13.10
   3  -3   1  139.89   12.90
  -3   3   1  136.29   12.80
   3   3   1  175.28   12.70
  -3  -3   1  163.58   12.60
   3  -3   1  164.58   12.30
  -3  -3   1  138.49   12.60
   3   3   1  148.59   12.70
   3  -3   1  169.58   13.10
   3  -4  -1  412.06   34.10
  -4  -3  -1  423.26   34.80
  -3   4  -1  378.16   34.90
   3  -4  -1  414.66   34.90
   3  -4  -1  380.26   34.70
  -3   4  -1  434.16   35.10
   3  -4  -1  438.06   34.90
   4   3  -1  411.76   34.40
  -4  -3  -1  483.45   34.50
   4   3  -1  459.35   34.50
   3  -4   1  464.45   35.00
  -3   4   1  402.26   34.70
  -4  -3   1  436.66   34.50
   4   3   1  479.95   34.50
  -3   4   1  417.66   34.90
   3  -4   1  420.56   34.20
   3  -4   1  470.05   34.80
  -3   4   1  380.56   34.90
  -3   4   1  394.56   34.10
  -4  -3   1  482.95   34.50
  -4  -3   1  448.26   34.90
  -4  -3   1  365.06   34.80
   4   3   1  456.15   35.00
   4   3   1  374.56   34.50
  -4  -2  -1  292.87   26.90
   2  -4  -1  327.97   26.50
   2  -4  -1  326.77   27.10
   4   2  -1  374.56   27.40
  -2   4  -1  344.87   26.60
  -2   4  -1  305.37   27.00
   2  -4  -1  323.57   27.10
   2  -4  -1  323.97   27.00
  -2   4  -1  330.57   27.20
   4   2  -1  305.07   26.60
  -4  -2  -1  308.37   27.10
  -2   4  -1  351.76   27.20
   2  -4   1  291.17   27.10
   4   2   1  354.66   27.00
   4   2   1  368.56   27.30
  -2   4   1  326.07   26.50
   2  -4   1  300.37   26.90
   4   2   1  366.16   26.70
  -2   4   1  379.26   27.30
  -4  -2   1  340.77   27.20
   4   2   1  345.57   27.20
  -2   4   1  305.27   27.00
  -4  -2   1  284.97   26.70
   2  -4   1  330.77   26.60
   4   1  -1  911.71   64.89
   1  -4  -1  813.52   64.69
   4   1  -1  837.22   64.29
   1  -4  -1  796.72   64.29
   4   1  -1  794.02   64.49
  -1   4  -1  699.33   64.69
   4   1  -1  914.21   64.89
  -4  -1  -1  804.82   64.79
   1  -4  -1  764.32   64.69
  -4  -1  -1  685.13   64.49
  -1   4  -1  869.51   64.59
  -1   4  -1  788.62   64.29
   1  -4  -1  811.72   64.69
   1  -4   1  771.52   64.79
  -4  -1   1  800.82   64.79
   4   1   1  828.22   64.79
   4   1   1  813.52   64.69
  -1   4   1  818.32   64.69
  -1   4   1  895.81   64.69
   1  -4   1  820.42   64.29
   4   1   1  840.92   64.29
  -1   4   1  891.61   64.29
  -1   4   1  806.42   64.69
  -4  -1   1  786.22   64.29
   1  -4   1  690.33   64.49
   4   1   1  723.63   64.49
  -4   0  -1 3499.25  283.77
   0   4  -1 3854.21  283.57
   4   0  -1 3577.14  283.87
  -4   0  -1 3470.95  283.67
   0  -4  -1 3397.26  283.47
   4   0  -1 3732.53  283.27
   0   4  -1 3470.65  283.87
   0  -4  -1 3205.18  283.57
   0   4  -1 3839.82  283.47
   4   0  -1 3915.91  283.67
   0  -4  -1 3489.15  283.77
   4   0  -1 4053.29  283.97
   4   0   1 3969.70  283.67
   0   4   1 3356.56  283.67
  -4   0   1 4039.60  283.87
   4   0   1 2996.10  283.27
  -4   0   1 3103.99  284.17
   0   4   1 3701.13  283.77
   0  -4   1 3511.75  283.47
   4   0   1 3130.39  283.77
   0   4   1 3799.42  283.47
  -4   0   1 3573.74  283.57
   1   4  -1  478.35   43.00
   4  -1  -1  531.35   43.00
  -4   1  -1  516.85   43.10
   1   4  -1  579.04   43.60
  -4   1  -1  593.34   42.90
  -1  -4  -1  489.55   42.60
  -4   1  -1  466.35   43.00
   4  -1  -1  473.45   42.70
   4  -1  -1  542.65   43.10
   1   4  -1  610.64   42.70
  -1  -4  -1  621.74   43.60
   4  -1  -1  549.54   42.30
  -4   1   1  502.95   42.70
   4  -1   1  595.24   43.00
  -1  -4   1  518.85   43.00
   4  -1   1  508.95   43.00
   1   4   1  546.95   43.00
   4  -1   1  527.05   43.00
  -4   1   1  549.25   43.10
   1   4   1  534.05   42.60
  -4   1   1  559.14   43.00
  -1  -4   1  469.15   42.60
   1   4   1  453.95   42.80
  -1  -4   1  545.15   43.10
   2   4  -1  524.75   41.30
   4  -2  -1  485.15   40.90
  -4   2  -1  581.14   41.80
  -2  -4  -1  546.95   41.60
  -2  -4  -1  541.25   41.30
  -4   2  -1  516.85   41.70
  -4   2  -1  446.16   41.50
   2   4  -1  522.95   41.80
   2   4  -1  474.15   41.30
   4  -2  -1  532.65   41.50
   4  -2  -1  515.75   41.70
   4  -2  -1  574.24   41.80
  -4   2   1  481.15   41.50
  -2  -4   1  533.05   41.30
  -2  -4   1  595.74   41.80
   2   4   1  440.76   41.30
  -4   2   1  522.25   40.90
  -2  -4   1  433.26   41.60
   4  -2   1  502.65   41.00
   4  -2   1  497.85   41.70
  -4   2   1  468.05   41.60
   4  -2   1  537.25   41.60
   2   4   1  545.75   41.40
   2   4   1  507.05   41.60
   4  -3  -1 1349.77  101.49
   4  -3  -1 1424.06  101.59
   3   4  -1 1442.86  101.69
   3   4  -1 1392.66  101.19
  -4   3  -1 1448.66  101.49
  -4   3  -1 1419.86  101.69
  -3  -4  -1 1201.38  101.09
  -4   3  -1 1139.39  101.49
   4  -3  -1 1445.46  101.69
  -4   3  -1 1237.88  100.79
   4  -3  -1 1221.18  100.69
   3   4   1 1083.19  101.29
  -3  -4   1 1093.59  101.29
  -4   3   1 1381.46  101.59
   4  -3   1 1129.59  100.79
   4  -3   1 1228.58  101.59
   3   4   1 1174.68  101.09
  -4   3   1 1119.49  101.29
  -3  -4   1 1196.08  101.49
   3   4   1 1094.09  101.09
  -3  -4   1 1407.16  101.19
  -4   3   1 1344.77  101.59
  -4   3   1 1080.49  100.59
   4  -3   1 1426.76  101.39
   4   4  -1  704.03   61.59
   4   4  -1  846.12   61.19
   4   4  -1  793.92   61.69
  -4   4  -1  815.82   61.79
   4  -4  -1  678.03   61.49
  -4   4  -1  694.03   60.79
  -4  -4  -1  849.72   61.69
   4   4  -1  835.32   61.19
  -4  -4  -1  669.23   60.99
   4  -4  -1  736.43   60.69
  -4   4  -1  789.12   61.69
  -4  -4  -1  726.33   61.19
   4   4   1  754.42   61.59
  -4   4   1  717.63   60.69
  -4   4   1  738.53   61.39
   4  -4   1  689.53   60.79
  -4   4   1  782.42   61.59
   4   4   1  702.13   61.09
   4   4   1  784.72   61.19
   4  -4   1  885.21   61.69
  -4  -4   1  755.52   61.39
  -4   4   1  814.92   61.69
  -4  -4   1  665.43   61.49
   4  -4   1  840.92   61.69
  -4  -4   1  788.92   61.19
  -4   5  -1  492.95   45.90
  -4   5  -1  502.75   45.60
   5   4  -1  644.44   45.50
  -5  -4  -1  567.54   45.30
   4  -5  -1  564.34   44.80
  -4   5  -1  599.54   45.00
  -5  -4  -1  561.04   46.00
   5   4  -1  652.03   46.30
  -4   5  -1  602.64   46.20
   5   4  -1  515.25   45.20
   4  -5  -1  578.74   45.80
  -5  -4  -1  526.25   45.40
   5   4  -1  524.45   45.90
  -4   5   1  581.44   46.10
  -4   5   1  537.35   45.90
  -4   5   1  527.65   45.60
   5   4   1  516.35   45.80
   4  -5   1  518.05   45.90
   5   4   1  544.65   45.90
   5   4   1  541.85   45.30
  -5  -4   1  532.75   45.30
  -5  -4   1  584.04   46.10
  -4   5   1  623.34   44.90
   4  -5   1  524.25   44.90
   4  -5   1  589.74   46.00
   4  -5   1  518.05   45.60
   5   4   1  646.14   45.60
   3  -5  -1  388.06   34.10
   3  -5  -1  467.55   34.50
  -5  -3  -1  342.77   34.20
   3  -5  -1  412.66   33.50
  -3   5  -1  417.46   33.70
   5   3  -1  417.16   34.00
  -3   5  -1  415.46   34.60
  -3   5  -1  403.66   34.10
  -3   5  -1  416.56   34.50
   5   3  -1  445.26   34.60
   5   3  -1  466.15   34.70
   5   3  -1  377.66   33.80
   3  -5  -1  447.56   34.50
  -3   5   1  451.35   34.60
   3  -5   1  488.15   34.70
  -3   5   1  393.26   33.50
   3  -5   1  399.26   34.40
   3  -5   1  379.06   33.60
   5   3   1  446.86   33.90
  -5  -3   1  402.26   34.50
   3  -5   1  444.16   34.30
   5   3   1  444.66   34.50
  -3   5   1  445.06   34.60
   5   3   1  368.26   34.40
  -3   5   1  397.26   34.20
   5   3   1  369.36   34.00
   5   2  -1   57.29    6.60
  -5  -2  -1   54.29    5.50
  -2   5  -1   56.79    6.50
  -5  -2  -1   66.89    6.10
   2  -5  -1   39.40    7.40
   2  -5  -1   45.10    6.10
   2  -5  -1   53.89    5.30
   5   2  -1   55.49    5.80
  -5  -2  -1   59.79    6.60
   2  -5  -1   62.09    6.50
  -2   5  -1   64.59    5.50
  -2   5  -1   47.20    6.30
   5   2  -1   59.09    6.70
  -2   5  -1   50.69    6.40
   5   2  -1   53.39    5.40
   2  -5   1   54.79    6.00
   5   2   1   57.59    6.10
   5   2   1   51.99    6.40
   5   2   1   53.39    6.30
  -5  -2   1   59.29    5.40
  -2   5   1   54.39    6.10
  -2   5   1   57.79    6.30
  -2   5   1   50.39    6.20
  -2   5   1   51.79    5.20
  -5  -2   1   40.70    6.40
  -5  -2   1   53.09    6.50
   2  -5   1   50.69    6.20
   2  -5   1   56.79    5.30
  -5  -2   1   50.79    5.70
   5   2   1   58.19    5.50
   2  -5   1   51.19    6.50
   5   1  -1  439.06   38.60
   5   1  -1  448.76   38.50
  -1   5  -1  507.35   38.40
   5   1  -1  460.55   37.80
   5   1  -1  534.25   38.30
  -5  -1  -1  517.95   38.40
   1  -5  -1  554.04   38.50
   1  -5  -1  466.15   38.00
  -5  -1  -1  424.06   38.50
  -1   5  -1  468.75   38.00
  -5  -1  -1  448.46   38.40
   5   1   1  438.26   38.50
  -1   5   1  431.86   37.90
   1  -5   1  459.35   38.60
   5   1   1  483.15   38.40
  -5  -1   1  463.35   38.60
   5   1   1  500.35   37.90
  -5  -1   1  443.66   38.60
   1  -5   1  523.55   38.10
  -1   5   1  470.45   38.40
   1  -5   1  515.35   38.40
  -5  -1   1  495.95   37.90
   1  -5   1  395.76   38.40
   5   1   1  431.16   38.50
   0   5  -1 1353.96   97.49
   0   5  -1 1311.87   97.49
  -5   0  -1 1049.59   96.99
   0  -5  -1 1362.26   97.29
  -5   0  -1 1183.78   97.39
   5   0  -1 1180.38   97.39
   5   0  -1 1325.07   96.59
   0   5  -1 1258.07   96.89
   5   0  -1 1252.37   97.39
   0  -5  -1 1194.58   96.89
   5   0  -1 1085.19   96.99
   0  -5   1 1348.07   96.89
  -5   0   1 1310.17   97.49
   0   5   1 1063.09   97.19
   5   0   1 1118.49   97.29
   0   5   1 1089.89   97.19
   0  -5   1 1200.18   97.29
   0   5   1 1225.68   96.79
   0  -5   1 1280.07   97.29
   0   5   1 1168.68   97.09
   5   0   1 1216.18   97.39
   5   0   1 1316.17   97.19
   0  -5   1 1124.29   96.99
  -5   0   1 1161.28   97.29
  -1  -5  -1 1576.84  121.89
   5  -1  -1 1710.33  121.49
  -5   1  -1 1471.45  122.09
  -1  -5  -1 1335.27  122.09
   5  -1  -1 1692.63  122.39
   5  -1  -1 1568.74  122.49
   5  -1  -1 1343.87  121.99
   1   5  -1 1644.14  122.39
  -5   1  -1 1537.85  122.39
   1   5  -1 1657.03  122.49
   1   5  -1 1588.64  122.09
   5  -1  -1 1345.07  121.59
  -1  -5  -1 1678.13  122.29
  -1  -5   1 1464.95  121.89
  -5   1   1 1629.44  122.09
   1   5   1 1414.66  122.19
  -1  -5   1 1582.04  122.39
   5  -1   1 1517.85  122.39
   5  -1   1 1474.25  122.09
   1   5   1 1602.14  122.29
  -5   1   1 1332.77  122.19
  -2  -5  -1  337.07   31.30
   5  -2  -1  385.86   31.30
  -5   2  -1  411.66   31.80
   5  -2  -1  378.66   30.60
  -5   2  -1  427.16   31.80
   2   5  -1  367.06   31.20
   2   5  -1  340.87   31.40
  -5   2  -1  372.36   31.30
   5  -2  -1  438.26   31.70
   2   5  -1  341.97   31.00
   2   5  -1  353.26   31.50
  -2  -5  -1  385.56   31.40
   2   5   1  380.56   31.50
   2   5   1  409.06   31.60
  -5   2   1  445.66   31.90
   5  -2   1  345.37   30.70
   2   5   1  373.26   31.10
  -5   2   1  412.06   31.50
   2   5   1  378.36   31.30
  -5   2   1  373.16   31.60
   5  -2   1  371.56   31.70
  -5   3  -1  652.33   52.99
   3   5  -1  669.93   52.99
   3   5  -1  680.83   52.59
  -3  -5  -1  727.93   52.59
  -3  -5  -1  597.04   52.89
  -5   3  -1  670.03   52.09
  -5   3  -1  587.74   52.79
  -3  -5  -1  743.23   52.99
   5  -3  -1  632.84   52.99
   3   5  -1  635.64   53.09
   5  -3  -1  596.44   51.89
   3   5  -1  649.54   52.49
   5  -3   1  631.64   53.09
  -3  -5   1  632.24   52.49
  -3  -5   1  582.34   52.79
   3   5   1  709.63   52.69
  -5   3   1  598.74   51.89
   3   5   1  643.14   52.89
  -5   3   1  749.73   52.99
   5  -3   1  617.54   52.69
   3   5   1  581.34   52.39
   5  -3   1  658.43   52.09
  -5   3   1  719.43   53.09
   5  -3   1  680.03   53.09
   3   5   1  670.83   53.09
   5  -4  -1   41.50    4.60
   5  -4  -1   56.49    6.90
   5  -4  -1   42.00    6.70
   4   5  -1   65.39    6.10
  -4  -5  -1   48.10    6.40
  -4  -5  -1   41.30    6.50
   4   5  -1   61.49    7.20
  -5   4  -1   53.89    6.40
  -5   4  -1   46.50    7.10
  -4  -5  -1   40.60    6.00
   5  -4  -1   46.90    6.30
  -5   4  -1   45.70    4.90
  -5   4  -1   50.09    6.60
   4   5  -1   47.20    6.20
   4   5  -1   34.50    5.60
   4   5   1   56.79    6.20
   4   5   1   55.29    6.30
   5  -4   1   49.60    5.00
   4   5   1   59.89    6.80
  -5   4   1   56.59    6.40
  -5   4   1   45.20    6.50
   5  -4   1   49.10    6.90
  -4  -5   1   55.99    6.60
   5  -4   1   57.09    7.00
  -4  -5   1   55.39    7.00
   4   5   1   42.90    5.80
  -5   4   1   43.40    6.70
  -4  -5   1   46.20    5.90
   5  -4   1   51.09    6.60
   5  -5  -1  256.67   23.10
  -5   5  -1  288.97   22.20
   5   5  -1  271.57   22.80
   5   5  -1  290.47   23.60
   5   5  -1  282.07   22.60
  -5   5  -1  301.97   23.20
  -5  -5  -1  247.58   22.60
   5  -5  -1  280.17   22.00
  -5  -5  -1  262.77   23.20
   5  -5  -1  252.57   23.30
   5  -5  -1  287.57   23.40
  -5  -5  -1  235.48   23.30
  -5   5  -1  316.57   23.70
   5   5   1  242.18   22.70
  -5   5   1  259.57   23.40
   5   5   1  260.07   23.40
  -5   5   1  273.47   23.10
   5  -5   1  221.38   25.00
   5  -5   1  282.37   22.10
   5  -5   1  292.97   23.20
  -5  -5   1  275.17   22.70
  -5   5   1  298.77   23.40
   5   5   1  281.67   22.70
   5   5   1  232.98   23.30
   5  -5   1  242.58   23.50
   6   5  -1  233.48   18.30
   5  -6  -1  225.88   19.10
  -5   6  -1  189.28   19.20
   5  -6  -1  227.18   17.40
  -6  -5  -1  211.28   18.90
  -5   6  -1  215.78   18.80
   5  -6  -1  233.58   19.20
   6   5  -1  211.48   19.20
   6   5  -1  222.78   18.10
  -5   6  -1  200.18   19.00
  -5   6  -1  198.08   17.50
  -6  -5  -1  212.68   18.30
   5  -6   1  227.58   19.20
   6   5   1  186.78   18.90
   5  -6   1  176.28   18.90
  -5   6   1  204.68   18.90
  -5   6   1  202.78   17.30
  -5   6   1  211.38   18.80
  -5   6   1  208.38   19.10
  -6  -5   1  189.88   18.10
   6   5   1  229.58   18.60
   5  -6   1  224.68   19.20
   6   5   1  209.18   19.10
  -6  -5   1  190.48   18.10
   6   5   1  191.48   18.00
   5  -6   1  198.38   17.50
   6   4  -1   42.30    7.10
   4  -6  -1   51.69    7.20
   6   4  -1   41.30    5.70
  -6  -4  -1   55.39    6.40
  -4   6  -1   47.80    6.40
   4  -6  -1   46.10    6.70
   4  -6  -1   40.00    6.90
   6   4  -1   38.50    6.10
  -6  -4  -1   45.40    6.10
  -4   6  -1   35.00    6.10
  -6  -4  -1   40.00    7.20
   4  -6  -1   44.00    5.10
   6   4  -1   57.89    7.00
  -4   6  -1   40.90    5.10
  -6  -4  -1   45.20    6.50
  -4   6  -1   49.80    7.20
   6   4   1   35.90    5.50
  -4   6   1   39.20    6.30
  -6  -4   1   53.89    6.10
   4  -6   1   39.30    6.80
   4  -6   1   49.00    5.30
   4  -6   1   43.90    7.20
   6   4   1   50.39    6.80
  -6  -4   1   45.80    5.80
  -6  -4   1   40.40    7.10
  -4   6   1   45.00    6.80
   6   4   1   50.79    6.30
  -4   6   1   44.40    7.10
   4  -6   1   46.50    7.10
  -4   6   1   55.29    5.00
  -6  -4   1   43.40    6.60
  -6  -3  -1  402.36   30.00
  -6  -3  -1  318.17   30.20
  -3   6  -1  313.27   30.50
   3  -6  -1  397.46   30.80
   3  -6  -1  352.36   29.60
   6   3  -1  341.87   30.70
   3  -6  -1  349.17   30.40
   6   3  -1  367.66   30.80
   3  -6  -1  427.86   30.70
   6   3  -1  325.57   29.80
  -3   6  -1  319.67   29.60
  -6  -3  -1  340.47   30.50
  -3   6   1  406.06   29.60
  -6  -3   1  336.87   30.10
  -6  -3   1  386.36   30.80
  -3   6   1  364.76   30.50
  -3   6   1  411.36   30.80
  -3   6   1  359.96   30.50
   3  -6   1  386.26   29.70
   6   3   1  361.46   30.70
   6   3   1  354.06   30.30
   6   3   1  413.06   30.90
   6   3   1  409.06   30.00
  -6  -3   1  319.57   29.70
  -2   6  -1  153.48   14.50
   2  -6  -1  167.48   14.60
   6   2  -1  161.78   13.70
   2  -6  -1  162.38   14.70
  -2   6  -1  162.68   14.60
   6   2  -1  165.78   14.80
  -6  -2  -1  182.08   15.00
   6   2  -1  193.58   15.00
   2  -6  -1  164.28   14.60
  -6  -2  -1  155.68   14.70
  -2   6  -1  129.29   13.70
   2  -6  -1  167.18   13.70
  -2   6   1  141.79   14.30
   6   2   1  164.48   14.70
  -6  -2   1  185.98   15.10
  -6  -2   1  162.18   14.90
   6   2   1  156.18   13.70
  -2   6   1  172.48   14.70
   2  -6   1  135.39   13.70
   2  -6   1  160.98   14.60
   6   2   1  187.28   14.80
  -2   6   1  151.48   13.60
   6   2   1  130.89   14.10
   2  -6   1  190.98   15.10
  -6  -2   1  154.38   14.10
  -6  -2   1  150.98   13.70
   1  -6  -1    1.00    1.80
  -1   6  -1    0.70    2.80
   1  -6  -1   -0.20    2.30
   6   1  -1   -1.20    1.50
  -6  -1  -1    0.70    2.30
   6   1  -1    1.30    2.80
   1  -6  -1    1.10    2.50
  -6  -1  -1    3.40    2.60
   6   1  -1    2.10    2.80
  -1   6  -1    3.70    3.00
  -1   6  -1    3.00    2.30
  -1   6  -1   -1.50    1.70
  -1   6   1   11.90    2.90
   6   1   1    7.00    2.10
  -1   6   1    9.60    3.20
  -1   6   1   11.60    2.90
  -6  -1   1    7.50    2.70
   6   1   1   13.10    4.50
   1  -6   1   10.80    3.10
   6   1   1    6.50    2.90
  -1   6   1    5.30    2.00
  -6  -1   1    7.00    3.00
   1  -6   1    4.00    2.70
  -6  -1   1   13.10    3.50
   1  -6   1    5.50    2.90
   6   1   1    4.10    2.80
   6   0  -1  560.34   46.50
   0   6  -1  516.15   45.70
   6   0  -1  519.95   45.40
   0   6  -1  609.44   46.50
  -6   0  -1  473.35   46.00
   0   6  -1  573.24   46.00
   0   6  -1  478.95   46.30
  -6   0  -1  616.94   46.60
  -6   0  -1  612.64   46.40
   6   0  -1  518.85   46.40
   0  -6  -1  627.24   46.40
  -6   0   1  539.25   46.00
  -6   0   1  568.74   46.50
   0  -6   1  522.15   46.30
   0  -6   1  616.74   45.90
   0   6   1  542.65   46.30
   6   0   1  558.44   46.50
   0   6   1  555.84   45.70
   6   0   1  588.34   46.20
   0  -6   1  586.24   46.40
   6   0   1  584.94   45.50
   0   6   1  586.04   46.10
   6   0   1  602.84   46.50
   6   0   1  658.33   45.60
   6  -1  -1  309.97   25.40
   6  -1  -1  351.66   26.70
   6  -1  -1  277.07   26.10
  -1  -6  -1  310.87   26.40
   6  -1  -1  351.06   25.50
  -6   1  -1  281.67   26.40
   1   6  -1  317.77   25.90
  -1  -6  -1  280.67   25.90
   1   6  -1  299.07   26.50
   1   6  -1  286.97   26.10
   1   6  -1  309.77   26.60
   6  -1  -1  361.26   26.90
  -6   1  -1  307.27   26.70
  -6   1   1  316.17   26.50
  -6   1   1  310.07   26.50
   6  -1   1  337.97   25.60
   1   6   1  313.77   26.40
  -1  -6   1  273.77   25.90
   6  -1   1  353.56   25.60
  -1  -6   1  294.07   26.50
   1   6   1  327.47   26.40
   6  -1   1  354.56   26.40
  -1  -6   1  322.17   26.50
   1   6   1  316.27   25.90
  -6   1   1  303.47   26.20
   6  -1   1  316.87   26.60
  -6   2  -1    6.50    2.90
   2   6  -1   14.30    3.10
  -6   2  -1   15.30    3.80
   6  -2  -1    9.10    1.90
  -6   2  -1   15.50    3.50
   6  -2  -1   23.50    4.10
   2   6  -1   16.50    3.80
   6  -2  -1   16.00    3.40
   2   6  -1    9.90    2.50
   2   6  -1    9.40    3.10
  -2  -6  -1   16.40    3.70
   2   6  -1   17.30    3.30
   6  -2  -1   18.20    3.50
   6  -2  -1   15.10    2.00
  -2  -6  -1    9.20    3.10
  -2  -6  -1   14.20    3.00
   6  -2   1   19.30    3.90
  -6   2   1   14.40    3.90
   2   6   1   14.30    3.40
   6  -2   1   19.60    3.80
  -6   2   1   23.30    4.40
  -2  -6   1    9.80    3.50
  -6   2   1   10.30    2.90
   2   6   1   13.30    2.80
   2   6   1   19.50    3.50
   2   6   1   11.10    3.30
  -2  -6   1    8.30    3.40
   6  -2   1    9.60    3.70
  -2  -6   1   16.10    3.00
   2   6   1   16.80    3.60
   6  -2   1   11.50    2.20
   6  -3  -1  423.76   35.80
   3   6  -1  391.96   35.70
  -3  -6  -1  505.25   35.90
   6  -3  -1  451.85   36.10
  -6   3  -1  443.66   35.90
   6  -3  -1  470.75   35.70
   3   6  -1  380.26   35.60
   6  -3  -1  406.96   34.50
  -3  -6  -1  447.26   35.30
  -6   3  -1  472.95   36.10
   3   6  -1  448.66   35.30
  -6   3  -1  473.95   35.70
   3   6  -1  411.96   35.30
   6  -3   1  354.76   35.80
   3   6   1  454.65   35.30
   3   6   1  465.75   35.60
   3   6   1  437.86   35.90
  -3  -6   1  436.36   35.30
  -6   3   1  453.95   36.00
   6  -3   1  445.06   34.70
   3   6   1  449.66   35.50
  -6   3   1  385.46   35.50
   6  -3   1  386.76   35.50
   6  -3   1  389.16   35.80
  -3  -6   1  412.46   35.80
  -3  -6   1  378.96   35.60
  -6   3   1  472.45   36.20
   4   6  -1  536.95   46.10
   6  -4  -1  476.75   44.70
  -4  -6  -1  542.85   45.60
   4   6  -1  566.94   46.40
  -6   4  -1  597.64   46.30
  -4  -6  -1  652.93   46.20
   6  -4  -1  533.05   46.10
  -4  -6  -1  643.54   46.40
   4   6  -1  556.04   45.60
  -6   4  -1  580.04   46.10
   6  -4  -1  523.45   46.20
   6  -4  -1  582.84   46.10
  -6   4  -1  645.64   45.00
   6  -4   1  504.95   45.90
   6  -4   1  627.34   46.40
   4   6   1  592.74   46.30
  -6   4   1  556.94   46.20
   4   6   1  471.45   45.60
   4   6   1  626.94   45.60
  -6   4   1  543.35   44.80
  -6   4   1  607.34   46.10
   4   6   1  501.45   45.90
  -4  -6   1  511.45   46.20
  -4  -6   1  588.04   45.60
   6  -4   1  531.95   46.30
   6  -4   1  481.85   44.90
   5   6  -1  245.88   23.10
   5   6  -1  290.17   24.30
   6  -5  -1  285.27   23.70
  -6   5  -1  282.67   23.80
  -5  -6  -1  285.67   23.30
   6  -5  -1  297.47   24.00
   5   6  -1  301.57   23.30
  -5  -6  -1  257.37   23.80
   5   6  -1  263.37   23.80
  -6   5  -1  287.07   24.40
  -6   5  -1  240.08   23.80
   6  -5  -1  269.17   23.80
   6  -5  -1  257.27   22.20
   6  -5   1  253.97   22.40
  -5  -6   1  252.57   23.10
   6  -5   1  235.18   23.60
   5   6   1  263.27   23.80
  -6   5   1  317.47   24.10
   5   6   1  311.67   23.50
   6  -5   1  317.97   24.10
  -6   5   1  283.47   24.20
   5   6   1  279.57   23.10
   5   6   1  257.67   23.90
  -5  -6   1  228.78   23.90
  -6   5   1  262.87   23.50
   6  -5   1  295.97   24.00
  -5  -6   1  258.47   23.90
   6   6  -1  127.29   11.60
   6   6  -1  106.29   11.00
   6   6  -1  128.29   12.80
  -6   6  -1  103.69   12.50
   6   6  -1  121.79   12.60
  -6  -6  -1  127.59   11.40
  -6   6  -1  107.09   10.10
  -6  -6  -1   97.69   11.60
   6  -6  -1  131.89   11.90
   6  -6  -1  110.39   12.60
   6  -6  -1  119.79   12.90
   6  -6  -1  120.09    9.80
  -6   6  -1   97.79   12.10
  -6   6  -1  106.59   11.60
  -6  -6  -1  114.19   12.70
   6   6   1   93.99   12.20
  -6   6   1   86.79   12.10
   6  -6   1  105.99   12.70
  -6   6   1  124.59   11.90
   6   6   1  121.69   11.10
   6  -6   1   92.39   12.40
   6  -6   1  100.09   12.00
   6   6   1  124.19   11.70
  -6   6   1   97.59   12.20
  -6   6   1  104.09    9.80
   6   6   1  118.19   12.40
   6  -6   1  107.49   10.10
  -6  -6   1  125.59   11.50
  -6  -6   1   95.29   12.90
  -7  -6  -1   53.49    7.30
   6  -7  -1   72.09    9.60
   6  -7  -1   38.40    7.10
  -7  -6  -1   52.29    7.10
   7   6  -1   60.29    7.60
  -6   7  -1   53.19    6.60
  -6   7  -1   52.89    7.40
  -7  -6  -1   55.79    8.40
  -6   7  -1   53.39    8.70
   7   6  -1   50.09    8.60
   6  -7  -1   41.30    6.10
  -7  -6  -1   34.50    7.30
  -6   7  -1   51.59    7.80
   7   6  -1   38.20    6.30
   6  -7   1   46.60    6.40
   7   6   1   56.29    8.50
   7   6   1   60.49    7.10
  -7  -6   1   62.49    7.60
   6  -7   1   71.79    9.30
   6  -7   1   68.09    9.80
   7   6   1   46.30    8.30
  -6   7   1   41.90    7.20
   7   6   1   52.29    8.40
  -7  -6   1   52.99    8.60
  -7  -6   1   50.59    8.40
  -6   7   1   52.69    8.40
  -7  -6   1   40.00    6.40
  -6   7   1   60.59    9.00
   6  -7   1   44.40    8.40
   7   5  -1  415.06   39.90
  -7  -5  -1  444.76   39.80
  -5   7  -1  503.55   39.30
   7   5  -1  518.55   39.80
   7   5  -1  537.75   40.90
  -5   7  -1  512.35   40.90
   5  -7  -1  517.45   40.50
  -5   7  -1  499.15   41.00
  -7  -5  -1  425.46   39.90
  -7  -5  -1  448.06   40.60
   7   5  -1  407.56   40.60
   5  -7  -1  415.96   39.20
  -5   7  -1  452.55   40.30
   5  -7  -1  494.65   40.80
  -5   7   1  538.95   41.10
   7   5   1  439.06   39.70
   5  -7   1  472.65   39.20
   5  -7   1  517.75   41.10
  -7  -5   1  526.65   41.00
  -7  -5   1  426.46   40.70
   7   5   1  444.06   40.00
   7   5   1  562.64   41.00
   5  -7   1  458.55   40.80
  -7  -5   1  540.75   39.80
   7   5   1  560.24   41.10
  -5   7   1  524.65   40.60
   4  -7  -1  261.37   23.80
  -7  -4  -1  289.47   23.50
  -4   7  -1  248.28   24.20
  -7  -4  -1  265.47   23.70
   4  -7  -1  226.58   23.90
   7   4  -1  266.57   23.00
   4  -7  -1  279.07   24.00
   7   4  -1  293.27   24.20
  -4   7  -1  243.18   23.80
  -4   7  -1  263.97   22.60
   7   4  -1  303.37   23.50
  -4   7  -1  303.47   23.80
  -7  -4   1  234.28   22.90
   7   4   1  254.87   24.00
  -4   7   1  318.77   24.10
   4  -7   1  294.77   24.00
   4  -7   1  281.37   23.60
  -4   7   1  267.77   24.20
   7   4   1  261.87   23.60
  -4   7   1  284.87   22.60
  -7  -4   1  259.97   23.10
  -4   7   1  277.17   23.60
   7   4   1  275.27   23.00
   4  -7   1  285.07   22.70
  -7  -4   1  263.67   23.90
  -7  -4   1  273.17   24.30
  -3   7  -1  387.46   30.90
   7   3  -1  345.07   30.10
   3  -7  -1  416.66   31.10
   7   3  -1  328.37   31.10
  -7  -3  -1  385.46   31.30
  -3   7  -1  325.57   30.00
   3  -7  -1  304.57   30.80
  -7  -3  -1  332.27   30.00
   7   3  -1  389.96   30.60
  -3   7  -1  381.16   31.30
  -7  -3  -1  408.66   30.80
   3  -7  -1  376.66   30.00
  -3   7  -1  368.06   31.20
   7   3   1  393.96   31.40
  -7  -3   1  376.96   31.20
  -3   7   1  425.36   30.00
   7   3   1  393.96   30.20
  -7  -3   1  325.97   30.00
   3  -7   1  378.76   30.10
  -3   7   1  361.66   31.10
  -3   7   1  383.56   31.00
   3  -7   1  297.57   30.70
   3  -7   1  311.57   33.10
  -3   7   1  381.76   31.20
   7   3   1  364.96   30.60
   2  -7  -1  106.99    9.30
   7   2  -1  104.89    9.10
  -7  -2  -1  106.59   10.00
   2  -7  -1  103.99   10.30
  -2   7  -1  101.39    9.20
   2  -7  -1  101.19   10.20
   7   2  -1  112.89   10.80
  -7  -2  -1  105.89   10.60
   7   2  -1   87.79   10.30
  -2   7  -1   91.59   10.10
   7   2  -1  112.79   10.00
  -2   7  -1  112.79   10.40
  -2   7  -1   83.69   10.50
   2  -7   1  100.79   10.40
   7   2   1   85.99   10.00
   2  -7   1   79.09   10.20
  -2   7   1   91.39    9.00
  -7  -2   1   80.09   10.30
   2  -7   1   91.49   10.30
  -7  -2   1   97.19    9.00
   7   2   1   82.69   10.30
  -7  -2   1   74.49    9.50
  -2   7   1  112.89   10.50
  -7  -2   1  113.09   11.00
   7   2   1   91.99   10.50
   7   2   1   82.69    9.00
   2  -7   1   93.39    9.40
  -2   7   1  115.89   10.40
  -2   7   1  101.69   10.20
   7   1  -1  288.77   21.60
   7   1  -1  283.07   20.90
   7   1  -1  260.47   20.00
   7   1  -1  227.48   21.30
  -7  -1  -1  214.58   21.00
  -1   7  -1  228.68   20.10
  -1   7  -1  271.17   21.40
  -1   7  -1  262.57   21.20
   1  -7  -1  245.98   21.00
   1  -7  -1  220.68   20.70
   1  -7  -1  223.98   20.90
   1  -7  -1  238.88   20.20
  -7  -1  -1  194.58   23.30
   1  -7   1  248.78   20.30
   1  -7   1  211.48   21.00
  -7  -1   1  264.07   20.60
  -7  -1   1  232.18   21.20
   7   1   1  228.58   20.00
   7   1   1  253.57   21.30
  -1   7   1  234.28   20.10
   1  -7   1  275.47   21.00
  -7  -1   1  219.18   21.00
   1  -7   1  253.17   21.20
   7   1   1  229.68   20.70
  -1   7   1  236.68   20.90
   7   1   1  216.88   21.20
  -1   7   1  249.18   21.10
  -1   7   1  216.18   20.80
   0  -7  -1  594.04   52.39
  -7   0  -1  726.33   52.69
  -7   0  -1  674.53   52.39
   0  -7  -1  679.43   51.89
   7   0  -1  614.84   52.19
   0   7  -1  725.63   52.99
   7   0  -1  618.84   52.59
   7   0  -1  634.44   51.39
   0   7  -1  737.63   52.79
   0  -7  -1  644.94   52.59
   0   7  -1  685.43   52.29
   0   7  -1  560.84   51.79
   7   0  -1  611.64   51.39
   0  -7   1  674.13   52.59
   7   0   1  615.24   51.49
   0   7   1  602.04   51.79
   7   0   1  615.14   52.29
   0   7   1  704.13   52.29
   7   0   1  619.04   52.59
   7   0   1  610.04   51.49
   0  -7   1  643.44   52.69
   0   7   1  537.85   52.19
   7   0   1  640.54   52.69
   0  -7   1  655.93   51.99
  -7   0   1  701.53   52.79
   0   7   1  586.14   52.49
  -7   1  -1  392.16   30.10
  -1  -7  -1  407.76   30.40
   1   7  -1  349.87   30.40
  -7   1  -1  423.56   30.60
   1   7  -1  321.57   30.20
   1   7  -1  404.76   29.70
   7  -1  -1  377.06   30.10
   7  -1  -1  315.97   30.40
  -1  -7  -1  329.67   30.10
   7  -1  -1  371.86   30.50
  -1  -7  -1  348.97   29.60
   7  -1   1  364.96   30.10
   1   7   1  322.87   30.10
  -1  -7   1  330.27   30.20
   7  -1   1  302.27   30.20
   1   7   1  386.06   29.60
   7  -1   1  325.37   30.50
  -7   1   1  369.66   30.00
  -7   1   1  369.66   30.50
  -1  -7   1  354.86   29.70
   1   7   1  370.46   30.10
   7  -1   1  331.17   29.20
  -1  -7   1  377.86   30.50
  -7   1   1  382.76   30.50
   2   7  -1  282.87   25.60
   7  -2  -1  258.17   24.60
   2   7  -1  358.16   25.70
  -2  -7  -1  300.37   26.00
   7  -2  -1  312.07   26.00
   2   7  -1  258.87   26.00
   2   7  -1  272.67   26.10
  -7   2  -1  303.07   26.30
   2   7  -1  285.87   25.40
  -2  -7  -1  297.37   25.40
   7  -2  -1  289.77   26.20
   7  -2  -1  280.97   24.70
  -7   2  -1  301.77   25.90
   7  -2  -1  316.87   26.40
   7  -2   1  332.57   26.30
   2   7   1  338.27   25.90
  -2  -7   1  308.17   25.50
   2   7   1  323.07   25.80
   7  -2   1  314.17   26.40
  -7   2   1  300.67   25.80
   2   7   1  335.17   26.20
   7  -2   1  320.97   24.80
   2   7   1  342.57   25.50
  -7   2   1  308.47   26.50
   7  -2   1  289.17   26.00
  -7   2   1  312.17   26.30
   7  -2   1  297.87   24.80
   3   7  -1  113.99   10.80
  -7   3  -1   96.99   11.90
   3   7  -1  124.29   11.30
   7  -3  -1  100.09   11.20
   3   7  -1   96.89   11.20
  -3  -7  -1  100.39   11.50
  -3  -7  -1  118.49   11.20
  -7   3  -1  123.09   11.90
   3   7  -1   99.79   11.60
   7  -3  -1  121.69   12.00
   7  -3  -1  114.09   12.30
   7  -3   1  140.89   12.60
  -7   3   1  126.39   12.10
   3   7   1  100.29   10.90
   7  -3   1  119.49   11.90
  -7   3   1  116.29   12.20
   3   7   1  108.09   11.30
  -3  -7   1  126.69   11.20
   7  -3   1  114.19   11.80
   7  -3   1  108.99   10.00
  -3  -7   1  106.69   11.80
  -3  -7   1  136.79   12.10
   3   7   1  140.79   11.90
   3   7   1  112.99   11.60
  -7   3   1  110.49   11.30
   4   7  -1  268.47   23.90
  -7   4  -1  279.97   24.20
   4   7  -1  316.37   24.30
   4   7  -1  274.77   23.20
  -7   4  -1  269.17   24.10
   7  -4  -1  259.07   24.20
   7  -4  -1  266.07   23.90
  -4  -7  -1  227.88   23.50
  -4  -7  -1  298.77   23.40
   7  -4  -1  276.17   23.80
   4   7  -1  315.77   23.30
   4   7   1  308.27   23.50
   4   7   1  258.07   23.70
  -7   4   1  307.47   25.40
   7  -4   1  264.97   23.70
  -4  -7   1  263.47   23.80
   4   7   1  254.97   23.10
   7  -4   1  261.37   22.30
  -4  -7   1  292.07   23.20
   4   7   1  259.67   24.00
  -7   4   1  241.38   23.60
  -7   4   1  282.07   24.30
   4   7   1  275.97   23.40
   7  -4   1  222.98   24.00
   7  -4   1  249.28   24.00
   7  -5  -1    5.30    4.80
   5   7  -1    3.80    4.80
  -5  -7  -1   -1.20    4.20
   7  -5  -1    6.80    4.30
  -7   5  -1   12.00    4.60
  -5  -7  -1    7.40    3.90
   7  -5  -1   -1.40    4.60
   5   7  -1    2.20    3.70
   5   7  -1    6.00    3.60
  -5  -7  -1    4.00    3.90
   7  -5  -1    1.80    1.80
  -7   5  -1    0.90    4.20
  -7   5  -1    7.20    2.60
   5   7  -1    2.50    3.40
  -7   5  -1    3.80    4.10
   7  -5   1   -1.20    4.00
   7  -5   1    0.00    4.30
   5   7   1    1.30    3.30
   5   7   1    2.10    4.00
   5   7   1    0.90    3.30
   7  -5   1    1.80    5.10
  -7   5   1    1.50    4.30
  -7   5   1    6.50    2.00
  -5  -7   1    3.40    3.70
   7  -5   1    4.40    2.20
  -7   5   1    5.50    4.20
  -5  -7   1    3.80    4.10
  -7   5   1   -1.90    3.50
   5   7   1   -1.80    4.30
  -5  -7   1    2.90    4.90
   6   7  -1   82.99   12.00
   6   7  -1   95.99   12.30
  -7   6  -1   88.99   12.40
   6   7  -1   98.79   11.20
   7  -6  -1   80.69   11.90
   6   7  -1   82.69   10.50
  -7   6  -1   89.49   12.30
  -6  -7  -1   89.19   12.60
  -7   6  -1  103.49   11.60
  -6  -7  -1  109.99   11.00
   7  -6  -1   90.09   12.70
  -6  -7  -1   96.69   11.80
   7  -6  -1  102.49   12.00
  -7   6  -1   92.79    9.10
   7  -6  -1   98.19    8.80
  -7   6   1   94.09   12.10
   7  -6   1   95.79   11.70
  -6  -7   1   95.49   11.20
  -7   6   1  102.99   11.80
  -7   6   1  101.19   11.40
   6   7   1  113.49   11.50
   7  -6   1   96.09   12.90
   6   7   1  112.69   12.40
  -6  -7   1  106.09   12.00
   6   7   1   72.09   11.70
  -6  -7   1  122.29   12.70
   6   7   1   81.69   10.30
   7  -6   1   93.19   11.70
   7   7  -1  105.29   11.80
   7   7  -1   96.09   13.70
   7   7  -1   94.09   11.30
   7  -7  -1  105.39   14.00
  -7   7  -1  117.99   12.80
  -7  -7  -1   93.99   12.70
   7  -7  -1   91.49   12.40
   7   7  -1  105.99   13.90
  -7  -7  -1  109.99   13.50
  -7   7  -1  119.49   14.30
   7  -7  -1   95.39    9.70
  -7   7  -1   95.69    9.90
  -7  -7  -1  117.69   12.00
   7  -7  -1   86.89   13.30
   7  -7   1   98.49   10.10
  -7   7   1   98.69   13.30
  -7  -7   1   88.69   12.90
  -7  -7   1   99.09   11.90
   7  -7   1  106.59   12.90
   7   7   1   88.29   12.30
   7   7   1  125.39   11.30
   7   7   1  111.59   13.40
   7  -7   1   98.09   14.50
  -7  -7   1  105.89   14.50
  -7   7   1  114.59   13.80
   7   7   1   92.09   13.10
   7  -7   1   94.59   13.70
  -7   7   1   92.49    9.50
  -7   7   1   94.09   12.00
  -7   8  -1  736.03   58.79
   8   7  -1  807.82   60.19
  -7   8  -1  730.23   61.19
  -7   8  -1  816.82   61.29
   7  -8  -1  759.72   60.69
   7  -8  -1  703.53   60.99
   7  -8  -1  704.03   58.59
   8   7  -1  638.44   59.79
   8   7  -1  777.82   61.19
  -7   8  -1  723.03   60.29
  -8  -7  -1  807.82   61.39
   8   7  -1  623.34   60.59
  -7   8   1  646.94   60.69
   7  -8   1  776.42   58.79
  -7   8   1  698.33   61.19
  -7   8   1  730.53   60.29
   7  -8   1  840.22   61.29
   7  -8   1  732.23   61.19
  -8  -7   1  712.63   60.89
  -8  -7   1  665.73   60.59
   8   7   1  716.93   60.79
   8   7   1  765.12   60.19
   8   7   1  733.63   59.59
  -7   8   1  642.54   58.49
   6  -8  -1  354.46   35.00
   8   6  -1  361.26   34.00
   6  -8  -1  366.96   34.90
  -8  -6  -1  348.67   33.70
   8   6  -1  410.46   33.70
   6  -8  -1  435.76   32.80
  -6   8  -1  463.35   34.70
  -8  -6  -1  349.96   35.00
  -8  -6  -1  373.26   34.80
   8   6  -1  360.26   35.00
  -8  -6  -1  336.87   33.70
  -8  -6   1  427.96   35.20
   6  -8   1  418.56   33.00
  -6   8   1  458.25   35.10
  -8  -6   1  413.36   34.00
  -6   8   1  381.76   34.80
   8   6   1  366.66   34.20
   6  -8   1  413.06   35.50
  -6   8   1  344.37   32.60
   8   6   1  440.06   33.70
   8   6   1  438.26   35.40
  -6   8   1  404.06   35.50
   6  -8   1  421.36   35.40
  -8  -6   1  474.35   35.70
   8   6   1  428.26   34.90
   8   5  -1  259.57   26.70
   5  -8  -1  315.77   27.80
   5  -8  -1  317.87   25.70
  -5   8  -1  314.47   27.40
  -8  -5  -1  310.37   28.10
   5  -8  -1  244.78   27.60
  -5   8  -1  366.16   25.90
  -5   8  -1  289.27   27.80
  -8  -5  -1  289.17   26.90
   8   5  -1  339.97   26.40
  -8  -5  -1  318.77   26.60
   5  -8  -1  297.47   27.50
   8   5  -1  284.57   27.80
   8   5  -1  284.37   27.80
  -5   8  -1  298.87   27.90
  -5   8   1  349.17   27.70
  -8  -5   1  279.57   26.50
  -8  -5   1  353.56   28.30
  -5   8   1  321.17   27.30
   5  -8   1  329.97   27.50
   5  -8   1  311.87   26.00
   5  -8   1  313.57   28.00
   8   5   1  282.27   26.30
   8   5   1  262.87   26.80
  -5   8   1  331.17   28.00
  -5   8   1  319.37   25.70
   8   5   1  319.87   28.00
  -8  -5   1  295.37   26.60
   8   5   1  363.56   28.00
   4  -8  -1  383.46   29.70
  -4   8  -1  340.37   28.80
  -4   8  -1  356.26   29.60
   4  -8  -1  342.47   29.20
  -4   8  -1  360.86   27.80
   8   4  -1  303.97   28.00
   8   4  -1  325.77   29.50
   4  -8  -1  337.57   27.70
  -8  -4  -1  378.96   29.80
  -8  -4  -1  327.97   29.10
   4  -8  -1  322.27   29.30
   8   4  -1  312.27   29.40
  -8  -4  -1  315.37   28.10
  -8  -4  -1  375.16   28.80
  -4   8  -1  336.57   29.40
   8   4  -1  273.17   28.30
   4  -8   1  309.27   27.80
   8   4   1  316.37   29.20
  -8  -4   1  354.76   29.80
   8   4   1  365.66   28.80
  -4   8   1  285.17   27.60
  -4   8   1  294.07   29.20
   4  -8   1  283.37   28.90
   4  -8   1  345.57   29.70
   8   4   1  329.27   28.00
  -8  -4   1  337.37   29.40
  -4   8   1  380.66   29.80
  -4   8   1  318.27   28.70
  -8  -4   1  390.76   28.70
   4  -8   1  336.97   29.10
  -3   8  -1  141.89   12.50
  -3   8  -1  137.19   14.10
  -8  -3  -1  147.59   13.80
  -3   8  -1  157.78   13.90
  -8  -3  -1  125.39   13.90
   3  -8  -1  117.59   12.40
   3  -8  -1  135.59   13.90
   8   3  -1  129.59   14.10
   8   3  -1  144.59   13.60
  -3   8  -1  127.89   13.80
  -8  -3  -1  125.29   13.30
   8   3  -1  134.09   14.20
   3  -8  -1  128.89   14.10
   3  -8  -1  108.79   13.50
   8   3  -1  122.49   12.30
   8   3   1  139.19   14.10
   8   3   1  138.39   14.30
  -8  -3   1  163.98   13.50
  -8  -3   1  117.79   13.70
  -3   8   1  141.59   13.90
  -3   8   1  136.69   13.90
  -3   8   1  148.49   14.20
   8   3   1  126.89   13.50
   3  -8   1  138.79   12.60
   3  -8   1  127.09   14.10
  -3   8   1  139.89   12.20
  -8  -3   1  125.69   12.40
  -8  -3   1  126.59   14.50
   3  -8   1  144.39   14.30
   8   3   1  129.99   12.50
   8   2  -1  389.66   29.50
  -8  -2  -1  371.86   31.00
  -8  -2  -1  351.26   30.80
  -2   8  -1  328.47   29.50
   8   2  -1  310.57   30.70
  -2   8  -1  385.16   31.00
   8   2  -1  325.47   30.90
   8   2  -1  403.66   30.30
   2  -8  -1  374.46   29.70
  -2   8  -1  330.67   30.70
   2  -8  -1  394.46   30.90
  -8  -2  -1  363.96   30.20
  -2   8  -1  330.87   30.40
   2  -8  -1  360.56   30.60
   2  -8  -1  354.86   30.50
  -8  -2   1  333.37   30.90
  -2   8   1  381.56   30.80
  -2   8   1  373.86   29.60
   2  -8   1  375.46   29.70
   8   2   1  390.26   31.00
  -2   8   1  378.96   30.60
  -2   8   1  308.77   30.40
   2  -8   1  347.47   30.80
   2  -8   1  359.46   30.60
  -8  -2   1  349.07   30.80
   2  -8   1  307.07   30.20
  -8  -2   1  333.77   30.10
   8   2   1  356.06   30.30
   8   2   1  395.26   29.60
   1  -8  -1  881.11   76.59
   1  -8  -1  948.71   75.99
   8   1  -1  920.01   77.09
   1  -8  -1  872.81   76.59
  -8  -1  -1  924.81   76.49
  -1   8  -1 1001.90   76.59
  -1   8  -1  806.42   76.79
   1  -8  -1  997.50   76.99
   8   1  -1 1020.80   77.29
  -1   8  -1  913.71   75.99
   8   1  -1  967.40   76.59
  -8  -1  -1  921.81   76.99
  -1   8  -1 1044.30   77.09
   8   1  -1 1000.30   75.79
  -8  -1  -1  859.61   76.89
  -1   8   1  990.80   77.09
   1  -8   1  936.21   76.59
  -8  -1   1 1011.60   77.29
   8   1   1  844.52   76.89
   1  -8   1  862.01   75.99
   1  -8   1  977.30   77.09
   8   1   1  969.90   76.59
  -1   8   1 1092.59   77.09
  -1   8   1 1081.49   76.89
   8   1   1  885.91   76.99
   8   1   1  942.21   75.79
  -1   8   1 1008.00   76.09
  -8  -1   1  826.02   76.89
   0  -8  -1 1853.01  146.49
   8   0  -1 1783.02  146.09
   8   0  -1 1831.32  146.89
   0   8  -1 1990.80  147.39
   0   8  -1 1990.80  147.59
   8   0  -1 1703.33  147.29
   8   0  -1 1854.71  147.39
   0  -8  -1 1861.31  147.29
   8   0  -1 1816.52  145.99
   0   8  -1 1806.22  146.89
   0  -8  -1 1676.43  147.09
   0   8  -1 1950.30  146.59
  -8   0  -1 1922.61  147.39
   0  -8   1 1782.02  146.59
   0  -8   1 1718.93  147.19
  -8   0   1 1889.61  146.99
   8   0   1 1690.33  146.09
   0   8   1 1723.23  146.79
   8   0   1 1875.01  147.39
   8   0   1 1956.10  147.49
   8   0   1 1727.43  146.99
   8   0   1 1844.72  146.19
   0   8   1 1693.53  147.19
   0   8   1 2018.20  146.59
   0   8   1 1691.63  146.99
  -8   0   1 1885.11  150.38
   0  -8   1 2086.99  147.59
   8  -1  -1  151.58   13.10
  -1  -8  -1  116.99   12.50
   1   8  -1  129.99   11.60
  -8   1  -1  111.29   12.70
  -1  -8  -1  120.79   11.70
   1   8  -1  107.59   12.90
  -8   1  -1  136.79   12.30
  -1  -8  -1  130.99   12.40
   1   8  -1  112.49   12.60
  -8   1  -1   94.39   13.10
   8  -1  -1  137.59   13.90
   8  -1  -1  141.29   10.60
   1   8  -1  134.49   12.20
   8  -1  -1  102.89   12.50
   1   8   1   96.39   12.40
   1   8   1   95.69   12.60
   8  -1   1  101.29   10.70
   1   8   1  119.59   11.40
   8  -1   1  139.59   12.40
   8  -1   1  137.39   10.80
  -1  -8   1  106.39   12.40
  -1  -8   1  115.69   11.60
  -8   1   1  122.79   12.90
  -1  -8   1  135.19   13.10
  -8   1   1  124.59   12.00
   8  -1   1  143.09   13.50
   8  -1   1   92.49   12.60
  -8   1   1  101.29   12.90
   1   8   1  117.59   12.30
   2   8  -1  714.43   51.19
   8  -2  -1  684.93   50.19
   2   8  -1  591.64   51.19
  -2  -8  -1  639.64   50.89
  -8   2  -1  612.74   51.69
   8  -2  -1  609.24   51.39
  -2  -8  -1  580.84   51.39
   8  -2  -1  692.13   52.09
   2   8  -1  652.13   51.89
   2   8  -1  681.33   51.79
   2   8  -1  571.64   50.79
  -8   2   1  646.04   51.39
   8  -2   1  622.44   50.29
   2   8   1  562.64   50.69
  -2  -8   1  683.73   51.69
  -8   2   1  582.84   51.89
   2   8   1  614.74   51.49
  -2  -8   1  574.74   51.59
   2   8   1  665.43   51.29
   8  -2   1  642.94   51.59
   8  -2   1  581.24   50.19
   8  -2   1  658.53   52.09
   2   8   1  578.94   51.19
  -8   2   1  538.15   51.49
   2   8   1  653.03   51.69
  -2  -8   1  629.74   50.99
   8  -3  -1  236.78   22.50
   8  -3  -1  216.18   20.20
  -3  -8  -1  274.57   22.60
   8  -3  -1  231.28   21.90
  -3  -8  -1  262.67   21.70
   3   8  -1  263.87   21.70
   3   8  -1  258.77   21.80
   3   8  -1  271.07   21.40
  -8   3  -1  217.88   21.90
  -8   3  -1  227.68   22.40
  -8   3  -1  295.27   22.70
   8  -3  -1  265.07   20.20
  -3  -8  -1  211.78   21.70
   8  -3   1  231.48   20.40
  -3  -8   1  290.07   22.70
  -8   3   1  259.77   22.50
   8  -3   1  279.97   22.80
   3   8   1  242.88   21.80
   8  -3   1  255.27   22.70
  -8   3   1  290.57   22.90
  -3  -8   1  229.08   21.30
  -8   3   1  203.98   21.60
   3   8   1  219.88   21.20
   8  -3   1  248.98   22.20
   3   8   1  233.48   22.10
   3   8   1  217.28   21.60
   4   8  -1  382.36   33.90
  -4  -8  -1  462.05   35.00
   4   8  -1  399.56   34.70
   8  -4  -1  416.86   34.90
  -8   4  -1  391.06   35.00
  -4  -8  -1  449.26   34.20
  -4  -8  -1  400.06   34.50
   4   8  -1  368.46   34.50
   8  -4  -1  398.36   35.20
   8  -4  -1  406.16   34.60
  -8   4  -1  341.07   34.70
   8  -4  -1  441.76   32.60
   4   8  -1  433.86   33.70
  -8   4   1  427.86   34.30
   8  -4   1  392.86   34.40
   4   8   1  398.56   34.00
   4   8   1  386.96   34.50
   8  -4   1  373.36   32.80
  -4  -8   1  382.26   34.90
  -8   4   1  461.95   35.10
   4   8   1  335.97   33.90
   4   8   1  449.26   34.70
   8  -4   1  458.65   34.90
  -4  -8   1  398.76   33.80
  -8   4   1  357.16   34.70
  -5  -8  -1  352.66   29.90
   5   8  -1  350.96   29.90
  -5  -8  -1  329.77   29.80
   8  -5  -1  363.06   29.90
  -8   5  -1  402.36   30.40
   5   8  -1  336.57   28.70
  -8   5  -1  329.97   29.40
   8  -5  -1  350.26   27.50
   5   8  -1  356.36   29.20
   8  -5  -1  395.36   30.50
  -5  -8  -1  377.16   29.30
   5   8  -1  325.87   29.20
   5   8  -1  299.57   29.80
   8  -5  -1  336.77   29.80
  -8   5  -1  366.66   30.40
   8  -5   1  344.17   30.10
  -8   5   1  314.97   29.90
   8  -5   1  351.56   30.30
   8  -5   1  344.17   30.20
  -5  -8   1  329.57   30.20
   5   8   1  341.57   29.70
   5   8   1  278.87   28.70
  -5  -8   1  292.17   30.00
  -5  -8   1  313.97   29.00
  -8   5   1  326.37   30.20
  -8   5   1  333.97   29.60
   5   8   1  345.07   29.50
   8  -5   1  323.17   27.80
   5   8   1  335.17   29.20
   5   8   1  330.17   29.90
   8  -6  -1  296.27   29.40
   6   8  -1  308.77   29.10
  -8   6  -1  269.17   29.70
   6   8  -1  343.47   27.70
  -6  -8  -1  281.97   28.20
  -8   6  -1  317.67   29.10
   8  -6  -1  336.67   29.40
   8  -6  -1  336.47   26.30
  -6  -8  -1  357.56   29.60
   8  -6  -1  314.77   28.90
   6   8  -1  283.67   28.90
   6   8  -1  322.47   28.10
  -8   6  -1  314.27   29.30
  -8   6  -1  327.07   26.50
   6   8   1  383.36   29.50
   8  -6   1  357.66   29.80
   8  -6   1  270.37   28.90
   6   8   1  267.97   27.70
   8  -6   1  309.07   26.50
  -8   6   1  361.36   29.70
  -6  -8   1  291.27   28.00
  -6  -8   1  365.16   29.10
   8  -6   1  384.86   32.50
   6   8   1  328.07   28.30
  -8   6   1  336.07   29.30
  -6  -8   1  339.57   29.20
   6   8   1  300.07   29.10
  -8   6   1  331.37   29.20
  -7  -8  -1   87.79   13.70
   8  -7  -1   73.89   13.10
   8  -7  -1   62.39   11.30
  -8   7  -1   90.79    9.00
  -8   7  -1   83.09   12.60
   7   8  -1   75.79   13.30
   7   8  -1   86.89   10.70
   7   8  -1   67.99   10.20
   7   8  -1   64.19   11.40
  -7  -8  -1   83.99   12.20
  -8   7  -1   82.29   12.40
   8  -7  -1   78.49    8.40
  -7  -8   1   95.69   12.80
   7   8   1   86.19   12.70
  -8   7   1   90.69    8.30
   8  -7   1   74.89    9.10
   8  -7   1   79.89   13.20
   8  -7   1   90.39   15.00
   7   8   1   82.39   10.80
   7   8   1   92.79   13.90
  -8   7   1   68.39   12.40
  -8   7   1   75.09   12.30
   7   8   1   99.29   14.10
  -7  -8   1   85.99   12.30
  -8   7   1   74.89   12.10
   8   8  -1  205.98   21.20
   8   8  -1  232.78   22.30
  -8   8  -1  215.68   22.50
   8   8  -1  191.68   23.70
  -8  -8  -1  226.88   23.20
  -8   8  -1  241.88   24.80
  -8   8  -1  262.37   19.50
   8  -8  -1  216.98   19.50
   8  -8  -1  222.78   22.90
  -8   8  -1  258.47   23.80
   8  -8   1  229.48   19.70
   8   8   1  195.28   23.40
   8   8   1  226.28   21.30
   8  -8   1  259.67   24.30
   8  -8   1  211.28   22.90
  -8   8   1  220.58   22.90
  -8   8   1  226.28   22.60
   8   8   1  199.68   23.10
  -8   8   1  212.98   24.30
  -8  -8   1  224.18   23.20
   9   8  -1  172.98   17.10
  -9  -8  -1  153.58   19.70
  -8   9  -1  163.78   15.10
   8  -9  -1  153.88   19.80
  -8   9  -1  142.59   24.20
   9   8  -1  156.98   21.00
  -8   9  -1  153.58   19.20
   9   8  -1  166.28   19.90
  -8   9  -1  149.09   20.90
   8  -9  -1  160.28   16.30
   8  -9   1  154.38   16.00
   9   8   1  158.48   20.40
   8  -9   1  163.18   19.60
  -8   9   1  165.28   21.00
  -9  -8   1  121.19   19.90
   9   8   1  155.98   19.60
  -8   9   1  172.58   21.20
   9   8   1  135.59   17.30
  -8   9   1  169.18   14.60
  -8   9   1  176.58   19.30
  -7   9  -1   22.80    7.50
   9   7  -1   20.30    7.90
  -7   9  -1   11.40    6.80
  -7   9  -1   25.60    5.30
   9   7  -1   14.20    8.20
   7  -9  -1   22.00    5.00
   7  -9  -1   21.20    7.10
   9   7  -1   15.30    7.50
   9   7  -1   26.50    6.90
  -7   9  -1   12.20    8.20
  -9  -7   1   18.80    7.70
   9   7   1   16.10    6.00
   7  -9   1   21.50    5.50
   9   7   1   24.30    9.60
   7  -9   1    9.20    7.70
   7  -9   1   22.90    9.90
  -7   9   1   27.60    4.90
  -7   9   1   20.70    8.00
   9   7   1   28.60    8.70
  -7   9   1   14.60    8.40
  -7   9   1   30.00    7.80
  -9  -6  -1   30.30    6.90
   9   6  -1   41.70    9.60
   9   6  -1   47.80    9.70
   9   6  -1   48.00    8.20
  -9  -6  -1   38.30    8.90
  -6   9  -1   28.10    5.00
   6  -9  -1   34.10    5.50
  -9  -6  -1   34.40    8.30
   9   6  -1   45.00   10.90
   6  -9  -1   42.40    9.80
  -6   9  -1   36.50    7.80
  -6   9  -1   41.20    8.10
   6  -9   1   32.40    8.90
   9   6   1   27.40    7.50
  -6   9   1   28.60    8.30
  -6   9   1   39.60    7.90
   9   6   1   27.20    8.20
   9   6   1   30.70    8.70
   9   6   1   33.10    6.40
   6  -9   1   32.40    5.90
  -9  -6   1   23.20    9.20
   6  -9   1   24.10    9.20
  -6   9   1   27.10    7.80
  -9  -6   1   22.20    6.40
  -9  -6   1   25.50    8.20
  -6   9   1   25.50    5.00
   9   5  -1   53.09    9.60
  -9  -5  -1   39.00    7.50
   5  -9  -1   44.40    8.40
   9   5  -1   72.29    8.50
  -5   9  -1   28.80    8.70
  -5   9  -1   48.50    9.10
   5  -9  -1   40.00    9.10
  -9  -5  -1   53.49    9.60
  -9  -5  -1   49.00    7.40
   9   5  -1   48.90    8.20
   5  -9  -1   62.49    8.30
  -5   9  -1   68.09    7.50
  -5   9   1   40.50    8.50
  -9  -5   1   38.20    7.10
   5  -9   1   66.29    9.90
   9   5   1   45.60    6.80
   5  -9   1   50.69    6.80
   5  -9   1   42.10    9.40
  -9  -5   1   62.09    9.70
  -9  -5   1   58.49    7.80
   9   5   1   59.29    9.40
  -5   9   1   45.60    9.20
   9   5   1   77.79    9.40
  -5   9   1   66.29    9.30
  -5   9   1   57.19    7.10
   9   5   1   55.19    8.80
   4  -9  -1  117.49   13.20
  -9  -4  -1   93.59   11.50
   4  -9  -1   95.39   13.30
  -4   9  -1   96.39   12.90
  -4   9  -1  117.69   10.30
  -9  -4  -1   99.79   12.90
   4  -9  -1   98.99   10.50
   9   4  -1   90.59   12.20
  -4   9  -1  100.19   12.20
   9   4  -1   79.19   13.00
   9   4  -1  105.59   10.70
  -4   9  -1  107.39   13.00
   4  -9  -1  105.49   12.70
  -9  -4  -1  109.99   13.10
  -9  -4   1   88.59   10.90
   4  -9   1  102.49   13.60
   4  -9   1   87.49   13.40
  -9  -4   1   82.89   13.80
  -9  -4   1  106.19   11.70
  -4   9   1   82.59   12.40
   4  -9   1  102.49   10.60
  -4   9   1  105.39   11.90
   9   4   1  104.79   10.60
   4  -9   1  102.49   12.50
   9   4   1   75.39   12.50
  -9  -4   1   95.19   12.70
   9   4   1  108.79   12.60
   9   4   1  118.79   13.50
  -4   9   1  102.89   10.20
  -4   9   1   79.29   12.30
  -9  -3  -1   57.99    8.40
   9   3  -1   47.50    6.70
  -9  -3  -1   52.49    8.30
   3  -9  -1   44.40    6.60
   9   3  -1   62.69    9.20
  -9  -3  -1   64.49    9.40
  -3   9  -1   79.19    9.30
  -3   9  -1   65.69    9.50
  -3   9  -1   58.69    8.90
   3  -9  -1   44.50    8.40
  -3   9  -1   68.49    7.80
   9   3  -1   59.39    9.10
   3  -9  -1   40.10    7.70
   3  -9  -1   78.69    9.50
  -9  -3   1   54.39    8.80
   3  -9   1   77.09   10.40
  -9  -3   1   68.09    8.80
  -9  -3   1   59.99    9.70
  -3   9   1   59.59    8.70
   3  -9   1   48.80    8.80
   3  -9   1   61.89    8.20
  -3   9   1   55.19    8.60
   9   3   1   59.59    7.70
  -3   9   1   65.59    7.20
   3  -9   1   59.09    8.90
  -3   9   1   39.20    7.50
   9   3   1   63.49    9.30
   9   3   1   64.89    8.40
   9   2  -1  125.39   11.30
   2  -9  -1  117.29   11.70
   9   2  -1  125.59   13.00
  -2   9  -1  114.59   13.40
  -9  -2  -1  117.49   14.30
   9   2  -1  164.78   19.00
  -9  -2  -1  110.39   13.60
  -2   9  -1  121.99   13.00
  -2   9  -1  103.59   11.50
  -9  -2  -1  142.59   12.70
   2  -9  -1   92.59   13.00
   2  -9  -1  107.89   13.00
  -2   9  -1  145.69   14.20
   9   2  -1  114.29   14.00
   2  -9  -1  130.69   13.60
  -2   9   1  102.89   13.10
  -9  -2   1   92.69   12.20
   2  -9   1  116.99   12.10
   9   2   1  106.79   14.00
  -2   9   1  113.99   11.40
   9   2   1  114.19   12.70
   2  -9   1  125.29   13.30
   2  -9   1  113.29   13.00
  -2   9   1  123.19   13.00
   9   2   1  118.49   11.40
  -2   9   1  114.89   13.00
  -9  -2   1  137.29   14.00
   2  -9   1  135.19   13.80
  -9  -2   1  115.79   14.00
   9   2   1  126.19   13.70
  -1   9  -1   28.20    6.40
   9   1  -1   27.60    6.10
   9   1  -1   26.40    6.70
  -9  -1  -1   26.90    6.70
   1  -9  -1   28.70    5.80
   9   1  -1   30.00    6.00
  -9  -1  -1   36.90    6.80
  -1   9  -1   30.70    6.10
  -9  -1  -1   25.00    5.70
  -1   9  -1   32.00    6.40
   1  -9  -1   27.80    5.00
  -1   9  -1   23.90    4.60
   1  -9  -1   24.50    6.60
   1  -9  -1   30.20    6.20
   9   1  -1   27.20    4.10
  -1   9   1   26.90    6.00
   1  -9   1   23.90    4.80
  -9  -1   1   33.10    6.90
  -9  -1   1   16.40    4.80
   9   1   1   24.50    4.40
  -1   9   1   24.90    4.40
   9   1   1   25.10    6.70
   9   1   1   32.10    4.50
   1  -9   1   34.30    7.10
  -1   9   1   30.90    6.70
   1  -9   1   16.10    5.80
   1  -9   1   30.90    6.50
  -9  -1   1   19.90    6.10
   9   1   1   23.10    5.90
   9   1   1   17.50    5.90
  -1   9   1   18.30    4.80
   9   0  -1  532.85   42.80
   0   9  -1  511.95   43.80
   9   0  -1  532.75   43.80
  -9   0  -1  526.05   43.80
   0  -9  -1  504.65   44.40
  -9   0  -1  463.95   44.50
   0   9  -1  592.84   44.70
   9   0  -1  496.65   44.60
   0  -9  -1  471.55   44.00
   9   0  -1  573.74   42.80
   0   9  -1  617.84   44.90
   9   0  -1  497.25   44.30
   0  -9  -1  538.55   43.40
  -9   0  -1  549.54   44.40
   0   9  -1  540.75   43.40
   9   0   1  561.04   44.30
   0  -9   1  588.14   44.80
   9   0   1  483.55   42.80
  -9   0   1  611.34   44.20
   0  -9   1  450.65   44.20
   9   0   1  507.15   44.50
   0   9   1  570.84   44.30
   0   9   1  438.96   43.70
  -9   0   1  549.74   44.50
   0   9   1  545.75   44.40
  -9   0   1  565.24   44.60
   0   9   1  492.45   43.20
   0  -9   1  501.95   43.40
   9   0   1  518.25   44.40
   1   9  -1   19.40    5.60
  -1  -9  -1   18.00    4.60
  -1  -9  -1   26.70    5.60
  -9   1  -1   27.90    5.50
   9  -1  -1   18.50    3.40
  -9   1  -1   18.80    6.50
  -1  -9  -1   12.60    5.30
   9  -1  -1   23.20    5.40
   9  -1  -1   24.30    6.80
  -9   1  -1   22.30    6.10
   1   9  -1   24.90    5.60
   1   9  -1   12.20    5.70
   9  -1  -1   28.60    3.60
   1   9  -1   33.20    5.00
   9  -1  -1   34.20    6.80
  -9   1   1   18.60    5.10
   9  -1   1   19.40    5.90
   1   9   1   25.50    6.20
   1   9   1   21.40    4.60
  -1  -9   1   29.00    6.80
  -1  -9   1   19.10    4.90
   9  -1   1   21.60    3.70
  -9   1   1   20.50    5.90
   9  -1   1   27.30    6.30
   1   9   1   19.80    5.30
  -9   1   1   17.40    6.60
   9  -1   1   15.30    3.60
  -1  -9   1   14.90    5.30
   9  -1   1   20.70    6.80
   1   9   1   27.40    5.80
  -9   2  -1   14.90    5.00
   2   9  -1   15.00    5.60
   9  -2  -1    9.20    5.10
  -9   2  -1   21.20    6.40
   9  -2  -1   13.40    2.90
   9  -2  -1   12.60    5.40
   2   9  -1    9.80    5.60
   2   9  -1    9.60    4.20
   2   9  -1   17.30    5.10
   2   9  -1   17.60    5.40
  -2  -9  -1   23.50    5.30
   9  -2  -1   15.70    5.70
  -9   2  -1   14.30    4.60
  -2  -9  -1   10.60    5.00
   9  -2  -1   17.10    3.00
  -2  -9  -1   10.10    4.90
  -9   2   1    9.30    5.00
   2   9   1   10.70    5.40
   9  -2   1   10.20    3.30
   2   9   1   11.80    4.80
  -9   2   1   12.10    4.40
  -9   2   1    3.90    5.70
   9  -2   1   14.70    6.60
  -2  -9   1   14.40    4.80
  -2  -9   1   18.80    5.60
  -2  -9   1    9.10    5.10
   9  -2   1   13.30    5.80
   9  -2   1   16.40    3.20
   2   9   1   15.30    4.10
   2   9   1    3.60    4.80
   2   9   1   14.40    5.50
   9  -2   1   18.90    5.80
   9  -3  -1   22.70    6.10
   3   9  -1   12.90    5.10
   3   9  -1   14.20    5.20
  -9   3  -1   13.30    5.90
  -9   3  -1   16.10    5.40
  -9   3  -1   17.50    6.00
   9  -3  -1   13.10    6.50
   3   9  -1   22.30    5.00
   9  -3  -1   19.00    3.10
  -3  -9  -1   17.00    5.20
   9  -3  -1   15.20    3.00
   9  -3  -1   22.00    6.20
  -3  -9  -1   14.40    5.60
   3   9  -1   20.30    5.90
  -3  -9  -1   16.50    6.30
   9  -3   1   25.40    7.10
  -9   3   1   21.60    6.00
   3   9   1   27.20    4.90
   9  -3   1   17.40    6.40
   3   9   1   34.60    5.80
  -9   3   1   19.90    6.00
  -9   3   1   19.90    6.00
  -3  -9   1   32.40    6.80
   3   9   1   19.10    5.50
  -3  -9   1   22.70    5.40
  -3  -9   1   20.30    5.50
   3   9   1   26.30    6.60
   9  -3   1   19.60    6.60
   9  -3   1   17.70    3.40
  -4  -9  -1   95.69   12.00
   4   9  -1   69.99   11.00
  -4  -9  -1   75.39   11.20
   9  -4  -1   78.09   13.50
   4   9  -1   79.29   10.20
  -4  -9  -1   75.39   12.60
   4   9  -1  101.99   11.00
   9  -4  -1   81.29   12.50
   4   9  -1   95.49   12.20
   9  -4  -1   66.19   10.90
  -9   4  -1   74.49   11.50
   4   9  -1   88.79   10.80
   9  -4  -1  101.19    8.20
   9  -4  -1   77.19    8.30
  -9   4  -1  107.09   11.70
  -9   4  -1   72.09   11.90
   9  -4   1  109.69    8.60
  -9   4   1   86.79   11.10
   4   9   1   87.79   11.50
  -9   4   1  100.99   12.60
   4   9   1  100.19   11.70
   9  -4   1   70.09   11.00
   4   9   1   96.99   10.30
  -4  -9   1   79.59   11.90
  -4  -9   1  115.29   13.60
   4   9   1   77.09   11.40
  -4  -9   1   88.69   11.30
   9  -4   1  107.09   13.00
  -9   4   1   89.69   12.60
   9  -4   1   76.69   13.80
   4   9   1   90.79   11.00
   9  -5  -1   40.70    4.80
   9  -5  -1   34.80    4.00
   5   9  -1   32.10    6.90
   5   9  -1   20.20    6.20
   5   9  -1   25.90    5.80
   5   9  -1   39.80    6.70
   5   9  -1   26.10    6.50
  -5  -9  -1   41.80    8.20
   9  -5  -1   35.50    8.00
   9  -5  -1   41.60    8.70
  -9   5  -1   23.70    6.20
  -5  -9  -1   50.29    8.80
  -9   5  -1   44.90    8.50
  -9   5  -1   27.90    7.90
   5   9   1   37.40    7.50
  -5  -9   1   21.90    7.10
   9  -5   1   31.50    7.40
   5   9   1   37.00    7.40
  -9   5   1   37.80    7.10
  -9   5   1   30.00    8.10
   5   9   1   26.70    6.40
  -9   5   1   23.90    7.30
   9  -5   1   28.00    8.40
   5   9   1   29.80    7.10
   9  -5   1   26.90    4.70
  -5  -9   1   33.00    8.70
   6   9  -1   49.60    9.00
  -9   6  -1   26.70    7.00
   6   9  -1   55.79    8.30
   9  -6  -1   49.90    5.90
   6   9  -1   49.40    7.90
   6   9  -1   51.99    9.30
   9  -6  -1   69.19   10.30
   6   9  -1   34.90    6.50
   9  -6  -1   29.90    8.50
  -9   6  -1   56.79    9.90
  -6  -9  -1   49.90    8.80
  -9   6  -1   49.90    9.80
  -9   6   1   53.29    8.80
  -9   6   1   37.50    8.90
  -6  -9   1   37.20    8.50
   6   9   1   45.60    8.30
   6   9   1   38.50    8.70
   6   9   1   40.00    7.60
  -6  -9   1   46.90   14.10
   9  -6   1   54.89    5.80
   6   9   1   40.90    9.40
   9  -6   1   39.90    8.60
  -9   6   1   39.10    8.80
   6   9   1   53.69    7.90
  -9   7  -1   71.69   10.00
   7   9  -1   56.09    8.20
   7   9  -1   51.39    8.50
   9  -7  -1   36.90    8.60
  -9   7  -1   63.09   11.10
   9  -7  -1   36.60    5.60
  -9   7  -1   49.90   11.50
  -7  -9  -1   48.30   10.10
   7   9  -1   38.00    8.90
   7   9  -1   43.80   10.10
   9  -7  -1   42.20   11.40
   9  -7   1   42.30   10.80
  -9   7   1   52.99   11.20
   7   9   1   53.39   10.60
  -7  -9   1   60.29   10.70
   7   9   1   47.10    8.00
   7   9   1   44.40   10.10
   7   9   1   36.20    9.70
  -9   7   1   43.10    9.80
  -9   7   1   64.89   10.90
   9  -7   1   51.99   10.90
   9  -7   1   39.10    6.20
   8   9  -1   36.90    8.10
   9  -8  -1   37.40   10.60
  -9   8  -1   49.20   10.20
  -9   8  -1   46.80   10.10
  -8  -9  -1   45.40   14.80
   8   9  -1   66.89   12.10
  -9   8  -1   57.99   13.80
  -9   8  -1   39.60    6.20
   8   9  -1   49.80   12.50
   8   9   1   51.19   11.40
  -9   8   1   43.00   12.10
   9  -8   1   52.49    6.90
  -9   8   1   52.29   10.40
   8   9   1   53.89    9.40
   9  -8   1   35.00   10.90
   8   9   1   59.39   11.00
  -9   8   1   48.10   10.60
  -8  -9   1   47.10   10.00
  -9   9  -1    8.10    5.40
   9   9  -1   -2.20   10.50
   9   9  -1   10.60    6.90
  -9   9  -1   18.80   10.20
  -9   9  -1   19.60   10.20
  -9   9   1    8.90    9.90
  -9   9   1    5.20    4.50
  -9   9   1   -4.60    9.10
   9   9   1   -5.10   10.10
   9   9   1   18.40    7.70
  10   9  -1    3.40    8.30
  -9  10  -1   -8.60   10.30
  10   9  -1   -5.10   12.60
  -9  10  -1    2.80   11.60
  -9  10   1    6.80   11.00
  10   9   1    6.80    8.80
  10   9   1   -8.20   12.20
  -9  10   1   18.60   11.60
  10   8  -1   50.79    9.20
  -8  10  -1   56.29   13.80
  -8  10  -1   54.99   11.40
  10   8  -1   74.59   14.70
  -8  10  -1   41.50    7.50
  10   8   1   46.00    9.50
  -8  10   1   44.70    7.20
  -8  10   1   51.09   11.10
  -8  10   1   55.99   13.90
  10   8   1   80.79   14.60
  -7  10  -1   31.30    8.60
  10   7  -1   29.30   11.00
  -7  10  -1   40.60    6.30
  10   7  -1   22.90    9.80
   7 -10  -1   23.20    6.30
  10   7  -1   26.40    7.60
  -7  10  -1   20.70   11.60
  -7  10   1   26.00   12.30
  -7  10   1    8.40    8.70
  10   7   1   16.10    9.90
  -7  10   1    8.70    7.50
  10   7   1   19.20    7.30
  10   7   1   30.00   11.40
   7 -10   1   26.70    6.60
   7 -10   1   25.40   10.20
  -7  10   1   34.80    6.00
 -10  -7   1   22.70    9.60
  10   6  -1   37.80   10.50
  -6  10  -1   42.70    9.40
  10   6  -1   38.20    7.40
   6 -10  -1   47.20    6.90
  -6  10  -1   32.30   10.00
 -10  -6  -1   39.30   10.00
  10   6  -1   61.69   11.10
 -10  -6  -1   33.50    8.00
   6 -10  -1   54.49   13.50
  -6  10  -1   39.30    6.40
  -6  10  -1   48.80   11.10
  -6  10   1   37.60    9.80
 -10  -6   1   40.00    9.60
   6 -10   1   44.10   10.50
  -6  10   1   33.00    8.20
  -6  10   1   49.50    6.50
   6 -10   1   48.70    7.30
  10   6   1   37.50    7.10
  10   6   1   31.10    9.90
  -6  10   1   52.99    9.30
  10   6   1   32.10   14.30
  -5  10  -1   55.59   14.50
  10   5  -1   25.90    7.80
  10   5  -1   23.90    9.30
  -5  10  -1   36.10    5.70
  -5  10  -1   26.40    8.20
 -10  -5  -1   18.60   10.10
  10   5  -1   34.90    8.60
 -10  -5  -1   11.80    6.30
 -10  -5  -1   19.60    8.50
  10   5  -1   19.40    5.70
  -5  10  -1   29.50    8.30
   5 -10  -1   19.50    8.10
   5 -10  -1   23.70    5.40
  -5  10   1   24.00    7.90
  10   5   1   28.40    6.10
  10   5   1   30.40    8.10
   5 -10   1   35.00    6.20
  -5  10   1   29.20    5.00
  -5  10   1   24.80    8.00
 -10  -5   1   13.40    6.60
 -10  -5   1   20.70    6.30
   5 -10   1   26.80    8.60
  10   5   1   25.90   15.40
 -10  -5   1   26.00    9.50
   5 -10   1   24.70    8.90
   4 -10  -1  107.69   15.00
  -4  10  -1  112.59   15.10
 -10  -4  -1  107.89   13.00
  -4  10  -1   86.49   13.70
  10   4  -1  106.19   14.30
  -4  10  -1  105.49   10.90
   4 -10  -1  103.79   14.30
  10   4  -1  103.19   13.30
 -10  -4  -1  108.69   14.20
 -10  -4  -1  114.09   15.20
  -4  10  -1  107.99   13.20
  10   4  -1   97.89   11.30
   4 -10  -1   94.99   11.20
  10   4  -1   78.49   12.70
  -4  10   1  110.39   13.20
  10   4   1   74.49   13.90
   4 -10   1   68.99   12.70
 -10  -4   1  108.09   14.60
  10   4   1   87.29   11.10
  -4  10   1  111.89   13.70
   4 -10   1   96.59   11.60
  -4  10   1   84.49   10.90
 -10  -4   1   84.19   14.60
   4 -10   1  114.09   13.90
  10   4   1  104.99   20.60
  10   4   1  103.59   14.10
 -10  -3  -1    5.00    5.00
  -3  10  -1    2.20    6.00
  10   3  -1   -1.30    5.50
  10   3  -1    3.80    5.80
  -3  10  -1    8.40    5.60
  -3  10  -1   -2.10    4.00
  10   3  -1    5.20    3.80
 -10  -3  -1    3.30    5.60
  -3  10  -1   -1.20    6.10
   3 -10  -1   -8.00    5.80
  10   3  -1    8.40    7.30
   3 -10  -1   -2.90    3.90
 -10  -3  -1    5.20    7.20
   3 -10  -1    5.80    5.80
 -10  -3   1    9.20    5.50
  10   3   1    3.90    6.00
  10   3   1    0.50    3.80
  -3  10   1    6.70    6.30
   3 -10   1   -2.30    7.20
   3 -10   1    1.10    5.70
  -3  10   1    4.90    6.10
 -10  -3   1   -2.80    6.10
   3 -10   1   -2.20    6.20
  -3  10   1    0.00    3.60
  10   3   1    1.50    5.50
   3 -10   1    7.20    4.70
 -10  -3   1   -0.50    4.70
  -3  10   1    5.20    5.80
  -2  10  -1   72.59    9.20
  10   2  -1   56.69    9.70
  -2  10  -1   80.89   11.30
  10   2  -1   91.09   13.10
   2 -10  -1   74.09   10.00
   2 -10  -1   89.29   12.90
   2 -10  -1   68.49   11.60
   2 -10  -1   83.09   11.10
  10   2  -1   72.69    8.90
  -2  10  -1   79.19   12.90
 -10  -2  -1   75.19   12.50
  -2  10  -1   96.69   11.80
  10   2  -1   84.09   12.10
 -10  -2  -1   87.19   13.30
 -10  -2  -1  100.09   11.10
 -10  -2   1   68.79   12.20
  -2  10   1   69.09    9.20
  -2  10   1   72.69   12.70
 -10  -2   1   82.69   11.80
 -10  -2   1   72.69   10.80
  -2  10   1   62.19   11.10
  10   2   1   77.99   12.10
  10   2   1   79.09   11.70
  -2  10   1   96.59   11.60
  10   2   1   80.29   13.20
   2 -10   1   86.69   13.00
   2 -10   1  113.99   13.10
   2 -10   1   83.59   10.60
  10   2   1   78.39    9.20
   2 -10   1   86.69   12.50
  -1  10  -1   72.89   11.30
   1 -10  -1   83.79   10.90
  -1  10  -1   64.49    9.10
 -10  -1  -1   74.39   10.20
  -1  10  -1   78.49   10.30
   1 -10  -1   73.39   12.10
  10   1  -1   75.99    8.20
  -1  10  -1   77.89   10.70
  10   1  -1   69.49   11.80
 -10  -1  -1   53.79    9.60
  10   1  -1   67.39   11.30
  10   1  -1   71.89   11.00
 -10  -1  -1   59.39    9.90
   1 -10  -1   74.79    9.60
  10   1  -1   70.99    8.40
  10   1   1   49.60    9.30
   1 -10   1   70.69    9.70
 -10  -1   1   78.19   12.20
  -1  10   1   56.19    8.40
  10   1   1   67.59    9.90
 -10  -1   1   71.89   12.10
  10   1   1   69.49    8.80
 -10  -1   1   73.99   10.00
   1 -10   1   75.49   11.60
   1 -10   1   81.89   12.80
  10   1   1   76.29   11.20
  10   1   1   63.49    8.20
  -1  10   1   68.09   10.50
  -1  10   1   75.09   10.80
   0 -10  -1  322.27   27.00
 -10   0  -1  290.47   27.00
   0  10  -1  325.97   25.60
   0 -10  -1  296.87   25.70
   0  10  -1  303.37   26.40
   0 -10  -1  266.17   26.90
  10   0  -1  311.07   26.60
   0  10  -1  246.08   26.80
  10   0  -1  239.98   27.20
 -10   0  -1  273.17   26.00
  10   0  -1  280.17   24.70
  10   0  -1  291.37   27.50
 -10   0  -1  287.37   27.80
   0  10   1  296.57   25.40
  10   0   1  270.67   26.70
   0  10   1  343.77   27.30
   0 -10   1  289.37   26.90
   0  10   1  288.07   26.30
 -10   0   1  332.17   26.40
  10   0   1  308.27   27.50
  10   0   1  322.07   27.70
 -10   0   1  327.17   27.90
 -10   0   1  315.37   27.30
  10   0   1  294.67   24.80
   0 -10   1  283.97   25.70
 -10   1  -1   31.20    7.10
   1  10  -1   25.00    6.90
  10  -1  -1   25.10    6.80
  10  -1  -1   28.10    8.60
  -1 -10  -1   29.00    7.30
  10  -1  -1   21.70    4.20
   1  10  -1   18.20    7.30
 -10   1  -1   28.20    6.50
   1  10  -1   26.90    5.50
   1  10  -1   36.40    6.90
  10  -1  -1   12.90    7.60
 -10   1  -1   29.70    8.40
  -1 -10  -1   30.20    6.20
  10  -1  -1   26.40    4.00
  -1 -10  -1   25.00    6.50
   1  10   1   14.30    6.30
  10  -1   1   21.20    8.10
   1  10   1   27.60    6.30
   1  10   1   23.20    5.30
 -10   1   1   30.00    8.60
  10  -1   1   27.80    4.40
 -10   1   1   23.90    6.80
  10  -1   1   20.80    7.20
 -10   1   1   23.40    6.10
  10  -1   1   18.30    6.60
   1  10   1   27.60    6.50
  -1 -10   1   24.60    5.70
  10  -1   1   23.50    4.60
  -1 -10   1   18.20    6.00
  -1 -10   1   32.00    7.50
   2  10  -1   39.60    7.90
  10  -2  -1   21.10    7.00
 -10   2  -1   39.90    8.00
 -10   2  -1   28.40    6.50
  10  -2  -1   25.00    4.10
  -2 -10  -1   18.50    6.70
  -2 -10  -1   23.80    5.90
  10  -2  -1   26.90    7.10
   2  10  -1   25.00    6.90
  10  -2  -1   28.80    7.10
  -2 -10  -1   34.20    6.80
   2  10  -1   30.80    6.30
 -10   2  -1   33.80    8.40
   2  10  -1   24.00    5.90
   2  10  -1   24.80    7.30
  10  -2  -1   29.50    4.10
  10  -2   1   29.30    4.50
   2  10   1   37.40    7.50
   2  10   1   24.90    5.50
  10  -2   1   29.00    9.10
   2  10   1   27.60    7.20
  -2 -10   1   36.10    7.70
  10  -2   1   20.00    6.90
  10  -2   1   23.70    4.70
   2  10   1   34.50    7.10
  -2 -10   1   21.60    6.50
 -10   2   1   17.40    7.70
   2  10   1   26.10    6.40
  10  -2   1   29.10    7.60
  -2 -10   1   30.80    7.00
 -10   2   1   22.30    5.80
 -10   2   1   27.50    7.50
  -3 -10  -1   27.90    8.10
  10  -3  -1   46.40    5.60
 -10   3  -1   34.80    8.70
  -3 -10  -1   36.70    7.90
  10  -3  -1   39.80    5.60
   3  10  -1   40.40    6.60
   3  10  -1   42.80    7.60
   3  10  -1   44.80    8.60
  10  -3  -1   49.60   10.00
 -10   3  -1   56.89    8.10
   3  10  -1   36.60    7.50
  10  -3  -1   43.60    9.00
 -10   3  -1   41.90    7.80
   3  10   1   36.10    8.60
 -10   3   1   25.40   10.10
   3  10   1   35.50    6.50
   3  10   1   28.30    7.20
  -3 -10   1   26.70    7.30
  -3 -10   1   22.90    7.90
 -10   3   1   52.99    9.70
  10  -3   1   49.00    9.50
  10  -3   1   47.40    5.30
  10  -3   1   29.40    9.30
 -10   3   1   38.80    8.10
  10  -3   1   51.99    6.50
   3  10   1   40.30    7.90
   4  10  -1  107.99   13.00
  10  -4  -1   89.29    8.40
 -10   4  -1   71.39   12.00
   4  10  -1   76.19   11.60
  10  -4  -1   88.19   13.40
   4  10  -1   94.09   12.20
  10  -4  -1  102.89    8.40
   4  10  -1   96.69   11.20
 -10   4  -1  100.79   12.40
 -10   4  -1   87.09   12.80
  10  -4  -1   87.39   13.70
  -4 -10  -1   92.39   12.40
   4  10  -1   75.89   11.80
  10  -4   1   56.79   10.90
   4  10   1   94.29   12.30
  -4 -10   1  106.59   12.60
  10  -4   1   84.49   13.30
  10  -4   1   75.49    8.90
  10  -4   1   75.69    9.20
  -4 -10   1  101.89   15.00
 -10   4   1   83.49   13.40
   4  10   1   78.89   11.10
   4  10   1   78.39   12.80
 -10   4   1   77.09   12.40
 -10   4   1   95.39   14.90
 -10   5  -1  103.69   15.00
 -10   5  -1  125.29   16.90
   5  10  -1  120.19   15.70
  10  -5  -1  121.29   16.20
 -10   5  -1   89.79   15.70
  -5 -10  -1  151.08   16.20
   5  10  -1  128.49   18.00
   5  10  -1  114.19   15.10
   5  10  -1  121.29   13.70
  10  -5  -1  113.09   10.40
   5  10  -1  118.89   13.80
  10  -5  -1  134.39   10.80
  10  -5  -1  103.39   17.50
  10  -5   1  106.09   11.20
   5  10   1   83.39   12.60
  10  -5   1  118.79   16.60
  10  -5   1  106.99   10.90
   5  10   1  102.89   14.60
 -10   5   1  121.69   14.70
  10  -5   1  106.09   15.40
  -5 -10   1  139.39   15.90
   5  10   1  110.79   14.90
 -10   5   1   97.89   17.30
 -10   5   1  112.49   15.70
   6  10  -1   30.30    9.30
   6  10  -1   36.00   10.00
 -10   6  -1   15.80    8.60
  10  -6  -1   25.90    4.10
  10  -6  -1   22.00    4.00
   6  10  -1   24.30    7.00
 -10   6  -1   30.40   10.80
 -10   6  -1   24.30    8.20
  10  -6  -1   17.80    8.60
  -6 -10  -1   34.60    9.30
  10  -6  -1   29.80    9.10
   6  10  -1   23.10    7.10
   6  10   1   10.70    5.70
  10  -6   1   14.90    9.10
   6  10   1   22.80    7.50
   6  10   1   28.20    9.00
  10  -6   1   28.50    4.90
 -10   6   1   31.00    9.20
 -10   6   1   33.10    8.20
   6  10   1   32.20    7.80
 -10   6   1   23.10    8.70
  10  -6   1   33.90    9.90
 -10   7  -1   33.30   10.90
   7  10  -1   53.49   10.70
   7  10  -1   15.80    7.40
 -10   7  -1   31.60    9.10
   7  10  -1   28.00   13.00
  10  -7  -1   44.40   11.20
   7  10  -1   43.50    8.60
 -10   7  -1   37.50   12.70
   7  10   1   39.40    9.30
  10  -7   1   44.10   10.70
 -10   7   1   49.99    9.10
 -10   7   1   56.19   13.20
   7  10   1   49.30    8.50
   7  10   1   32.10    8.90
 -10   8  -1    5.10   10.50
   8  10  -1   -5.50    9.50
   8  10  -1   -8.20    7.40
   8  10  -1   18.10    7.90
 -10   8  -1   -3.70    7.90
   8  10   1    1.20    8.00
 -10   8   1   12.50    8.80
   8  10   1    6.00    9.90
   8  10   1  -10.90    6.20
 -10   8   1   -7.00   10.10
   9  10  -1   19.20   13.00
   9  10  -1   11.20    9.70
   9  10  -1    6.30    8.80
 -10   9  -1    4.60   10.00
 -10   9  -1    0.50   11.60
 -10   9   1   17.60   12.60
   9  10   1    2.30    7.90
   9  10   1    9.00   10.00
 -10   9   1   14.20   11.30
   9  10   1    2.00   11.80
  -8  11  -1   93.29   15.70
  -8  11  -1  101.29   18.10
  11   8  -1  113.29   13.20
  -8  11  -1   80.09   12.10
  11   8   1  108.49   18.10
  -8  11   1   70.69   14.30
  -8  11   1   74.09   16.80
  11   8   1   55.29   12.60
  11   7  -1    8.30    8.10
 -11  -7  -1    6.30    8.70
  -7  11  -1   11.60    9.50
  -7  11  -1   27.20    7.30
  -7  11  -1   12.30    9.10
  11   7  -1   16.20   11.20
  -7  11   1   17.40   10.10
  -7  11   1   19.90   10.90
  11   7   1   25.40   12.20
  -7  11   1   11.00    6.70
  11   7   1   26.90    8.40
  -6  11  -1   26.20    6.20
  11   6  -1   19.50    7.60
  -6  11  -1   20.00    9.90
  -6  11  -1   19.90    9.80
  11   6  -1   33.90   11.70
 -11  -6  -1   28.40    8.90
  -6  11   1   30.20    6.00
  11   6   1   18.30   10.90
  11   6   1   25.00    7.70
  -6  11   1   25.80    9.00
   6 -11   1   26.30    7.60
  -6  11   1   24.40    9.80
 -11  -6   1   19.30    8.20
 -11  -5  -1   15.40    7.50
  -5  11  -1   28.80    6.50
 -11  -5  -1   27.60    8.60
  11   5  -1   36.00    7.10
  11   5  -1   29.90   11.50
  -5  11  -1   17.20   10.80
  -5  11  -1   37.00    8.70
   5 -11  -1   32.20    7.10
  11   5  -1   45.30   10.30
  -5  11  -1   20.70    8.80
 -11  -5   1   18.80    8.80
  -5  11   1   42.50    9.70
  -5  11   1   39.90   10.50
  -5  11   1   12.70    8.90
  11   5   1   39.60    9.70
   5 -11   1   20.50    9.50
   5 -11   1   24.20    7.10
  11   5   1   26.70    6.90
 -11  -5   1   22.80    7.30
  11   5   1   28.60   11.20
  -5  11   1   22.80    5.90
  -4  11  -1   55.49   11.10
   4 -11  -1   84.59   11.40
  11   4  -1   69.49    9.00
  11   4  -1   84.29   14.00
  -4  11  -1   75.59   11.40
   4 -11  -1   78.09   12.80
 -11  -4  -1   58.79   11.30
  -4  11  -1   71.39    9.00
  11   4  -1  106.99   15.50
 -11  -4  -1   52.89   10.20
  -4  11   1   91.79   10.40
  11   4   1   49.70   12.90
  11   4   1   81.59   10.80
  -4  11   1   79.49   11.40
  11   4   1   85.29   13.40
 -11  -4   1   75.39   12.20
  -4  11   1   94.39   13.70
 -11  -4   1   97.29   12.70
   4 -11   1   52.39    9.30
   4 -11   1   67.39   10.90
  11   3  -1   81.59   13.20
   3 -11  -1   82.59   10.10
 -11  -3  -1   85.99   13.90
  11   3  -1  106.59   17.60
 -11  -3  -1  107.39   13.10
 -11  -3  -1   75.29   13.30
  11   3  -1   86.29   10.80
  -3  11  -1   80.79   10.00
  -3  11  -1   81.39   12.90
  -3  11  -1   96.09   13.50
   3 -11  -1   98.89   14.50
  11   3   1  103.59   14.40
  11   3   1   69.09   11.30
 -11  -3   1   95.39   14.80
  11   3   1   90.59   10.70
  -3  11   1   93.99   13.70
 -11  -3   1  101.39   12.40
   3 -11   1   69.59    9.90
  -3  11   1   84.39   12.80
  -3  11   1   78.39   10.50
 -11  -3   1   47.50   13.20
   3 -11   1   90.29   14.40
  -3  11   1   86.79   13.60
  11   2  -1   30.60    8.90
  11   2  -1   23.20    5.30
   2 -11  -1   32.10    6.70
  11   2  -1   28.70   10.00
 -11  -2  -1   29.90    9.50
  11   2  -1   39.50    6.10
  -2  11  -1   38.30    6.30
 -11  -2  -1   26.30    8.80
  -2  11  -1   17.10    6.70
   2 -11  -1   30.30    8.60
  -2  11  -1   41.30    8.20
 -11  -2  -1   44.00    7.90
  -2  11  -1   34.10    8.80
   2 -11   1   31.40   12.00
   2 -11   1   24.40    7.10
  -2  11   1   27.60    8.10
  -2  11   1   28.80    5.70
  11   2   1   35.00    9.80
  -2  11   1   25.30    8.00
  11   2   1   32.20    6.00
  -2  11   1   18.50    6.70
 -11  -2   1   25.50    8.70
  11   2   1   42.30    9.60
  11   2   1   29.60    6.20
 -11  -2   1   38.30    8.70
 -11  -2   1   36.10    9.70
 -11  -1  -1   59.69   10.60
  -1  11  -1   47.00    9.80
  -1  11  -1   57.99   10.60
   1 -11  -1   75.89    9.20
  11   1  -1   63.39   11.30
  11   1  -1   56.09   10.70
   1 -11  -1   69.09   10.30
 -11  -1  -1   68.79    9.90
  -1  11  -1   82.99   10.80
  11   1  -1   70.79    8.30
  11   1  -1   56.89    8.40
 -11  -1  -1   62.99   12.30
 -11  -1   1   60.89   11.40
  11   1   1   64.79    8.70
  11   1   1   50.19    8.00
  -1  11   1   77.49    9.60
 -11  -1   1   78.09   10.70
 -11  -1   1   71.99   11.00
  11   1   1   67.59   10.70
   1 -11   1   86.19   12.80
  -1  11   1   63.39    9.90
  11   1   1   54.29    9.50
  -1  11   1   78.09   11.30
  -1  11   1   78.29   12.50
   0  11  -1   12.40   10.80
  11   0  -1   10.40    7.70
  11   0  -1   16.20    4.00
  11   0  -1   14.00    4.40
 -11   0  -1   11.70    7.30
   0  11  -1    8.70    6.80
   0  11  -1   13.10    4.70
 -11   0  -1   11.00    5.70
  11   0  -1    8.00    8.90
 -11   0  -1   11.90    8.90
   0  11  -1   11.40    5.80
   0 -11  -1    4.90    7.20
  11   0   1   11.00    4.00
   0 -11   1    3.40    6.40
   0  11   1   11.20    5.60
  11   0   1   -0.80    7.00
 -11   0   1   10.40    9.90
   0  11   1   18.50    6.70
  11   0   1    8.00    4.70
   0  11   1   12.90    6.10
  11   0   1   11.70    9.20
 -11   0   1    6.30    5.70
   0  11   1   11.40    7.20
 -11   0   1   -0.40    7.00
   1  11  -1  124.89   14.60
  -1 -11  -1   84.49   13.80
  11  -1  -1   94.69    9.90
 -11   1  -1   94.59   14.40
  11  -1  -1   91.19   15.30
  11  -1  -1   95.49   14.20
 -11   1  -1  113.39   13.30
   1  11  -1   81.19   14.30
 -11   1  -1   83.59   13.80
   1  11  -1  118.29   16.80
   1  11  -1   86.89   11.50
  11  -1  -1  111.89   10.50
 -11   1   1   90.29   12.90
   1  11   1   85.99   13.10
   1  11   1   77.49   13.60
  11  -1   1   99.39   16.30
  -1 -11   1   83.19   14.80
   1  11   1  111.99   13.80
  11  -1   1  102.39   10.30
 -11   1   1  106.19   14.10
  11  -1   1  122.59   11.10
 -11   1   1   67.69   13.20
   1  11   1  106.39   11.60
  11  -1   1   92.59   15.10
   2  11  -1   69.99   11.10
 -11   2  -1   72.89   10.20
  11  -2  -1   61.49    8.10
 -11   2  -1   71.99   11.80
   2  11  -1   50.19   10.70
  11  -2  -1   74.59    7.70
 -11   2  -1   58.09   11.00
   2  11  -1   93.29   13.70
  11  -2  -1   79.49   11.30
   2  11  -1   65.09    8.60
  11  -2  -1   78.89   12.30
  -2 -11  -1   51.09    9.70
  11  -2   1   48.60    7.40
   2  11   1   59.29   10.50
  11  -2   1   45.80    9.70
  -2 -11   1   77.89   12.40
  11  -2   1   74.09    8.30
  11  -2   1   77.79   12.50
   2  11   1   69.59   11.40
 -11   2   1   63.99   12.50
 -11   2   1   64.39    9.60
 -11   2   1   89.89   13.90
   2  11   1   68.09    8.90
   2  11   1   79.89   11.40
  11  -3  -1  181.38   13.50
  11  -3  -1  172.78   18.80
  11  -3  -1  133.09   13.10
 -11   3  -1  127.39   16.50
   3  11  -1  135.29   18.40
  -3 -11  -1  137.99   17.10
   3  11  -1  143.69   15.50
 -11   3  -1  133.79   18.00
  11  -3  -1  154.48   19.70
 -11   3  -1  148.59   19.10
  11  -3   1  164.98   14.30
  11  -3   1  166.68   13.80
 -11   3   1  145.69   18.90
 -11   3   1  124.99   18.10
   3  11   1  114.09   17.70
   3  11   1  157.68   15.60
   3  11   1  181.88   17.50
  -3 -11   1  127.99   17.70
  11  -3   1  171.98   19.40
  11  -3   1  130.79   19.20
 -11   3   1  116.99   15.90
   4  11  -1   37.90    7.80
  11  -4  -1   28.60   11.70
  11  -4  -1   41.70    5.00
  11  -4  -1   48.60   10.90
  11  -4  -1   43.00    5.00
 -11   4  -1   40.90   11.70
   4  11  -1   34.30    9.10
   4  11  -1   44.00    9.80
  -4 -11  -1   43.30    9.90
   4  11  -1   22.20    8.50
  11  -4  -1   39.70    4.90
 -11   4  -1   34.00    8.00
 -11   4  -1   33.60    8.90
 -11   4   1   36.20    9.40
   4  11   1   41.30    9.70
  11  -4   1   24.40    9.60
  11  -4   1   52.79    5.80
 -11   4   1   23.80   10.70
  11  -4   1   39.10   12.10
   4  11   1   56.59    9.90
   4  11   1   32.30    8.30
 -11   4   1   34.60    8.50
  11  -4   1   36.60    6.00
  -4 -11   1   32.50    9.20
   4  11   1   30.80    7.80
   5  11  -1   21.30    8.60
 -11   5  -1   33.40   10.60
   5  11  -1   24.10    7.90
 -11   5  -1   34.90    9.20
  11  -5  -1   31.00   10.60
   5  11  -1   20.40    9.60
  11  -5  -1   36.00    4.50
 -11   5  -1   50.39   12.30
   5  11  -1   27.50    7.70
  11  -5   1   41.40   13.60
   5  11   1   19.10    8.80
 -11   5   1   31.70   11.40
  -5 -11   1   56.69   13.40
   5  11   1   13.00    8.60
 -11   5   1   34.00   10.40
   5  11   1   34.30    8.90
  11  -5   1   28.70    9.60
 -11   5   1   49.90    9.70
  11  -5   1   23.30    4.90
   5  11   1   14.30    7.30
 -11   6  -1   11.10    9.90
 -11   6  -1   13.50    9.20
   6  11  -1    8.00    7.60
   6  11  -1   17.80    9.60
 -11   6  -1   16.70   11.60
   6  11  -1   20.10    7.50
  11  -6  -1   16.30    9.40
 -11   6   1   17.60   10.80
   6  11   1   10.40    8.90
  11  -6   1   11.60   10.10
   6  11   1   17.90    8.50
 -11   6   1   20.70    8.70
  11  -6   1    5.90    4.20
   6  11   1    2.90    7.30
   7  11  -1   50.99   10.40
   7  11  -1   37.40   10.90
 -11   7  -1   13.90   11.00
   7  11  -1   39.40    9.70
 -11   7  -1   40.30   10.90
 -11   7   1   43.80   11.10
   7  11   1   28.70    8.40
 -11   7   1   16.70   11.10
   7  11   1   74.19   11.20
   7  11   1   31.30   11.20
 -11   8  -1   44.00   14.60
   8  11  -1   64.69   11.90
   8  11  -1   48.60   13.80
 -11   8  -1   45.80   13.10
   8  11  -1   87.89   12.90
 -11   8   1   53.39   14.80
 -11   8   1   27.60   12.10
   8  11   1   93.19   13.50
   8  11   1   73.89   11.80
   8  11   1   59.99   13.40
  -6  12  -1   55.39    8.30
  -6  12  -1   41.70   12.20
  12   6  -1   66.29   14.90
 -12  -6  -1   51.99   11.40
  -6  12  -1   54.99   13.00
  12   6  -1   26.00    9.50
  -6  12   1   20.30   11.20
  -6  12   1   53.29    8.20
  12   6   1   52.19    9.80
  -6  12   1   34.60   11.80
 -12  -6   1   22.70   10.40
  12   6   1   21.40   13.30
  -5  12  -1  107.39   16.40
 -12  -5  -1   68.49   12.50
  12   5  -1  105.69   16.60
  12   5  -1   99.19   12.20
  -5  12  -1  106.09   13.50
  -5  12  -1   77.09   13.40
  -5  12   1  116.09   15.40
  12   5   1  102.79   15.50
  12   5   1   87.49   11.60
  -5  12   1   53.49   12.30
  -5  12   1  121.79   18.00
 -12  -4  -1   54.59   10.60
  -4  12  -1   30.90    7.40
  12   4  -1   51.19   18.30
  12   4  -1   25.10   14.00
  -4  12  -1   21.40    9.00
  12   4  -1   22.60    7.40
  -4  12  -1   46.60   10.70
  -4  12   1   42.10   11.40
  -4  12   1   35.80    7.60
 -12  -4   1   46.60   10.00
  -4  12   1   40.30   10.40
  12   4   1   16.40    7.00
  12   4   1   39.00   11.60
 -12  -4   1   49.10   16.10
 -12  -3  -1   75.59   13.00
 -12  -3  -1   71.79   11.80
  12   3  -1   92.19   14.90
  -3  12  -1   74.49   11.80
  -3  12  -1  103.89   16.10
  -3  12  -1   83.69   10.60
  12   3  -1  113.79   17.00
  12   3  -1   89.09   11.80
  12   3   1   64.29   14.50
  12   3   1   62.89    9.70
 -12  -3   1   70.49   13.00
  12   3   1   70.69   12.80
  -3  12   1   81.49   12.50
  -3  12   1   75.39   12.70
  -3  12   1   81.99   10.30
 -12  -3   1   69.49   11.50
 -12  -2  -1   52.39    9.20
  -2  12  -1   23.30    9.50
  -2  12  -1   37.20    9.10
  -2  12  -1   36.60   10.50
  12   2  -1   36.50    6.90
  12   2  -1   42.20    8.30
  12   2  -1   53.39   12.90
  -2  12  -1   39.10    7.30
 -12  -2  -1   35.70    9.70
  12   2  -1   45.00   10.20
  12   2   1   58.69   12.90
  12   2   1   29.60    6.40
 -12  -2   1   39.10   12.90
  12   2   1   44.90    8.90
 -12  -2   1   28.90    9.40
  -2  12   1   40.70    7.30
 -12  -2   1   41.40    8.90
  12   2   1   45.20   10.90
  -2  12   1   27.50    8.50
  -2  12   1   25.60    9.70
  12   1  -1   48.10   11.40
  -1  12  -1   79.59   11.70
 -12  -1  -1   69.09   10.40
 -12  -1  -1   53.89   12.10
  12   1  -1   38.90   12.30
  12   1  -1   45.00    7.20
  -1  12  -1   57.49   11.90
  -1  12  -1   64.29   11.90
  -1  12  -1   38.50    8.00
 -12  -1   1   56.39   10.10
  -1  12   1   61.09   11.50
   1 -12   1   57.89   10.40
  -1  12   1   71.09   11.90
 -12  -1   1   59.09   14.40
  12   1   1   60.79   13.40
  -1  12   1   84.19   11.50
  12   1   1   55.69    7.80
  12   1   1   59.79   11.40
  -1  12   1   55.09    8.30
 -12  -1   1   46.20   11.60
  12   1   1   35.00    7.70
  12   0  -1  193.08   23.60
  12   0  -1  158.18   16.10
 -12   0  -1  163.38   23.20
  12   0  -1  189.28   20.90
   0  12  -1  158.08   20.70
   0  12  -1  199.58   19.30
 -12   0  -1  162.28   21.40
  12   0  -1  153.78   16.90
 -12   0  -1  174.98   19.20
   0  12  -1  166.28   17.70
   0  12  -1  166.18   20.00
   0  12   1  188.78   19.40
  12   0   1  175.38   23.30
  12   0   1  188.28   22.10
  12   0   1  190.88   16.50
   0  12   1  150.18   19.70
 -12   0   1  188.08   21.80
 -12   0   1  151.68   23.20
   0 -12   1  166.88   20.40
  12   0   1  141.09   17.40
   0  12   1  211.38   17.70
   0  12   1  180.48   20.70
   1  12  -1  115.29   15.60
 -12   1  -1  129.59   15.90
  12  -1  -1  111.59   17.40
 -12   1  -1  103.09   16.60
  12  -1  -1  107.19   16.60
   1  12  -1  150.68   14.50
   1  12  -1  115.69   17.00
  12  -1  -1  113.79   12.00
   1  12  -1  133.99   18.30
  12  -1  -1  132.69   13.10
 -12   1  -1  133.39   18.40
 -12   1   1  115.79   17.80
   1  12   1  108.59   14.00
   1  12   1  150.88   17.10
   1  12   1  115.39   18.40
  12  -1   1  107.19   12.50
  12  -1   1  126.79   17.30
  12  -1   1  140.69   13.90
 -12   1   1   76.09   16.70
   1  12   1  141.09   16.60
 -12   1   1  125.69   15.70
  12  -1   1  118.49   16.30
  12  -2  -1   41.40    5.70
   2  12  -1   33.10    9.10
  12  -2  -1   42.40   10.90
   2  12  -1   39.50   16.70
   2  12  -1   49.10   10.80
 -12   2  -1   31.20    9.50
   2  12  -1   30.60    7.70
 -12   2  -1   38.40   11.20
 -12   2  -1   38.60    9.90
  12  -2  -1   43.90   13.00
   2  12   1   46.70   10.40
  12  -2   1   55.19   11.30
  12  -2   1   34.50    6.90
 -12   2   1   31.40    9.30
  12  -2   1   39.80    6.10
 -12   2   1   42.20   13.80
   2  12   1   43.90    9.80
  12  -2   1   44.30   12.80
   2  12   1   33.10    7.70
 -12   2   1   48.40   10.70
 -12   3  -1   61.19   12.50
  12  -3  -1   68.59   16.70
   3  12  -1   57.19   10.60
 -12   3  -1   28.90    9.20
   3  12  -1   49.10    9.30
  12  -3  -1   47.60   11.10
 -12   3  -1   35.10   13.20
  12  -3  -1   55.79    7.30
   3  12  -1   44.20   10.90
  12  -3   1   55.49   13.80
 -12   3   1   42.70   11.80
   3  12   1   50.39    8.90
   3  12   1   58.69   10.50
 -12   3   1   62.49   10.90
  12  -3   1   62.09    6.90
   3  12   1   54.49   12.10
 -12   3   1   50.49   11.90
  12  -3   1   54.79   12.10
   4  12  -1   81.89   15.30
 -12   4  -1  124.49   18.40
 -12   4  -1  127.29   18.70
  12  -4  -1  129.69   19.00
 -12   4  -1   81.39   13.10
   4  12  -1  114.19   16.00
   4  12  -1  108.09   13.00
   4  12   1  124.99   17.30
 -12   4   1  114.79   16.20
  12  -4   1   83.29   15.70
 -12   4   1   80.09   14.60
  12  -4   1   98.69   11.30
 -12   4   1  123.69   18.10
   4  12   1  120.19   19.00
   4  12   1   94.49   12.60
  12  -4   1  114.79   21.60
   5  12  -1   78.89   13.20
 -12   5  -1   82.49   17.90
   5  12  -1   81.19   11.80
   5  12  -1   93.69   15.00
 -12   5  -1  107.99   15.00
 -12   5  -1   71.79   12.60
 -12   5   1   69.49   14.60
 -12   5   1   74.09   12.70
   5  12   1  122.59   14.40
   5  12   1   89.99   14.10
  12  -5   1  100.99   16.40
   5  12   1   59.89   12.40
   6  12  -1   88.39   14.60
 -12   6  -1   92.69   14.80
   6  12  -1   93.09   13.30
 -12   6  -1  100.69   17.80
   6  12  -1   57.89   12.90
 -12   6   1   88.09   15.80
 -12   6   1   79.49   14.00
   6  12   1   99.89   13.60
   6  12   1   99.99   15.50
   6  12   1   85.49   13.50
 -13  -4  -1   15.60   10.30
  -4  13  -1   14.30    7.70
  13   4  -1   30.20   13.70
  -4  13  -1    9.40   11.10
  13   4  -1   29.00    9.10
  -4  13  -1   33.30   13.90
  -4  13   1   16.60   12.90
  -4  13   1   25.90    8.00
  13   4   1   24.30   14.10
  13   4   1   33.00    8.30
  -4  13   1   13.90   11.10
 -13  -4   1   23.60   10.80
  -3  13  -1  109.59   14.60
  13   3  -1   93.09   16.90
  -3  13  -1  139.49   21.10
  -3  13  -1  163.08   20.00
  13   3  -1  147.19   16.10
 -13  -3  -1   98.39   15.90
  -3  13   1  137.39   18.80
  13   3   1  137.59   23.10
  13   3   1  127.29   16.10
 -13  -3   1  141.29   19.00
  -3  13   1  129.69   16.70
  -2  13  -1  116.89   14.60
  -2  13  -1  104.79   15.10
  13   2  -1  107.19   14.50
  -2  13  -1   73.29   11.20
 -13  -2  -1   70.09   12.40
  -2  13   1   76.59   13.40
  13   2   1   42.60   14.00
  -2  13   1  102.29   13.40
 -13  -2   1  109.09   16.10
  13   2   1   78.49   10.70
  -2  13   1   81.99   14.20
  13   1  -1   11.50   11.60
 -13  -1  -1   25.00    9.80
  -1  13  -1   20.30    7.60
  -1  13  -1   20.40   10.30
  -1  13  -1   19.00   10.60
  13   1  -1   12.70    6.60
  -1  13   1    6.40    6.90
  13   1   1   22.20    6.30
  -1  13   1   19.50   10.10
 -13  -1   1   21.00    9.40
  -1  13   1   11.50    9.80
  13   1   1   33.70   11.30
   0  13  -1   77.39   13.00
  13   0  -1   55.29   17.10
  13   0  -1   62.79   13.30
   0  13  -1   51.99    9.70
 -13   0  -1   63.19   12.30
   0  13  -1   43.90   12.70
  13   0  -1   52.79    8.10
   0  13   1   68.39   12.10
 -13   0   1   50.69   13.80
 -13   0   1   60.19   11.40
   0  13   1   57.49    9.80
  13   0   1   73.39    8.80
   0  13   1   76.89   13.60
 -13   1  -1   17.10    9.40
   1  13  -1   15.80    7.90
   1  13  -1   34.30    9.90
  13  -1  -1    8.70   10.70
   1  13  -1   17.50   10.10
 -13   1   1   18.30   12.00
  13  -1   1   23.20    6.00
  13  -1   1   -3.90   11.70
 -13   1   1   32.70    9.60
   1  13   1    5.80    9.30
   1  13   1   12.90    7.10
   1  13   1   21.40    9.90
 -13   2  -1   49.20   10.50
   2  13  -1   29.00   10.40
   2  13  -1   28.40   12.30
   2  13  -1   49.20    9.20
  13  -2  -1   32.80   13.80
 -13   2   1   38.80   10.80
   2  13   1   38.20   11.30
  13  -2   1   66.09   10.90
   2  13   1   50.39    8.80
  13  -2   1   49.70   13.80
   2  13   1   33.90   11.80
 -13   2   1   39.30   12.40
   3  13  -1   86.99   11.80
 -13   3  -1   76.19   14.50
   3  13  -1   79.09   13.30
   3  13  -1   75.59   15.10
   3  13   1   97.79   14.30
 -13   3   1   66.19   13.30
   3  13   1   60.59   14.10
  13  -3   1   83.09   16.90
   3  13   1  101.39   12.60
 -13   3   1  106.69   15.60
   4  13  -1  159.88   20.50
   4  13  -1  136.59   19.10
   4  13  -1  140.29   24.40
 -13   4  -1  111.09   18.00
   4  13   1  178.08   21.60
   4  13   1  169.38   19.20
   4  13   1  170.68   24.10
 -13   4   1  160.48   21.60
 -13   4   1  144.99   24.60
   1   0  -2  863.31   74.59
   0   1  -2  969.80   74.79
   0  -1   2  993.60   74.99
   1   1  -2  141.99   11.90
  -1  -1  -2  153.78   12.10
  -1   1  -2  141.19   12.00
  -1   1  -2  154.38   12.20
  -1   1  -2  153.18   12.00
   1   1   2  145.99   12.00
  -1   1   2  158.38   12.00
  -1  -1   2  130.49   11.90
   1   1   2  148.39   12.00
   1   1   2  142.19   12.00
  -1  -1   2  147.49   12.10
  -1   1   2  148.79   12.10
  -1   1   2  151.18   12.00
  -1  -1   2  165.48   12.20
  -1   1   2  156.78   11.80
   1  -1   2  129.09   12.00
   1  -2  -2  153.48   12.50
   2   1  -2  137.99   12.90
   2   1  -2  163.48   12.60
  -1   2  -2  147.89   12.90
   2   1  -2  168.78   13.00
  -1   2  -2  144.19   12.90
  -1   2  -2  168.48   12.80
  -2  -1  -2  165.78   12.60
   1  -2  -2  133.09   12.70
   1  -2  -2  138.79   12.80
   2   1  -2  148.89   12.60
  -1   2   2  173.28   12.80
  -2  -1   2  154.28   12.60
   1  -2   2  164.18   13.00
   1  -2   2  148.79   12.60
   2   1   2  173.98   12.90
  -1   2   2  167.08   12.90
   1  -2   2  155.28   12.90
  -2  -1   2  147.89   12.60
  -1   2   2  146.49   12.50
  -2  -1   2  143.69   12.90
   1  -2   2  172.38   12.80
   0  -2  -2 1931.61  160.88
   2   0  -2 2187.18  161.08
   2   0  -2 1770.52  160.98
   0   2  -2 2226.08  160.88
   0  -2  -2 2117.19  160.78
   0   2  -2 2219.38  161.08
   2   0  -2 2108.29  160.78
   0   2  -2 2067.99  160.88
   0  -2   2 1922.61  160.78
   0   2   2 1832.62  160.88
   0   2   2 1902.71  160.88
   2   0   2 1888.81  160.98
   2   0   2 1972.90  160.98
   0  -2   2 1977.20  161.08
   0  -2   2 2004.10  160.78
   2   0   2 2057.79  160.78
   0   2   2 2107.49  160.98
  -2   0   2 2242.38  161.08
   0   2   2 2089.49  160.78
  -2   0   2 1968.90  160.78
  -1  -2  -2  766.32   53.69
  -2   1  -2  636.54   53.79
   1   2  -2  639.04   53.89
   1   2  -2  657.03   53.89
  -1  -2  -2  576.64   53.59
  -2   1  -2  671.63   53.89
   1   2  -2  732.93   53.69
   2  -1  -2  660.13   53.79
   2  -1  -2  716.63   53.69
   2  -1  -2  776.32   53.89
  -2   1  -2  780.62   53.79
   1   2   2  711.33   53.69
  -1  -2   2  769.52   53.99
   2  -1   2  581.44   53.69
   1   2   2  667.83   53.59
  -1  -2   2  646.94   53.59
   1   2   2  639.44   53.69
   2  -1   2  735.73   53.59
  -2   1   2  594.54   53.69
   2  -1   2  669.63   53.89
  -2   1   2  619.94   53.79
  -1  -2   2  620.14   53.79
  -2   1   2  630.84   53.69
  -2   2  -2  101.49    9.10
   2  -2  -2  125.49    9.50
   2  -2  -2   97.89    8.80
   2   2  -2   94.59    9.50
   2  -2  -2   98.59    9.30
  -2   2  -2  100.59    9.30
  -2   2  -2   90.79    9.50
   2   2  -2  113.19    9.10
  -2  -2  -2  114.89    9.20
   2   2  -2   95.89    9.40
  -2  -2   2  112.99    9.20
   2  -2   2  122.29    9.60
   2  -2   2  122.99    9.10
  -2   2   2  119.39    9.50
   2  -2   2  111.79    9.40
   2   2   2  102.89    9.30
  -2  -2   2  122.99    9.20
  -2   2   2  116.09    9.50
   2   2   2  102.79    9.40
   2  -2   2  125.29    9.60
   2   2   2  119.19    9.40
  -2   2   2  106.89    9.40
   3   2  -2   22.50    3.00
  -2   3  -2   24.00    3.00
   3   2  -2   23.90    3.10
  -3  -2  -2   24.20    3.50
   3   2  -2   19.20    3.60
  -3  -2  -2   23.20    3.20
  -3  -2  -2   21.90    3.50
   2  -3  -2   20.60    2.70
  -2   3  -2   21.40    3.70
   2  -3  -2   25.90    3.50
  -3  -2  -2   27.80    3.90
  -2   3  -2   21.20    3.50
  -2   3   2   35.20    2.80
   3   2   2   28.40    3.50
   2  -3   2   34.10    3.90
   3   2   2   32.90    3.80
  -2   3   2   34.80    3.80
  -3  -2   2   28.10    3.20
   3   2   2   35.00    3.30
  -3  -2   2   35.60    3.90
   2  -3   2   30.70    3.70
   2  -3   2   35.50    3.10
   2  -3   2   37.90    3.90
  -2   3   2   35.00    3.80
  -2   3   2   35.20    3.60
  -3  -2   2   31.80    3.90
  -1   3  -2  358.86   28.30
   3   1  -2  339.77   28.00
  -3  -1  -2  330.27   28.40
   1  -3  -2  360.06   28.40
   3   1  -2  298.37   28.10
  -1   3  -2  315.17   28.40
   1  -3  -2  343.07   28.30
   3   1  -2  334.87   28.50
  -3  -1  -2  405.76   28.40
  -1   3  -2  385.56   28.10
  -1   3  -2  349.07   28.50
   3   1  -2  384.96   28.50
   1  -3  -2  357.86   28.00
  -3  -1   2  375.66   28.60
  -3  -1   2  372.56   28.20
   3   1   2  345.27   28.40
   1  -3   2  356.16   28.10
  -3  -1   2  326.87   28.40
  -1   3   2  357.46   28.30
   1  -3   2  321.47   28.20
  -1   3   2  314.67   28.30
  -3  -1   2  358.86   28.00
   0  -3  -2  190.08   18.00
   3   0  -2  227.88   18.30
  -3   0  -2  252.27   18.30
   3   0  -2  210.18   17.70
   3   0  -2  217.18   18.00
   3   0  -2  251.37   18.40
   0   3  -2  235.38   18.40
  -3   0  -2  253.77   18.30
   0  -3  -2  211.78   17.90
   0   3  -2  189.68   17.90
   0   3  -2  213.48   18.00
   3   0   2  186.28   18.20
   0  -3   2  216.68   17.90
   3   0   2  230.48   17.90
   3   0   2  258.87   18.30
   0  -3   2  251.37   18.40
   0  -3   2  212.18   18.30
   0   3   2  186.08   18.00
  -3   0   2  245.88   18.40
  -3   0   2  198.48   17.70
   0  -3   2  189.68   18.00
   3   0   2  239.48   18.20
  -1  -3  -2  200.88   16.50
   1   3  -2  178.28   16.80
   3  -1  -2  207.38   16.10
  -3   1  -2  187.18   16.80
   3  -1  -2  194.98   16.60
   3  -1  -2  179.08   16.10
  -3   1  -2  174.88   16.80
   3  -1  -2  193.78   16.80
  -3   1  -2  198.68   16.70
   1   3  -2  195.68   16.50
   1   3  -2  226.18   16.90
  -1  -3   2  228.68   16.60
   3  -1   2  229.48   16.40
   1   3   2  178.18   16.60
   3  -1   2  205.28   17.20
  -1  -3   2  221.88   17.00
  -3   1   2  220.28   16.90
   1   3   2  204.68   16.50
  -3   1   2  224.18   16.70
  -3   2  -2   43.80    4.70
  -2  -3  -2   44.60    4.40
   2   3  -2   53.49    4.50
  -3   2  -2   39.70    4.80
   2   3  -2   41.70    4.90
  -2  -3  -2   34.10    4.50
   3  -2  -2   47.80    4.90
  -3   2  -2   45.70    4.90
   3  -2  -2   49.30    4.80
   2   3  -2   53.79    4.90
   3  -2  -2   42.40    3.80
   3  -2  -2   42.50    4.90
  -3   2   2   57.19    5.00
  -3   2   2   38.10    3.80
   2   3   2   49.00    4.40
   3  -2   2   39.10    4.10
  -3   2   2   51.59    4.80
   2   3   2   41.70    4.50
  -3   2   2   40.60    4.80
  -2  -3   2   49.50    4.40
   2   3   2   50.99    4.60
   3  -2   2   42.90    4.90
   2   3   2   49.60    4.80
  -2  -3   2   42.80    4.80
   3   3  -2  641.54   58.79
  -3   3  -2  842.32   58.79
   3  -3  -2  833.72   58.89
   3  -3  -2  768.82   58.79
   3   3  -2  748.23   58.49
  -3   3  -2  800.92   58.39
   3  -3  -2  718.83   58.09
  -3  -3  -2  622.24   58.59
   3   3  -2  820.32   58.49
   3  -3  -2  677.43   58.69
   3   3  -2  826.32   58.99
  -3  -3  -2  695.73   58.39
  -3   3  -2  636.54   58.79
   3  -3   2  866.91   58.89
  -3   3   2  623.04   58.69
  -3   3   2  735.53   58.69
  -3  -3   2  724.53   58.89
   3  -3   2  623.14   58.29
  -3   3   2  679.43   58.79
   3   3   2  751.42   58.79
  -3  -3   2  754.72   58.49
  -3  -3   2  697.03   58.89
   3   3   2  747.03   58.49
  -3   4  -2  932.11   69.19
  -4  -3  -2  905.61   68.89
  -3   4  -2  805.52   69.29
   3  -4  -2  828.12   69.09
   3  -4  -2  948.51   69.29
   4   3  -2  867.81   68.79
  -3   4  -2  784.32   68.59
  -3   4  -2  888.01   69.39
  -4  -3  -2  905.21   69.19
   4   3  -2  932.11   68.79
  -4  -3  -2  826.82   68.99
   3  -4  -2  754.82   69.09
   3  -4  -2  793.22   68.49
  -4  -3   2  889.31   68.79
  -4  -3   2  890.91   68.79
  -4  -3   2  775.92   69.19
  -3   4   2  828.32   68.49
   3  -4   2  834.32   68.59
   4   3   2  835.82   69.29
   4   3   2  832.52   68.79
  -3   4   2  994.20   69.29
   3  -4   2  892.81   69.09
   4   2  -2   26.70    3.80
  -2   4  -2   16.30    3.10
  -4  -2  -2   23.70    3.00
  -2   4  -2   24.70    3.50
   4   2  -2   20.70    3.10
   2  -4  -2   25.50    2.70
  -4  -2  -2   28.10    3.60
  -2   4  -2   22.50    3.00
   4   2  -2   14.50    2.50
   2  -4  -2   21.10    3.80
   2  -4  -2   23.10    3.40
  -4  -2  -2   26.70    3.80
  -4  -2  -2   25.70    3.60
  -2   4  -2   27.40    4.00
   2  -4  -2   25.40    3.80
   4   2  -2   12.90    3.00
  -2   4   2   18.80    3.20
   4   2   2   17.30    3.00
  -4  -2   2   22.90    3.10
  -2   4   2   19.10    2.50
   2  -4   2   20.20    3.40
  -2   4   2   24.00    3.90
   2  -4   2   23.10    3.70
   4   2   2   19.70    3.10
   4   2   2   23.20    3.50
   4   2   2   20.50    2.90
  -4  -2   2   16.20    3.30
   2  -4   2   22.00    3.00
  -4  -2   2   23.90    3.00
  -4  -2   2   19.20    3.20
   2  -4   2   18.60    3.40
  -2   4   2   21.70    3.70
  -1   4  -2 1455.35  125.89
   1  -4  -2 1576.94  125.79
   4   1  -2 1818.02  125.69
   1  -4  -2 1522.75  125.79
   4   1  -2 1676.33  126.19
   4   1  -2 1448.16  125.89
  -4  -1  -2 1405.06  125.69
  -4  -1  -2 1685.33  125.89
   1  -4  -2 1522.55  125.49
   4   1  -2 1525.25  125.39
  -4  -1  -2 1343.77  125.79
  -1   4  -2 1565.34  125.59
  -1   4  -2 1600.14  125.79
  -4  -1   2 1609.44  125.39
   1  -4   2 1458.35  125.99
   4   1   2 1615.54  125.89
   1  -4   2 1585.84  125.69
   1  -4   2 1823.42  126.19
  -1   4   2 1684.73  125.89
  -1   4   2 1570.84  125.39
  -4  -1   2 1588.14  125.69
  -4  -1   2 1718.03  126.09
   4   1   2 1606.54  125.79
   4   1   2 1631.34  125.49
  -4  -1   2 1551.54  125.99
  -1   4   2 1352.16  125.69
  -1   4   2 1813.42  125.99
   4   1   2 1606.04  125.99
   1  -4   2 1476.45  125.49
  -4   0  -2 3421.76  269.97
   0   4  -2 3142.49  269.67
   4   0  -2 3217.88  269.37
   0  -4  -2 3164.08  269.57
   0  -4  -2 3094.09  269.77
   0   4  -2 3338.07  269.77
   0  -4  -2 3226.38  269.87
   4   0  -2 3108.49  269.97
  -4   0  -2 3962.70  270.17
   4   0  -2 3614.54  270.17
   4   0  -2 3385.96  269.77
   4   0   2 3735.13  269.57
   0   4   2 3296.07  269.67
  -4   0   2 3577.84  269.87
   0  -4   2 3947.71  270.27
  -4   0   2 3582.94  269.37
   0   4   2 3254.27  269.87
   4   0   2 3112.29  269.97
   4   0   2 3646.14  270.17
   0   4   2 3413.26  269.97
   4   0   2 3388.86  269.57
   0  -4   2 3620.24  270.17
  -4   0   2 3008.60  269.97
   1   4  -2  145.99   13.70
   4  -1  -2  162.58   13.50
   4  -1  -2  156.98   13.70
   1   4  -2  175.88   13.40
   1   4  -2  164.08   13.80
   1   4  -2  174.28   13.30
  -4   1  -2  137.59   13.40
  -4   1  -2  153.18   13.70
   4  -1  -2  171.28   13.80
  -1  -4  -2  158.58   13.20
  -4   1  -2  162.18   13.80
  -1  -4   2  130.69   13.70
  -4   1   2  140.99   13.70
  -4   1   2  143.49   13.60
   1   4   2  169.08   13.50
   1   4   2  172.98   13.60
  -4   1   2  160.78   13.50
   4  -1   2  138.89   13.00
  -1  -4   2  180.08   13.90
   1   4   2  182.48   13.60
   4  -1   2  147.59   13.50
   1   4   2  177.08   13.30
   4  -1   2  150.78   13.70
   4  -1   2  140.09   13.70
  -2  -4  -2  220.98   19.70
   4  -2  -2  271.47   20.00
  -4   2  -2  244.68   20.20
   2   4  -2  241.68   19.70
   4  -2  -2  278.97   20.30
   2   4  -2  203.08   19.60
   2   4  -2  235.68   20.30
   2   4  -2  232.58   20.30
   2   4  -2  205.48   19.70
   4  -2  -2  274.07   20.20
  -4   2   2  239.08   20.20
  -2  -4   2  270.77   20.40
  -4   2   2  276.67   20.00
   2   4   2  203.48   20.00
   4  -2   2  246.68   19.50
  -2  -4   2  235.68   19.80
   2   4   2  231.48   19.80
   4  -2   2  236.78   20.00
   2   4   2  221.78   19.90
   4  -3  -2  289.77   25.70
   4  -3  -2  321.87   24.70
  -4   3  -2  279.07   25.00
   4  -3  -2  280.47   25.60
  -4   3  -2  332.57   25.90
   3   4  -2  263.57   25.20
  -4   3  -2  320.57   25.80
  -3  -4  -2  352.16   25.40
   3   4  -2  293.37   25.20
  -4   3  -2  300.17   25.60
  -3  -4  -2  338.87   25.70
   4  -3  -2  306.57   25.60
   3   4  -2  327.07   25.80
   3   4  -2  321.17   25.90
  -4   3   2  265.87   24.70
   4  -3   2  342.07   26.00
  -3  -4   2  355.66   25.40
  -3  -4   2  305.57   25.70
   3   4   2  293.87   25.30
  -4   3   2  310.77   25.60
   4  -3   2  295.97   25.00
  -4   3   2  314.57   25.70
  -4   3   2  294.57   25.70
   4  -3   2  343.37   25.60
   3   4   2  294.97   25.60
   4   4  -2  346.57   30.50
  -4  -4  -2  370.16   31.00
  -4   4  -2  394.56   31.00
   4   4  -2  372.56   31.20
  -4  -4  -2  335.67   30.50
   4  -4  -2  409.36   30.10
   4   4  -2  331.07   30.60
   4  -4  -2  426.36   31.20
  -4   4  -2  404.86   31.30
  -4   4  -2  407.96   31.40
   4   4  -2  339.17   31.10
  -4  -4  -2  376.86   31.10
  -4  -4  -2  359.86   30.80
   4   4   2  323.57   30.90
  -4  -4   2  406.36   31.40
   4   4   2  365.06   30.60
  -4   4   2  382.16   30.10
   4   4   2  344.97   30.80
   4   4   2  424.76   31.30
  -4   4   2  361.66   31.10
   4  -4   2  398.66   31.40
  -4  -4   2  412.76   31.10
   4  -4   2  402.16   31.10
   4  -4   2  323.47   30.30
  -4   4   2  377.26   31.00
  -4   5  -2  245.58   20.40
  -5  -4  -2  257.77   20.30
   4  -5  -2  205.38   20.40
  -4   5  -2  252.87   20.90
  -5  -4  -2  240.98   20.00
   4  -5  -2  218.88   20.30
   4  -5  -2  243.38   20.50
  -4   5  -2  263.27   21.00
  -4   5  -2  250.87   19.60
   5   4  -2  248.38   19.90
   4  -5  -2  207.88   19.30
   5   4  -2  267.77   21.00
   5   4  -2  226.58   19.80
   5   4  -2  198.28   20.50
   5   4   2  228.68   19.80
   5   4   2  210.08   20.40
  -5  -4   2  248.98   19.90
   5   4   2  260.37   20.70
  -4   5   2  262.77   20.40
  -4   5   2  209.28   20.40
  -4   5   2  239.78   20.60
  -4   5   2  209.18   19.20
   4  -5   2  286.47   20.50
   4  -5   2  224.38   20.60
   4  -5   2  236.58   19.50
  -5  -4   2  225.68   20.60
   4  -5   2  251.67   20.70
   5   3  -2   22.90    4.50
  -5  -3  -2   20.20    3.80
   3  -5  -2   28.10    4.80
   3  -5  -2   33.00    5.00
   5   3  -2   28.50    4.30
  -5  -3  -2   28.40    3.90
  -5  -3  -2   35.10    5.00
  -3   5  -2   33.90    3.80
  -3   5  -2   32.70    4.80
   3  -5  -2   26.10    3.40
   5   3  -2   32.40    4.00
   5   3  -2   35.50    5.50
  -3   5  -2   35.40    6.20
  -5  -3  -2   22.20    3.90
   3  -5  -2   34.70    4.90
  -3   5  -2   30.50    5.10
   3  -5   2   29.70    4.70
  -5  -3   2   30.60    3.80
  -3   5   2   29.30    3.40
   3  -5   2   26.30    3.80
  -3   5   2   27.90    4.40
   3  -5   2   33.90    5.30
  -3   5   2   28.40    4.60
   5   3   2   32.80    4.90
   5   3   2   25.50    4.00
  -3   5   2   33.40    5.20
   3  -5   2   33.90    4.80
  -5  -3   2   29.60    4.90
   5   3   2   26.50    3.60
  -5  -3   2   33.70    5.40
  -2   5  -2   78.09    7.60
   2  -5  -2   69.39    6.30
   5   2  -2   75.49    7.70
   2  -5  -2   64.79    7.00
  -5  -2  -2   62.59    6.90
  -5  -2  -2   80.39    7.60
   5   2  -2   55.89    6.70
  -2   5  -2   81.99    6.60
   2  -5  -2   54.29    7.10
  -2   5  -2   70.59    7.10
   5   2  -2   71.59    7.50
   5   2  -2   60.99    6.30
   2  -5  -2   52.79    8.00
  -2   5  -2   50.19    7.20
  -5  -2  -2   71.19    7.40
   5   2   2   73.99    6.50
  -2   5   2   57.59    7.10
  -5  -2   2   56.79    6.60
   5   2   2   67.09    7.20
  -5  -2   2   79.39    7.50
  -2   5   2   74.09    7.20
   2  -5   2   79.39    7.10
  -2   5   2   73.59    6.20
   5   2   2   64.79    7.40
   5   2   2   52.59    6.90
   2  -5   2   62.09    7.70
  -5  -2   2   74.99    6.40
   2  -5   2   76.49    6.50
   2  -5   2   63.39    7.60
  -2   5   2   85.89    7.40
  -1   5  -2  769.22   60.59
   5   1  -2  733.43   59.79
   5   1  -2  801.02   60.59
  -5  -1  -2  693.13   60.29
  -1   5  -2  655.63   59.99
   5   1  -2  841.52   60.19
  -5  -1  -2  756.92   60.49
   1  -5  -2  707.83   59.89
   1  -5  -2  679.83   60.29
   1  -5  -2  847.92   60.49
  -1   5  -2  738.03   60.19
   5   1  -2  742.23   60.59
  -5  -1  -2  832.42   60.59
   1  -5   2  769.12   59.99
   1  -5   2  828.42   60.69
  -1   5   2  705.73   59.89
   5   1   2  841.72   59.99
  -5  -1   2  723.03   60.59
  -5  -1   2  705.43   60.59
  -5  -1   2  788.52   60.19
  -1   5   2  750.92   60.39
   1  -5   2  716.53   60.59
  -5  -1   2  624.24   59.69
   0   5  -2 1254.57   95.09
   0  -5  -2 1227.18   95.19
   5   0  -2 1266.67   94.59
   0   5  -2 1134.19   94.89
   0   5  -2 1117.39   95.39
  -5   0  -2  996.20   95.19
   0  -5  -2 1216.78   94.89
  -5   0  -2 1228.58   95.29
   5   0  -2 1166.08   94.99
   5   0  -2 1267.37   95.49
   0   5  -2 1121.99   95.29
   0   5   2 1055.99   95.19
   0   5   2 1103.09   95.19
   5   0   2 1383.26   94.79
   0  -5   2 1151.08   95.29
   0  -5   2 1095.69   94.89
   5   0   2 1154.58   95.39
   5   0   2 1352.76   95.29
  -5   0   2 1347.97   95.09
   5   0   2 1107.79   95.29
   0  -5   2 1222.68   95.09
   5   0   2 1317.47   94.79
  -5   0   2 1247.68   95.49
   0   5   2 1053.09   95.09
   0   5   2 1176.78   94.89
   1   5  -2   77.39    7.50
  -1  -5  -2   68.59    7.10
   5  -1  -2   71.39    7.50
  -5   1  -2   75.09    7.90
   5  -1  -2   75.89    6.60
   1   5  -2   80.39    7.90
  -5   1  -2   83.89    9.10
   5  -1  -2   79.69    8.10
  -5   1  -2   86.09    7.70
   1   5  -2   58.09    7.20
   5  -1  -2   75.59    7.80
   5  -1   2   83.39    8.20
   1   5   2   88.69    7.90
   1   5   2   78.79    7.20
   5  -1   2   78.49    7.90
  -5   1   2   69.49    7.70
  -1  -5   2   60.19    7.90
   1   5   2   97.29    7.80
  -1  -5   2   74.79    7.30
  -1  -5   2   92.39    8.30
  -5   1   2   77.39    7.40
  -5   1   2   66.29    7.80
   5  -1   2   85.19    7.90
   1   5   2   70.49    7.60
  -2  -5  -2  207.78   19.30
  -5   2  -2  237.18   19.80
  -5   2  -2  247.08   18.80
  -5   2  -2  231.58   19.70
   5  -2  -2  257.57   18.50
   2   5  -2  257.07   19.30
   5  -2  -2  238.58   19.40
   2   5  -2  269.97   19.20
   5  -2  -2  245.38   18.50
   5  -2  -2  219.28   19.60
   2   5  -2  229.28   19.80
   2   5  -2  199.98   19.00
   5  -2  -2  218.78   19.50
  -5   2   2  247.88   19.90
  -2  -5   2  240.48   19.70
   2   5   2  216.98   19.30
  -5   2   2  210.08   19.40
   5  -2   2  226.18   19.70
  -2  -5   2  225.98   19.50
   2   5   2  190.48   19.40
   2   5   2  228.28   19.10
   2   5   2  210.98   19.50
   2   5   2  210.48   19.30
   5  -2   2  243.28   19.80
  -5   3  -2   90.49    8.60
  -5   3  -2   78.79    8.20
   5  -3  -2   77.19    8.20
   5  -3  -2   76.69    8.40
  -5   3  -2   81.29    8.20
   5  -3  -2   85.39    8.30
   3   5  -2   72.79    8.60
  -3  -5  -2   89.79    7.90
   5  -3  -2   64.89    6.60
   3   5  -2   80.99    8.10
  -5   3   2   81.99    8.20
  -3  -5   2   72.89    8.10
  -3  -5   2   71.99    8.20
   5  -3   2   82.59    8.20
   3   5   2   68.49    8.90
   3   5   2   73.99    7.60
   3   5   2   75.69    7.90
   5  -3   2   92.29    8.70
  -5   3   2   91.69    8.50
   5  -3   2   78.79    8.30
  -3  -5   2   85.29    7.70
  -5   3   2   71.79    8.00
   5  -3   2   75.39    7.00
   5  -4  -2  226.28   18.20
   4   5  -2  248.08   20.00
  -5   4  -2  222.18   19.60
   5  -4  -2  198.18   19.70
  -5   4  -2  240.58   19.60
  -5   4  -2  239.48   18.60
  -4  -5  -2  216.28   19.30
   4   5  -2  231.48   19.60
   4   5  -2  189.28   18.90
   4   5  -2  212.48   18.90
   5  -4  -2  207.98   19.50
  -5   4  -2  245.58   20.00
  -4  -5  -2  218.38   19.00
  -5   4   2  216.78   19.30
   5  -4   2  269.67   20.20
   4   5   2  220.98   19.00
  -4  -5   2  271.27   20.80
   5  -4   2  244.78   18.50
  -5   4   2  189.28   18.20
  -4  -5   2  240.48   19.00
   5  -4   2  241.68   19.80
   4   5   2  245.98   19.50
   5  -4   2  191.98   19.30
  -5   4   2  205.28   19.60
  -5   4   2  224.98   19.60
   4   5   2  239.88   19.60
   4   5   2  188.58   19.10
  -5  -5  -2  121.89   11.60
  -5   5  -2  132.39   12.30
  -5  -5  -2  117.09   11.30
   5   5  -2  115.19   11.30
   5  -5  -2  125.49   10.40
   5  -5  -2  129.89   11.90
  -5  -5  -2  138.09   12.20
   5   5  -2  116.59   12.30
   5  -5  -2  114.59   12.10
  -5   5  -2  134.99   10.90
   5   5  -2   98.19   11.80
  -5   5  -2  121.99   12.40
  -5   5  -2  132.89   11.80
   5  -5  -2  121.59   12.20
  -5  -5   2   95.19   12.00
   5   5   2  124.89   11.80
   5  -5   2  128.39   12.20
   5   5   2  122.69   12.30
  -5  -5   2  143.49   12.60
   5   5   2  144.69   12.30
  -5   5   2  136.09   12.10
  -5   5   2  110.59   12.10
  -5  -5   2  134.69   11.40
   5  -5   2  114.79   12.30
  -5   5   2  101.59   10.40
  -5   5   2  120.69   12.00
   5  -5   2  113.79   10.70
   5   5   2  121.79   11.30
   5  -5   2  146.99   12.70
  -5   6  -2  309.87   26.70
   5  -6  -2  368.06   28.20
   6   5  -2  306.37   28.20
  -6  -5  -2  326.97   27.30
  -5   6  -2  334.57   27.70
   6   5  -2  339.37   28.30
   6   5  -2  298.27   27.10
  -6  -5  -2  314.57   27.50
  -6  -5  -2  362.36   28.20
   5  -6  -2  291.17   26.40
   5  -6  -2  329.07   27.90
  -5   6  -2  263.57   27.80
   6   5  -2  364.76   27.30
  -6  -5  -2  382.26   28.20
  -5   6   2  352.26   27.90
  -5   6   2  333.57   28.00
  -5   6   2  312.27   28.00
   5  -6   2  273.77   27.70
   6   5   2  309.07   27.10
   5  -6   2  305.77   26.80
  -5   6   2  336.07   26.50
   5  -6   2  375.96   28.40
   6   5   2  351.96   27.60
  -6  -5   2  322.77   27.20
  -6  -5   2  360.66   28.40
   5  -6   2  299.67   28.10
   6   5   2  302.97   28.00
   6   5   2  300.57   27.90
  -4   6  -2  742.33   55.59
   6   4  -2  746.23   55.99
  -6  -4  -2  723.83   55.59
   4  -6  -2  680.43   54.49
   4  -6  -2  701.03   55.49
  -6  -4  -2  665.93   54.99
   6   4  -2  790.02   56.09
  -6  -4  -2  622.04   55.19
  -4   6  -2  651.13   55.59
   6   4  -2  576.14   54.99
   4  -6  -2  592.44   55.49
   4  -6  -2  587.04   55.39
   6   4  -2  692.03   54.89
  -4   6  -2  698.93   54.69
  -4   6  -2  687.83   55.99
  -4   6   2  656.63   55.39
   6   4   2  674.83   55.59
   4  -6   2  608.34   55.79
  -6  -4   2  727.53   55.79
   4  -6   2  716.93   55.79
   6   4   2  780.32   55.99
   6   4   2  756.32   55.39
  -6  -4   2  693.83   54.89
  -6  -4   2  735.13   55.09
   4  -6   2  649.43   55.49
  -4   6   2  592.44   54.49
   6   4   2  631.84   54.89
  -4   6   2  709.23   55.79
   3  -6  -2   60.59    7.20
  -3   6  -2   61.59    5.90
   6   3  -2   54.19    7.20
   6   3  -2   54.69    6.00
  -3   6  -2   59.89    7.60
   3  -6  -2   50.79    6.70
  -6  -3  -2   63.69    6.80
   3  -6  -2   62.39    5.60
  -3   6  -2   68.09    7.60
  -6  -3  -2   54.79    6.90
  -6  -3  -2   67.99    6.20
   6   3  -2   60.59    7.50
   3  -6  -2   51.69    7.00
  -6  -3  -2   47.00    7.10
  -3   6  -2   68.09    6.80
  -6  -3   2   40.30    6.00
   3  -6   2   47.50    7.40
   3  -6   2   37.90    6.80
   6   3   2   38.00    6.90
   6   3   2   48.70    5.80
  -6  -3   2   58.59    7.40
   3  -6   2   62.39    6.90
  -6  -3   2   62.29    5.90
  -3   6   2   39.00    5.30
  -3   6   2   56.19    7.10
  -3   6   2   41.70    6.90
  -6  -3   2   60.19    7.20
   6   3   2   47.80    7.10
   6   3   2   39.80    6.60
  -3   6   2   58.99    6.90
  -2   6  -2   84.59    8.70
  -6  -2  -2   83.19    9.40
   2  -6  -2   68.69    8.20
  -6  -2  -2   72.59    8.60
  -6  -2  -2   78.79    8.10
   2  -6  -2   77.79    8.60
   2  -6  -2   64.99    7.20
   6   2  -2   77.49    7.90
   2  -6  -2   80.19    8.40
  -2   6  -2   72.19    8.30
   6   2  -2   67.59    7.30
  -2   6  -2   76.89    8.70
  -2   6  -2   76.09    7.50
   6   2  -2   79.19    8.60
   6   2  -2   77.49    8.80
   6   2   2   88.19    8.70
   2  -6   2   67.19    7.80
  -6  -2   2   63.69    8.60
  -2   6   2   86.89    8.40
  -6  -2   2   83.89    7.90
  -2   6   2   92.49    8.50
   6   2   2   90.49    8.30
   2  -6   2   74.39    8.70
  -2   6   2   86.89    8.50
   2  -6   2   89.29    8.40
   6   2   2   85.09    7.60
  -6  -2   2   69.19    7.30
   6   2   2   79.89    8.50
  -6  -2   2  100.99   10.30
  -2   6   2   75.59    7.20
   6   1  -2   61.79    6.70
  -1   6  -2   56.09    6.40
  -1   6  -2   75.39    7.20
   6   1  -2   67.79    7.70
  -1   6  -2   64.29    8.60
   6   1  -2   64.29    6.00
   1  -6  -2   55.19    7.00
   1  -6  -2   63.19    6.30
  -1   6  -2   73.79    7.40
  -6  -1  -2   60.99    7.30
   6   1  -2   56.79    7.20
  -6  -1  -2   60.99    7.30
  -6  -1  -2   69.39    7.00
  -6  -1   2   63.79    7.60
   6   1   2   54.49    7.30
  -1   6   2   75.59    7.30
   1  -6   2   49.90    6.40
   6   1   2   68.19    7.30
  -6  -1   2   62.59    7.60
   6   1   2   54.59    7.20
   1  -6   2   58.89    7.60
  -6  -1   2   70.09    6.00
  -6  -1   2   60.69    6.80
  -1   6   2   48.10    6.10
   1  -6   2   58.39    7.30
  -1   6   2   62.99    7.00
   1  -6   2   83.19    7.70
  -1   6   2   63.49    7.00
   0   6  -2  393.96   34.30
   6   0  -2  424.16   33.30
   6   0  -2  472.25   34.60
  -6   0  -2  431.96   34.30
   0   6  -2  464.05   34.10
  -6   0  -2  392.36   34.90
   0   6  -2  472.15   33.90
   0  -6  -2  386.06   34.10
   6   0  -2  453.75   34.60
   0  -6   2  390.26   33.90
  -6   0   2  399.16   34.40
   0   6   2  483.55   34.50
   0   6   2  403.66   34.10
   0  -6   2  363.26   34.20
   6   0   2  367.36   34.20
  -6   0   2  424.66   34.40
   0  -6   2  358.36   34.20
   0  -6   2  375.26   33.70
  -6   0   2  363.06   33.80
   0   6   2  431.16   33.70
   6   0   2  466.95   34.20
  -6   1  -2  353.56   27.80
   6  -1  -2  296.27   27.60
  -6   1  -2  330.17   27.30
   6  -1  -2  316.37   27.60
   6  -1  -2  316.47   26.40
  -1  -6  -2  371.06   27.10
   1   6  -2  336.17   27.70
   1   6  -2  336.47   27.10
   6  -1  -2  322.97   27.30
   1   6  -2  333.57   27.20
  -6   1  -2  324.87   27.70
  -1  -6  -2  382.36   27.50
   1   6   2  323.97   27.50
  -6   1   2  304.27   27.50
   1   6   2  338.47   27.10
   1   6   2  303.17   27.30
   6  -1   2  303.47   27.60
   6  -1   2  324.97   26.70
  -6   1   2  319.27   27.30
   6  -1   2  311.77   27.40
  -1  -6   2  320.47   27.10
  -6   1   2  362.56   27.80
  -1  -6   2  374.86   27.80
   6  -1   2  301.47   27.60
  -1  -6   2  312.27   27.70
   6  -2  -2  244.28   21.40
   2   6  -2  310.77   22.30
  -6   2  -2  277.47   23.00
   2   6  -2  302.67   23.10
   6  -2  -2  243.98   22.40
  -2  -6  -2  277.27   22.30
   6  -2  -2  247.58   21.40
   6  -2  -2  280.47   23.00
   6  -2  -2  278.67   22.90
  -6   2  -2  236.38   22.50
  -6   2  -2  307.37   23.00
   2   6   2  259.97   22.60
   2   6   2  260.47   22.50
  -6   2   2  221.58   22.80
  -2  -6   2  261.57   22.80
   6  -2   2  256.37   22.80
  -2  -6   2  266.37   22.30
   2   6   2  250.67   22.20
   6  -2   2  226.78   22.50
  -6   2   2  274.27   22.50
   2   6   2  274.17   22.50
  -6   2   2  320.87   23.30
   6  -2   2  256.37   22.80
   6  -3  -2  124.49   10.50
   6  -3  -2  109.29   11.90
  -6   3  -2  150.58   12.60
   3   6  -2  140.49   11.50
  -6   3  -2  130.29   10.90
   3   6  -2  152.88   12.50
  -6   3  -2  118.79   12.30
  -3  -6  -2  112.69   11.60
   3   6  -2  115.49   11.40
  -6   3  -2  112.39   11.70
   6  -3   2  114.89   12.30
   3   6   2  113.79   11.70
  -6   3   2  142.89   12.50
   3   6   2  100.39   12.10
  -3  -6   2  125.69   11.60
  -3  -6   2  101.69   12.80
  -6   3   2  135.89   12.60
  -6   3   2  124.39   12.00
   6  -3   2  140.09   10.90
   3   6   2  148.39   12.00
   3   6   2  144.99   11.50
   6  -3   2  122.39   12.50
  -6   4  -2   56.99    8.10
  -4  -6  -2   66.69    7.60
   6  -4  -2   75.39    8.10
  -4  -6  -2   60.89    7.40
   6  -4  -2   60.99    5.60
   4   6  -2   62.39    8.00
   4   6  -2   80.09    7.30
  -4  -6  -2   67.59    8.00
  -6   4  -2   63.69    7.90
  -6   4  -2   46.90    7.60
   6  -4  -2   64.19    8.40
   4   6  -2   59.99    7.20
   4   6  -2   71.59    8.50
   6  -4  -2   51.29    7.90
  -6   4   2   62.59    7.60
  -6   4   2   57.09    6.40
  -6   4   2   78.29    8.50
  -4  -6   2   51.89    8.30
   6  -4   2   58.49    7.90
  -4  -6   2   70.79    7.20
   6  -4   2   57.59    6.30
   6  -4   2   62.79    8.50
   4   6   2   49.90    7.30
   4   6   2   56.59    8.10
   4   6   2   64.79    7.90
   6  -4   2   73.59    8.30
  -6   4   2   75.39    8.20
  -4  -6   2   62.39    7.90
   4   6   2   72.99    7.20
  -5  -6  -2   44.20    6.00
   5   6  -2   46.60    6.10
   5   6  -2   30.70    6.50
   5   6  -2   54.59    7.70
   6  -5  -2   51.59    7.50
   6  -5  -2   48.10    6.80
   5   6  -2   49.10    6.50
  -5  -6  -2   55.99    7.30
  -6   5  -2   46.70    7.20
   6  -5  -2   44.40    4.80
  -6   5  -2   48.20    7.30
   6  -5  -2   41.40    7.00
  -5  -6  -2   31.30    6.10
  -6   5  -2   50.49    8.50
  -6   5  -2   51.79    5.50
   6  -5   2   58.39    7.70
  -6   5   2   50.69    4.80
   6  -5   2   57.49    8.10
  -6   5   2   38.40    6.50
  -6   5   2   43.70    7.00
   5   6   2   42.30    5.90
   5   6   2   46.10    6.90
   5   6   2   60.09    7.60
   5   6   2   47.20    7.60
  -5  -6   2   55.39    8.20
  -5  -6   2   52.69    7.70
  -6   5   2   48.70    7.40
  -5  -6   2   47.10    6.10
   6  -5   2   59.49    8.30
   6  -5   2   46.50    5.50
  -6  -6  -2   20.70    5.20
  -6   6  -2   15.60    3.20
   6  -6  -2   10.90    2.70
   6  -6  -2   22.40    5.80
  -6  -6  -2   18.90    4.60
  -6   6  -2   19.70    5.30
   6   6  -2   14.80    5.20
   6   6  -2   12.80    5.20
   6  -6  -2    6.00    5.50
  -6  -6  -2   14.90    4.40
  -6   6  -2   16.30    5.60
   6   6  -2   12.40    4.10
   6   6  -2    8.50    3.70
  -6   6  -2   14.60    4.90
   6  -6  -2   11.90    4.00
  -6   6   2    7.40    4.50
  -6  -6   2   17.60    4.60
  -6   6   2   18.10    2.70
  -6  -6   2   19.60    5.70
  -6  -6   2   16.90    5.00
   6  -6   2   16.60    5.90
   6  -6   2   16.10    5.50
   6  -6   2   13.90    3.00
   6  -6   2   17.20    5.00
  -6   6   2   29.80    5.80
   6   6   2   16.70    5.20
   6   6   2    5.20    3.40
   6   6   2   15.70    4.40
   6   6   2   14.50    5.00
  -6   6   2   21.90    5.90
  -6   7  -2   10.90    3.50
   7   6  -2    9.40    5.30
  -7  -6  -2    9.40    4.70
  -7  -6  -2   14.50    4.90
   7   6  -2   14.10    4.90
   7   6  -2    8.60    5.30
  -7  -6  -2   14.20    5.20
  -6   7  -2   15.60    5.00
   6  -7  -2    4.90    5.40
   6  -7  -2    8.90    2.60
   6  -7  -2   14.40    5.30
  -7  -6  -2   13.80    5.70
   6  -7  -2    5.60    4.10
   7   6  -2    8.40    4.00
  -6   7  -2   12.90    6.10
  -6   7  -2    7.70    4.50
  -7  -6   2    3.90    5.70
  -7  -6   2   13.20    4.40
  -6   7   2   13.00    5.40
  -6   7   2   11.10    5.20
   7   6   2    3.60    4.40
   6  -7   2   12.00    5.70
   7   6   2    8.30    3.90
  -7  -6   2    0.90    4.90
   6  -7   2    9.30    3.40
   7   6   2   10.10    5.20
   7   6   2   10.40    5.50
   6  -7   2    2.30    6.20
  -6   7   2    8.40    5.00
  -6   7   2    8.70    2.80
   6  -7   2    8.60    5.60
   5  -7  -2   24.60    5.50
  -5   7  -2   27.40    6.40
  -7  -5  -2   29.30    5.60
  -7  -5  -2   21.20    5.50
  -7  -5  -2   23.60    4.90
   7   5  -2   21.40    5.80
  -5   7  -2   25.40    5.90
   5  -7  -2   28.50    3.80
  -5   7  -2   33.50    4.40
   7   5  -2   23.20    5.00
   7   5  -2   33.30    5.10
  -5   7  -2   37.10    6.50
   7   5  -2   26.50    6.10
  -7  -5  -2   22.00    5.20
   5  -7  -2   28.20    6.20
   5  -7  -2   33.70    6.20
   7   5   2   35.20    6.20
  -7  -5   2   26.00    5.90
  -5   7   2   23.50    3.70
  -5   7   2   19.00    5.30
   7   5   2   27.70    5.50
   5  -7   2   25.00    4.20
   7   5   2   24.90    4.70
   5  -7   2   35.90    6.30
  -7  -5   2   16.90    5.30
  -5   7   2   27.70    5.60
   5  -7   2   26.40    5.90
   7   5   2   32.60    5.80
  -7  -5   2   26.20    4.80
   5  -7   2   44.50    7.20
  -7  -5   2   30.70    5.20
  -5   7   2   25.60    5.80
   7   4  -2  262.67   22.90
   4  -7  -2  283.87   23.90
  -7  -4  -2  325.57   24.20
  -7  -4  -2  252.77   23.40
  -4   7  -2  315.17   22.50
   4  -7  -2  268.17   23.60
   4  -7  -2  250.67   22.10
  -4   7  -2  282.47   23.40
  -4   7  -2  259.47   23.90
   7   4  -2  222.68   23.70
  -7  -4  -2  233.38   22.60
   7   4  -2  274.87   23.80
   7   4  -2  260.37   22.50
  -4   7   2  260.27   22.20
   7   4   2  288.67   24.00
  -7  -4   2  266.87   22.80
   4  -7   2  278.07   23.70
  -7  -4   2  301.07   23.90
   7   4   2  258.87   22.70
  -4   7   2  270.87   23.50
   7   4   2  220.58   23.10
  -4   7   2  288.37   23.40
  -4   7   2  265.57   23.80
  -7  -4   2  248.28   22.60
   4  -7   2  261.17   22.30
   7   4   2  279.27   23.90
  -7  -3  -2   71.59    8.50
   3  -7  -2   76.19    9.20
  -3   7  -2   64.69    8.30
   3  -7  -2   78.19    9.30
  -3   7  -2   67.99    9.10
  -3   7  -2   83.69    7.60
  -7  -3  -2   72.59    8.90
   7   3  -2   85.59    9.30
   7   3  -2   75.69    8.50
   7   3  -2   69.69    9.10
  -7  -3  -2   78.49    8.80
  -3   7  -2   66.19    8.80
   7   3  -2   73.99    7.50
   3  -7  -2   82.09    8.60
   3  -7   2   79.99    8.90
   3  -7   2   77.99    9.20
   3  -7   2   64.99    9.50
  -7  -3   2   71.99    7.80
  -3   7   2   65.49    8.70
   7   3   2   73.49    8.90
  -7  -3   2   67.19    8.00
  -7  -3   2   73.89    9.40
   3  -7   2   72.29    7.50
   7   3   2   73.29    9.20
  -3   7   2   78.19    9.00
   7   3   2   61.39    7.50
  -3   7   2   58.29    7.00
  -3   7   2   68.49    8.80
  -7  -3   2   75.09    9.10
   7   3   2   71.49    8.60
   2  -7  -2  564.74   42.70
  -2   7  -2  430.26   42.60
  -7  -2  -2  463.45   42.60
  -2   7  -2  532.25   42.80
   7   2  -2  514.65   42.90
   2  -7  -2  607.04   42.70
  -2   7  -2  445.86   41.70
   7   2  -2  520.15   42.10
   7   2  -2  488.55   41.70
   7   2  -2  538.45   42.90
   2  -7  -2  485.35   42.40
  -2   7  -2  531.75   42.40
   2  -7  -2  526.15   41.80
  -7  -2  -2  573.84   42.50
  -2   7   2  547.45   42.50
  -2   7   2  506.05   41.70
  -7  -2   2  455.65   42.00
   7   2   2  527.95   41.80
   2  -7   2  475.65   41.80
  -7  -2   2  455.95   42.70
   7   2   2  486.45   42.70
  -2   7   2  541.45   42.60
  -7  -2   2  477.55   41.60
  -7  -2   2  610.74   43.20
   7   2   2  608.74   43.10
   7   2   2  557.34   42.50
   2  -7   2  483.75   42.40
   2  -7   2  500.85   42.70
  -1   7  -2  446.06   34.10
   7   1  -2  399.06   32.70
  -1   7  -2  428.76   33.50
   1  -7  -2  409.96   32.90
   1  -7  -2  450.95   33.70
   7   1  -2  422.36   33.50
  -1   7  -2  357.36   33.60
  -1   7  -2  402.76   33.00
   1  -7  -2  373.66   33.50
  -7  -1  -2  417.66   33.50
  -7  -1   2  454.15   33.40
  -7  -1   2  417.56   34.10
   7   1   2  420.46   33.50
  -1   7   2  389.46   32.90
   7   1   2  410.36   34.00
   1  -7   2  373.46   33.70
  -1   7   2  424.36   33.70
  -1   7   2  341.57   33.40
   1  -7   2  363.86   33.00
  -7  -1   2  401.86   33.80
   7   1   2  391.86   33.90
  -1   7   2  373.46   33.60
   7   1   2  400.06   32.80
   0  -7  -2   87.89    8.20
   7   0  -2   93.99    7.50
   0   7  -2   72.39    8.70
   0   7  -2   74.69    9.00
   0  -7  -2   89.89    9.20
  -7   0  -2   64.49    9.00
   7   0  -2   74.69    9.30
   0   7  -2   81.59    9.60
  -7   0  -2   82.69    8.90
  -7   0  -2   73.39   11.30
   0   7  -2   88.89    8.30
   7   0  -2   77.19    9.20
   7   0  -2   91.09    8.70
   0  -7   2   84.99    8.30
   0   7   2   93.19    8.90
   0  -7   2   68.29    8.50
   0   7   2   90.39    8.20
   0  -7   2   96.39    9.40
   7   0   2   99.19    7.90
  -7   0   2   70.59    8.40
   0  -7   2   60.69    9.10
   7   0   2   96.49    9.20
   7   0   2   82.19    9.10
   7   0   2   73.89    9.40
   0   7   2   73.69    8.80
   7   0   2   76.99    7.70
   0   7   2   86.29    9.40
   7  -1  -2   25.70    3.00
  -7   1  -2   25.20    4.70
   7  -1  -2   23.50    5.00
   7  -1  -2   31.30    3.20
   1   7  -2   21.10    4.30
  -7   1  -2   25.60    6.10
  -7   1  -2   28.30    4.60
   1   7  -2   31.40    5.40
  -1  -7  -2   19.90    3.60
   7  -1  -2   23.70    4.70
   7  -1  -2   15.90    4.10
  -1  -7  -2   30.10    4.50
   1   7  -2   22.80    4.10
   1   7  -2   27.50    4.40
   1   7   2   29.60    4.70
  -1  -7   2   23.40    3.80
  -1  -7   2   29.30    5.20
   7  -1   2   20.80    3.30
   7  -1   2   22.60    4.40
   7  -1   2   24.20    4.70
  -7   1   2   25.50    4.30
   7  -1   2   22.70    5.10
  -7   1   2   18.10    4.00
   1   7   2   25.70    3.90
  -7   1   2   27.00    4.60
   7  -1   2   22.50    3.30
   1   7   2   15.10    4.30
   1   7   2   27.00    4.70
  -1  -7   2   19.00    4.10
   2   7  -2  124.59   10.40
  -2  -7  -2  100.59   10.30
   7  -2  -2  116.29   11.50
   2   7  -2  121.79   11.40
   7  -2  -2  125.59   11.00
   2   7  -2   85.19   10.40
   2   7  -2  111.99   10.20
  -7   2  -2   91.59   11.10
   7  -2  -2  114.39    9.10
  -7   2  -2   96.29   10.60
   2   7  -2  100.39   11.30
  -2  -7  -2  103.89   10.80
   7  -2  -2  107.79   11.50
  -2  -7   2   84.39   10.90
   7  -2   2  111.69    9.60
  -7   2   2   89.09   11.00
   7  -2   2  119.69   11.20
   2   7   2   93.49   10.50
  -2  -7   2   98.79   10.30
   2   7   2  116.89   10.90
  -2  -7   2  122.49   11.50
   7  -2   2   98.69   11.00
  -7   2   2  104.59   10.60
   2   7   2   86.79   10.80
   2   7   2  109.19   10.80
   7  -2   2  125.89   11.60
   2   7   2  120.59   10.40
   7  -3  -2   14.60    4.50
   7  -3  -2   26.20    4.90
  -7   3  -2   19.70    4.70
   7  -3  -2   14.30    2.10
  -7   3  -2   11.60    4.00
   3   7  -2   12.90    3.60
   7  -3  -2   14.00    2.10
   7  -3  -2   19.60    5.20
   3   7  -2   13.00    3.60
   3   7  -2   21.30    4.60
  -3  -7  -2   22.10    4.30
  -3  -7  -2   10.10    4.50
  -7   3  -2   16.70    4.60
   3   7  -2   11.40    4.00
  -3  -7   2   14.80    4.70
  -7   3   2   15.30    3.90
   7  -3   2   10.20    4.50
  -3  -7   2   13.80    3.80
   7  -3   2   21.60    3.00
  -7   3   2   17.00    4.70
   3   7   2   12.40    3.90
   3   7   2   16.80    3.80
  -7   3   2    8.40    3.80
   3   7   2   19.40    4.00
   7  -3   2   17.80    4.40
   3   7   2   17.60    4.40
   7  -3   2   17.60    4.90
  -7   4  -2  418.76   33.60
   7  -4  -2  377.76   34.90
   4   7  -2  387.36   34.30
   7  -4  -2  480.95   35.70
  -7   4  -2  371.86   34.60
   7  -4  -2  381.26   33.20
  -7   4  -2  407.06   35.20
   4   7  -2  431.96   34.30
  -4  -7  -2  442.76   35.20
  -4  -7  -2  411.06   34.50
   7  -4  -2  435.66   35.20
  -7   4  -2  481.35   35.60
   4   7  -2  404.26   35.10
   7  -4   2  442.86   34.90
   4   7   2  452.45   34.80
   4   7   2  374.26   34.20
   7  -4   2  435.66   35.40
  -4  -7   2  388.86   35.30
   7  -4   2  396.36   33.70
  -4  -7   2  409.96   35.00
   7  -4   2  375.46   36.10
  -4  -7   2  410.56   34.30
  -7   4   2  397.86   34.80
  -7   4   2  430.96   35.10
   4   7   2  368.26   34.80
  -7   4   2  492.55   35.70
   7  -5  -2  556.04   45.40
  -5  -7  -2  469.35   44.90
   7  -5  -2  523.15   43.50
  -7   5  -2  504.15   46.50
  -7   5  -2  602.54   43.90
   7  -5  -2  630.24   45.70
  -5  -7  -2  514.15   44.50
  -5  -7  -2  608.04   45.20
   5   7  -2  593.94   45.60
  -7   5  -2  512.75   45.00
  -7   5  -2  580.74   45.60
   7  -5  -2  577.24   45.20
   7  -5   2  463.15   45.20
  -5  -7   2  505.65   45.20
  -5  -7   2  474.85   45.50
  -5  -7   2  539.35   44.60
   5   7   2  615.44   45.70
   5   7   2  557.84   45.20
  -7   5   2  516.45   45.00
   5   7   2  493.65   44.80
   7  -5   2  612.74   45.70
  -7   5   2  493.35   45.30
   5   7   2  579.64   44.60
   7  -5   2  515.95   45.30
   6   7  -2   16.10    4.80
   6   7  -2   10.20    6.00
  -6  -7  -2   17.40    5.20
  -7   6  -2   12.60    5.70
  -6  -7  -2   19.40    5.80
   6   7  -2   18.10    4.30
  -7   6  -2   19.10    3.50
   7  -6  -2   15.40    2.80
  -7   6  -2   11.10    5.10
   7  -6  -2    5.90    5.70
   6   7  -2   12.50    5.70
  -7   6  -2   19.10    6.60
   7  -6  -2   21.80    6.60
   7  -6  -2   15.60    5.00
  -6  -7  -2   11.10    4.90
   6   7   2   17.50    5.80
  -7   6   2   13.70    5.00
   7  -6   2   22.80    3.50
   7  -6   2   22.90    7.10
  -7   6   2   18.60    2.90
   7  -6   2    6.30    5.10
   6   7   2   17.00    4.30
  -6  -7   2   19.10    5.60
  -7   6   2   16.10    5.00
   7  -6   2   19.90    5.00
   6   7   2   17.70    5.90
  -7   6   2   18.20    5.30
  -6  -7   2   17.90    5.40
  -6  -7   2   17.30    5.70
   6   7   2   19.60    5.20
  -7  -7  -2   67.69    9.80
  -7   7  -2   75.09   11.10
  -7   7  -2   85.49   11.50
  -7  -7  -2   76.69   10.40
  -7   7  -2   68.89    8.00
   7   7  -2   79.39   12.40
  -7   7  -2   70.49    9.90
   7  -7  -2   73.79   12.40
   7  -7  -2   68.99    7.20
   7   7  -2   75.89    9.80
   7  -7  -2   69.09   14.40
   7   7  -2   67.89   11.80
   7   7  -2   68.79    9.30
  -7  -7  -2   59.39    9.60
   7  -7  -2   53.39    9.80
  -7  -7   2   78.09    9.60
   7  -7   2   75.99   11.50
  -7  -7   2   59.29   10.30
   7   7   2   71.29    9.00
   7  -7   2   78.79   10.50
   7   7   2   64.99   10.90
  -7   7   2   78.09   11.80
   7  -7   2   74.29    8.40
   7   7   2   75.09   10.80
  -7   7   2   75.69   10.30
   7  -7   2   81.49   11.20
  -7  -7   2   55.89    9.70
   7   7   2   59.89   10.10
  -7   7   2   65.89   11.50
   8   7  -2   51.09    8.90
  -7   8  -2   31.30    8.40
   8   7  -2   28.50    7.50
  -7   8  -2   39.30    7.80
  -8  -7  -2   36.70    8.00
   7  -8  -2   26.10   11.70
  -8  -7  -2   33.40    8.50
  -7   8  -2   39.70    8.80
   8   7  -2   15.10    6.60
  -7   8  -2   31.60    5.10
   8   7  -2   30.90    8.80
   7  -8  -2   20.70    7.60
  -8  -7   2   22.70    8.60
   7  -8   2   24.10    8.00
  -7   8   2   43.50    9.00
   8   7   2   44.70    8.40
  -8  -7   2   20.20    6.90
   8   7   2   34.00    8.00
   7  -8   2   28.70    5.20
  -7   8   2   37.20    7.50
  -7   8   2   46.10    9.20
  -7   8   2   28.80    4.50
   8   7   2   29.30    7.60
   7  -8   2   21.60    8.10
   8   7   2   37.90    6.50
   8   6  -2  359.46   30.40
   6  -8  -2  366.56   29.50
   6  -8  -2  329.67   31.90
  -8  -6  -2  346.57   30.90
   6  -8  -2  381.46   31.50
   8   6  -2  332.57   31.90
  -8  -6  -2  383.86   30.80
  -6   8  -2  407.86   31.40
  -8  -6  -2  344.47   32.00
   8   6  -2  383.96   32.30
  -8  -6  -2  428.56   32.10
  -6   8  -2  303.67   34.30
   8   6  -2  347.87   30.80
  -6   8  -2  361.46   31.80
   8   6   2  326.37   31.80
  -8  -6   2  364.96   30.50
   8   6   2  325.97   31.20
  -6   8   2  361.26   31.80
   6  -8   2  373.96   31.60
   6  -8   2  317.37   32.00
  -8  -6   2  382.56   32.10
  -6   8   2  340.67   34.80
  -6   8   2  328.07   29.30
   8   6   2  327.17   31.40
  -8  -6   2  329.97   32.10
  -6   8   2  413.76   31.90
   8   6   2  360.36   30.50
  -8  -6   2  373.86   30.50
   6  -8   2  335.07   32.30
   6  -8   2  378.86   29.80
   8   5  -2  586.84   42.80
  -5   8  -2  448.96   43.50
  -8  -5  -2  478.65   42.80
  -5   8  -2  458.25   42.90
   5  -8  -2  514.65   41.70
   5  -8  -2  427.36   43.10
   5  -8  -2  531.85   43.70
   5  -8  -2  476.55   43.30
  -5   8  -2  536.35   41.90
  -5   8  -2  489.45   43.60
  -8  -5  -2  435.16   43.40
  -8  -5  -2  534.35   42.40
   8   5  -2  577.44   42.40
  -5   8   2  499.15   41.60
  -5   8   2  526.55   43.60
   8   5   2  515.35   42.40
  -8  -5   2  571.74   44.10
  -8  -5   2  501.15   42.50
   5  -8   2  563.84   42.00
  -5   8   2  584.84   43.60
  -8  -5   2  493.85   42.30
   8   5   2  605.74   44.10
   5  -8   2  538.85   43.20
   8   5   2  491.85   43.00
  -5   8   2  469.95   43.00
   5  -8   2  499.65   43.60
   4  -8  -2  228.28   22.60
  -8  -4  -2  243.18   22.30
   8   4  -2  259.97   21.90
   4  -8  -2  262.67   20.80
   8   4  -2  236.68   22.80
   8   4  -2  266.77   21.10
  -4   8  -2  249.78   20.80
  -4   8  -2  228.48   22.50
   4  -8  -2  235.78   22.30
  -4   8  -2  257.07   22.10
  -8  -4  -2  206.18   22.20
  -4   8  -2  294.47   23.20
   8   4  -2  286.07   22.90
   4  -8  -2  246.58   22.60
  -8  -4  -2  223.78   21.70
  -4   8   2  253.37   22.10
   8   4   2  285.17   22.20
  -4   8   2  214.88   20.60
   4  -8   2  248.88   22.40
  -4   8   2  219.38   22.30
   8   4   2  226.58   22.50
   4  -8   2  235.18   23.10
   8   4   2  281.57   22.80
  -8  -4   2  203.58   21.10
   4  -8   2  264.57   22.50
   8   4   2  227.48   21.10
  -8  -4   2  264.37   21.70
   4  -8   2  256.17   21.10
  -4   8   2  229.98   22.50
  -8  -4   2  237.98   22.50
  -3   8  -2  177.38   16.00
   8   3  -2  187.88   16.80
   3  -8  -2  194.38   17.00
  -8  -3  -2  211.18   17.60
  -8  -3  -2  170.58   16.70
   8   3  -2  168.08   15.90
  -3   8  -2  173.68   16.70
   3  -8  -2  183.08   15.90
  -3   8  -2  183.88   17.50
   3  -8  -2  213.88   17.50
  -3   8  -2  198.28   17.60
  -8  -3  -2  194.58   18.80
   8   3  -2  168.68   17.30
   8   3  -2  199.88   17.90
   8   3   2  168.38   15.90
  -8  -3   2  183.28   17.40
   3  -8   2  171.78   16.10
   3  -8   2  151.28   17.10
   8   3   2  195.38   17.70
   8   3   2  154.28   17.00
   3  -8   2  200.58   17.70
  -8  -3   2  193.98   16.10
  -3   8   2  150.38   16.90
   8   3   2  197.38   17.80
   3  -8   2  200.58   17.80
  -3   8   2  146.49   15.60
  -8  -3   2  171.88   16.40
  -8  -3   2  148.09   17.70
  -3   8   2  198.48   17.50
  -3   8   2  194.48   17.30
  -2   8  -2  109.39   13.90
   8   2  -2  114.29   13.10
   8   2  -2  111.09   12.20
   8   2  -2  146.29   14.40
   2  -8  -2  139.69   13.90
  -2   8  -2  130.59   14.30
  -8  -2  -2  129.69   13.80
   2  -8  -2  138.59   12.50
   2  -8  -2  129.09   13.70
  -2   8  -2  113.99   12.40
  -2   8  -2  127.29   13.60
  -8  -2  -2  141.49   13.50
   2  -8  -2  121.29   13.50
   8   2  -2  139.19   14.40
   2  -8   2  172.48   13.90
  -8  -2   2  126.99   13.10
   8   2   2  154.68   14.50
  -8  -2   2  128.49   14.10
  -2   8   2  128.49   12.30
   2  -8   2  145.59   14.40
  -2   8   2  170.48   14.10
  -8  -2   2  159.48   14.60
   2  -8   2  162.98   14.30
   8   2   2  151.18   14.10
  -2   8   2  153.38   13.90
  -2   8   2  155.88   13.80
   8   2   2  120.79   13.60
   2  -8   2  134.09   12.80
   8   2   2  133.29   12.50
   1  -8  -2  405.56   33.10
  -1   8  -2  437.86   33.90
   8   1  -2  408.46   34.70
  -1   8  -2  329.27   34.00
   8   1  -2  405.46   33.70
   8   1  -2  391.76   32.80
   8   1  -2  446.16   34.40
  -1   8  -2  455.15   34.40
   1  -8  -2  400.76   34.00
  -8  -1  -2  359.26   33.60
   1  -8  -2  343.47   33.70
  -1   8  -2  352.66   33.10
  -8  -1  -2  463.65   34.50
  -8  -1  -2  363.16   34.10
   8   1   2  386.46   33.70
  -1   8   2  406.76   33.10
  -1   8   2  427.06   34.00
   8   1   2  382.86   32.90
   1  -8   2  362.66   33.70
   8   1   2  426.46   33.00
  -1   8   2  427.36   34.10
   1  -8   2  350.06   34.20
   1  -8   2  420.76   34.20
   1  -8   2  428.26   33.30
  -1   8   2  408.96   34.10
  -8  -1   2  412.76   34.50
   8   1   2  388.76   34.30
  -8  -1   2  414.16   33.50
   8   1   2  471.45   34.60
   0   8  -2  412.56   32.80
   0  -8  -2  398.86   31.70
   8   0  -2  382.06   31.10
  -8   0  -2  381.56   32.60
   8   0  -2  338.47   31.00
  -8   0  -2  449.46   32.50
   0   8  -2  368.36   32.10
   8   0  -2  394.96   33.00
   0   8  -2  375.76   31.70
   0  -8  -2  379.86   32.50
   8   0  -2  391.96   32.10
   0   8  -2  404.56   33.00
   8   0  -2  367.66   32.80
   8   0   2  323.07   32.40
   0  -8   2  369.56   32.80
   0   8   2  439.36   32.60
   8   0   2  416.26   32.90
  -8   0   2  389.36   32.20
   0   8   2  334.67   32.50
   8   0   2  338.57   32.30
  -8   0   2  391.06   32.70
   0   8   2  392.36   32.30
   8   0   2  372.16   31.30
   0  -8   2  374.36   31.80
   8   0   2  412.36   31.40
  -8   0   2  366.46   32.70
   0   8   2  387.66   31.60
  -8   1  -2 1152.48   93.49
   8  -1  -2 1139.99   93.09
  -1  -8  -2 1250.37   93.29
   1   8  -2 1271.47   92.99
  -8   1  -2 1129.89   93.59
   1   8  -2 1138.39   92.69
   1   8  -2 1092.59   93.49
  -1  -8  -2 1342.77   92.79
  -8   1  -2 1129.89   93.09
   8  -1  -2 1171.88   91.99
   1   8  -2 1035.60   93.29
   8  -1  -2 1140.49   91.99
   8  -1   2 1168.48   93.59
  -8   1   2 1259.17   93.59
   1   8   2 1190.48   92.59
   8  -1   2 1061.19   92.19
  -1  -8   2 1144.69   92.69
  -1  -8   2 1094.39   93.39
   1   8   2 1130.99   93.09
   1   8   2 1100.99   93.19
   8  -1   2 1115.69   92.19
   8  -2  -2  143.29   13.80
  -2  -8  -2  154.78   15.80
   8  -2  -2  172.18   16.50
   2   8  -2  165.68   15.10
  -8   2  -2  178.38   16.30
   2   8  -2  190.38   15.40
   8  -2  -2  183.18   16.80
   8  -2  -2  191.88   16.00
   2   8  -2  178.08   16.20
   2   8  -2  157.08   16.30
  -8   2  -2  176.78   15.60
  -2  -8  -2  177.58   15.30
   8  -2  -2  179.58   13.90
   2   8  -2  144.79   15.40
  -8   2  -2  139.49   16.20
   8  -2   2  146.79   16.10
  -8   2   2  167.28   16.40
   8  -2   2  153.88   14.20
   2   8   2  182.78   16.00
   2   8   2  170.38   15.70
   2   8   2  173.58   15.80
   2   8   2  147.19   15.60
  -2  -8   2  155.68   16.50
   2   8   2  162.98   14.80
   8  -2   2  166.58   16.20
  -8   2   2  195.78   16.30
   8  -2   2  148.49   16.30
  -2  -8   2  168.78   15.20
  -8   2   2  141.29   15.40
  -8   3  -2   76.39   11.00
   8  -3  -2   97.19   11.90
   3   8  -2  103.59   10.60
  -3  -8  -2  107.69   11.40
   3   8  -2   92.99   10.30
   8  -3  -2  111.19    8.30
   8  -3  -2   92.09   11.10
  -8   3  -2   76.99   10.40
  -8   3  -2   94.29   11.40
   3   8  -2   98.19    9.90
   8  -3  -2   79.89    8.10
   3   8  -2   71.39   10.80
   8  -3  -2   86.99   10.80
  -3  -8  -2   83.89   10.30
  -3  -8   2  100.39   10.30
   8  -3   2   86.79   10.50
   3   8   2   96.19   11.20
   8  -3   2   85.09   11.30
  -3  -8   2   86.19   11.80
   3   8   2  113.49   10.10
  -8   3   2   95.59   11.60
   8  -3   2   75.89   11.10
   3   8   2   96.99   10.70
   3   8   2   97.99   10.70
  -3  -8   2   93.59   11.60
   8  -3   2  118.89   12.00
  -8   3   2   82.69   11.30
   4   8  -2    4.60    4.50
   4   8  -2    4.10    3.90
   8  -4  -2    3.90    1.90
  -4  -8  -2    5.50    4.70
   4   8  -2    7.80    4.40
  -8   4  -2   11.30    5.40
   4   8  -2   13.50    4.10
   8  -4  -2   13.10    5.10
   8  -4  -2    9.40    2.10
  -8   4  -2   10.80    4.70
   4   8  -2    8.50    4.30
  -4  -8  -2   19.50    5.20
   8  -4  -2   12.10    5.40
   8  -4  -2   19.70    6.10
  -8   4  -2   10.70    5.30
  -4  -8   2    6.80    4.90
  -8   4   2   11.90    5.10
   4   8   2   11.10    3.90
   4   8   2   11.90    4.60
   8  -4   2    2.60    4.40
   8  -4   2   11.00    5.40
  -4  -8   2    8.10    4.20
  -8   4   2   16.00    4.80
   8  -4   2   10.20    5.70
   4   8   2    7.50    4.20
   4   8   2   10.90    4.70
  -8   4   2   11.30    5.30
   4   8   2   12.40    4.30
  -4  -8   2   11.50    6.00
   5   8  -2  126.19   14.70
   5   8  -2  114.89   14.10
   8  -5  -2  131.09   15.30
  -8   5  -2  150.68   15.20
  -8   5  -2  154.18   15.00
   5   8  -2  125.79   12.90
  -8   5  -2  133.39   13.90
   5   8  -2  130.39   13.30
   8  -5  -2  129.29   14.40
  -5  -8  -2  143.69   14.40
   5   8  -2  128.49   13.70
   8  -5  -2  124.49   11.30
  -5  -8  -2   99.89   13.90
   8  -5  -2  115.29   14.30
  -5  -8  -2  137.19   13.80
  -8   5   2  111.69   14.20
   8  -5   2  139.89   14.90
   8  -5   2  117.49   14.70
  -5  -8   2  135.59   13.70
   8  -5   2  132.99   12.00
  -5  -8   2  142.19   14.90
   8  -5   2  148.29   15.40
   5   8   2  156.28   14.00
   5   8   2  134.89   13.20
  -5  -8   2  121.49   15.30
   5   8   2  160.38   15.10
  -8   5   2  125.89   14.80
   5   8   2  105.89   14.00
   5   8   2  161.08   14.40
  -8   5   2  149.19   15.40
   8  -6  -2   14.50    6.90
   6   8  -2   28.40    5.90
  -8   6  -2   39.40    8.50
   6   8  -2   33.20    7.50
  -8   6  -2   26.00    4.60
   6   8  -2   20.50    4.90
  -6  -8  -2   39.60    7.10
   6   8  -2   31.00    8.00
  -8   6  -2   30.50    9.80
   8  -6  -2   13.60    7.80
  -8   6  -2   38.60    7.60
  -6  -8  -2   25.80    8.60
  -6  -8  -2   39.00    7.80
   8  -6  -2   31.00    7.00
   8  -6  -2   35.40    3.70
   6   8  -2   27.30    6.20
  -6  -8   2   24.10    6.30
   8  -6   2    9.90    7.20
  -6  -8   2   24.20    6.90
   6   8   2   35.00    7.20
  -8   6   2   25.70    6.60
   8  -6   2   23.70    4.30
  -8   6   2   25.50    6.80
   6   8   2   17.10    6.30
   6   8   2   32.40    7.50
  -6  -8   2   28.50    7.00
   8  -6   2   20.80    6.60
  -8   6   2   24.80    6.70
   6   8   2   29.00    6.70
  -8   7  -2  451.45   38.10
   7   8  -2  371.06   38.10
   8  -7  -2  463.05   38.30
  -7  -8  -2  438.76   38.60
  -7  -8  -2  483.85   37.80
   7   8  -2  456.85   36.60
   7   8  -2  455.15   37.10
  -8   7  -2  437.56   35.60
  -8   7  -2  499.95   38.10
   8  -7  -2  440.06   35.20
   8  -7  -2  366.26   38.30
  -7  -8   2  401.86   37.90
  -8   7   2  441.26   35.10
  -8   7   2  476.05   38.50
   8  -7   2  443.56   38.10
   7   8   2  476.15   36.90
  -8   7   2  435.86   38.00
   8  -7   2  424.56   35.70
  -7  -8   2  349.57   38.70
   8  -7   2  356.36   38.50
  -8   7   2  452.95   37.90
   7   8   2  390.56   38.00
   7   8   2  465.95   38.60
   8  -8  -2  364.66   32.80
   8   8  -2  394.36   35.00
  -8   8  -2  398.56   37.20
  -8  -8  -2  393.46   36.20
  -8   8  -2  394.16   36.60
   8  -8  -2  394.46   36.20
  -8   8  -2  441.26   33.20
   8   8  -2  390.16   34.30
   8   8  -2  365.06   36.60
  -8   8  -2  397.06   35.90
   8  -8   2  430.56   36.20
  -8   8   2  404.66   36.80
   8   8   2  398.26   34.60
   8   8   2  387.26   36.20
  -8  -8   2  372.76   38.70
  -8   8   2  458.55   32.80
  -8   8   2  385.86   35.40
   8   8   2  425.36   36.80
   8  -8   2  392.26   36.70
  -8  -8   2  406.76   36.60
  -8   8   2  403.96   36.20
  -8   9  -2   17.60   10.30
   9   8  -2   20.20    6.90
   8  -9  -2   18.80    8.70
  -8   9  -2   29.80    9.10
  -8   9  -2   10.60    5.00
  -8   9  -2    6.90    9.50
   9   8  -2   15.50    9.80
   9   8  -2   17.80   10.30
  -9  -8   2   19.10    9.70
   9   8   2    5.70    8.00
  -8   9   2   13.50    9.90
   8  -9   2   14.40    6.20
   9   8   2   27.50    7.50
  -8   9   2   21.40    8.30
   9   8   2   32.70   10.40
   8  -9   2   33.80    8.90
  -8   9   2   19.20    9.00
  -8   9   2   25.90    4.40
  -7   9  -2   12.20    7.50
  -9  -7  -2   25.90    8.00
  -7   9  -2   20.80    5.10
   9   7  -2   19.10    8.30
   9   7  -2    6.50    8.70
   9   7  -2   10.50    5.80
  -7   9  -2   15.50    9.20
   7  -9  -2    7.70    4.40
   9   7  -2   11.50    7.30
  -7   9  -2    5.70    7.50
   7  -9  -2   20.20    7.60
   7  -9   2   12.10    5.30
   9   7   2    6.40    8.20
  -7   9   2   19.90    7.70
   7  -9   2   10.50    8.40
   9   7   2   15.20    8.10
  -7   9   2   27.60    4.50
  -7   9   2   19.80    8.10
  -7   9   2   18.50    7.60
   7  -9   2    9.30    9.00
  -9  -7   2   13.00    7.40
  -9  -7   2   18.40   10.00
   9   7   2   15.70    6.10
  -6   9  -2  148.29   19.00
  -6   9  -2  151.98   16.90
  -9  -6  -2  169.48   17.30
   9   6  -2  153.88   17.80
   9   6  -2  166.18   16.40
  -9  -6  -2  121.29   17.30
   6  -9  -2  137.29   13.60
   9   6  -2  163.08   19.00
  -6   9  -2  155.78   16.20
   6  -9  -2  137.59   16.90
   9   6  -2  172.88   15.80
  -9  -6  -2  138.49   15.60
   6  -9  -2  139.39   19.10
  -6   9   2  148.69   16.30
   6  -9   2  170.08   18.20
  -6   9   2  175.28   16.80
  -6   9   2  133.49   13.30
  -9  -6   2  150.38   16.60
   9   6   2  146.19   16.90
  -9  -6   2  121.09   18.10
   6  -9   2  134.89   19.40
   9   6   2  148.19   15.00
   6  -9   2  133.69   14.50
  -9  -6   2  111.69   16.70
   9   6   2  117.49   17.20
   9   6   2  170.48   17.80
  -6   9   2  127.79   16.60
   9   5  -2  150.78   16.10
  -9  -5  -2  161.68   16.80
   9   5  -2  194.78   18.70
   9   5  -2  169.68   17.30
  -5   9  -2  149.09   18.10
   5  -9  -2  176.78   15.40
   5  -9  -2  219.98   19.20
  -9  -5  -2  174.18   18.30
  -5   9  -2  171.38   19.80
   9   5  -2  173.08   18.80
  -5   9  -2  160.98   15.40
   5  -9  -2  183.98   18.20
   5  -9   2  135.79   19.10
  -5   9   2  170.38   18.10
   5  -9   2  168.08   16.00
  -9  -5   2  166.68   16.70
   9   5   2  193.58   18.30
   5  -9   2  149.99   18.30
  -5   9   2  177.78   18.30
   9   5   2  179.38   18.30
  -9  -5   2  169.88   16.50
  -5   9   2  178.88   17.40
  -9  -5   2  129.49   18.50
   9   5   2  181.98   17.80
  -5   9   2  155.98   15.00
   9   5   2  175.28   16.10
   4  -9  -2   22.20    6.30
   9   4  -2    9.00    3.90
   9   4  -2   13.40    6.00
  -4   9  -2    6.40    5.30
  -9  -4  -2   16.30    5.50
   9   4  -2    8.80    5.70
  -4   9  -2    9.30    5.60
  -4   9  -2   20.60    6.30
  -4   9  -2   14.90    4.00
  -9  -4  -2    6.90    5.20
   4  -9  -2   13.30    4.00
   4  -9  -2   11.20    5.70
  -9  -4  -2   15.10    5.60
   4  -9  -2   18.30    6.40
   9   4  -2   16.30    5.60
  -4   9   2   18.10    5.70
   9   4   2   10.90    6.20
   4  -9   2    8.70    6.40
   9   4   2   15.80    6.30
  -9  -4   2   10.10    4.80
  -4   9   2   13.00    5.60
  -4   9   2    7.70    5.00
   9   4   2    7.60    5.70
   9   4   2   10.60    4.10
  -9  -4   2    7.90    4.50
   4  -9   2   16.80    6.30
   4  -9   2   18.10    4.70
  -9  -4   2   10.10    6.70
  -9  -4   2   12.70    5.90
  -4   9   2   12.30    3.90
   4  -9   2   11.60    6.50
  -3   9  -2  134.49   16.30
  -9  -3  -2  145.59   14.90
   3  -9  -2  149.09   15.10
   9   3  -2  157.48   14.50
   3  -9  -2  159.68   13.70
   9   3  -2  152.78   15.90
   3  -9  -2  142.89   15.40
   9   3  -2  152.78   16.40
  -9  -3  -2  149.59   15.20
  -9  -3  -2  149.69   16.00
   9   3  -2  154.88   13.70
  -3   9  -2  150.98   13.80
  -3   9  -2  124.19   14.60
   3  -9  -2  139.89   15.70
  -3   9  -2  129.99   15.40
   9   3   2  159.68   15.60
  -9  -3   2  146.99   16.10
  -9  -3   2  132.19   14.30
  -9  -3   2  145.79   15.50
   3  -9   2  149.39   16.50
  -3   9   2  146.69   15.10
   3  -9   2  158.08   14.00
  -3   9   2  151.68   15.20
   9   3   2  142.69   13.70
   3  -9   2  188.78   16.00
   3  -9   2  122.39   15.50
  -3   9   2  147.89   13.30
   9   3   2  136.49   16.00
   9   3   2  133.09   15.90
  -3   9   2  112.39   14.90
   2  -9  -2   17.10    5.90
   9   2  -2    7.50    3.30
   2  -9  -2   11.30    4.90
  -2   9  -2    5.00    5.10
  -9  -2  -2   13.80    5.80
  -2   9  -2    7.20    3.60
  -2   9  -2    4.60    5.10
   2  -9  -2   17.20    5.40
  -2   9  -2    5.10    5.40
   2  -9  -2    5.40    3.70
   9   2  -2    0.80    5.20
  -9  -2  -2    5.90    5.50
   9   2  -2    7.20    5.70
  -9  -2  -2    8.20    4.40
   9   2  -2   11.60    5.00
  -2   9   2   14.30    4.90
   2  -9   2   13.50    5.90
   9   2   2   12.50    3.60
  -2   9   2    8.40    5.50
   2  -9   2    3.80    4.70
  -9  -2   2   16.00    5.60
   9   2   2   10.00    5.40
  -2   9   2   16.10    3.50
  -2   9   2   11.20    5.30
  -9  -2   2   14.80    4.60
   2  -9   2   16.00    4.50
   2  -9   2    9.40    5.20
   9   2   2   13.00    5.80
   9   2   2   12.50    5.20
  -9  -2   2   17.00    6.10
  -1   9  -2    1.70    3.30
  -9  -1  -2    3.20    5.10
   9   1  -2    6.70    5.00
  -1   9  -2    2.80    4.60
  -9  -1  -2    5.60    4.40
  -1   9  -2    3.90    4.40
  -1   9  -2    1.70    4.20
   1  -9  -2    0.30    4.80
  -9  -1  -2    0.80    4.70
   9   1  -2    2.70    2.40
   9   1  -2   -1.80    4.30
   1  -9  -2   -2.80    3.40
   9   1  -2    3.20    4.50
   9   1   2   -4.60    4.40
   9   1   2    2.20    4.70
  -9  -1   2    2.10    4.90
   1  -9   2    1.70    4.00
  -1   9   2    1.70    4.00
   9   1   2   -1.60    4.40
   1  -9   2    1.70    4.60
  -9  -1   2    3.50    3.80
   9   1   2   -0.60    3.40
  -1   9   2    1.70    4.70
   1  -9   2   -0.90    4.60
   1  -9   2   -2.40    5.20
  -1   9   2   -3.30    4.50
  -9  -1   2   -0.30    5.40
  -1   9   2    3.20    3.00
   9   1   2   -1.90    2.80
   9   0  -2  251.27   23.50
   9   0  -2  244.18   22.90
  -9   0  -2  295.67   23.10
   0   9  -2  227.68   23.60
   0   9  -2  242.18   22.20
  -9   0  -2  245.48   24.00
  -9   0  -2  252.17   23.50
   0  -9  -2  265.27   23.50
   0  -9  -2  244.88   22.30
   0   9  -2  209.58   23.40
   9   0  -2  248.58   23.80
   9   0  -2  259.47   21.50
   0   9  -2  278.27   23.00
  -9   0   2  234.48   22.80
  -9   0   2  299.97   24.10
   0   9   2  279.47   23.60
   0   9   2  240.08   23.00
   0   9   2  280.17   23.10
   9   0   2  243.28   23.30
   0  -9   2  257.07   22.60
   0  -9   2  296.57   24.20
   9   0   2  227.18   23.30
   9   0   2  279.67   21.90
   9   0   2  299.37   21.90
   0   9   2  230.58   22.10
   0  -9   2  271.87   24.10
   9   0   2  289.07   23.90
   1   9  -2  232.78   22.40
  -9   1  -2  238.88   22.70
   9  -1  -2  241.88   23.10
  -1  -9  -2  257.67   21.40
   9  -1  -2  256.17   22.40
   9  -1  -2  231.98   22.40
   1   9  -2  250.37   22.90
   1   9  -2  284.47   21.40
   9  -1  -2  242.78   20.20
   9  -1  -2  211.18   20.20
  -1  -9  -2  232.48   22.20
   1   9  -2  243.28   21.60
  -9   1  -2  210.68   21.80
  -1  -9   2  215.68   23.00
  -9   1   2  240.58   21.70
   9  -1   2  288.17   20.70
  -1  -9   2  295.07   23.20
   9  -1   2  221.98   22.80
   9  -1   2  272.87   22.40
   1   9   2  257.07   21.20
  -9   1   2  222.48   22.90
   1   9   2  271.47   22.70
  -1  -9   2  227.78   21.40
   9  -1   2  201.48   22.70
   1   9   2  262.57   22.30
   9  -2  -2    2.50    2.30
  -9   2  -2    2.30    4.40
   2   9  -2   -1.00    4.60
  -2  -9  -2    2.10    4.50
   9  -2  -2    2.30    4.30
   9  -2  -2    5.60    2.30
   2   9  -2    3.40    4.10
  -2  -9  -2    5.40    4.50
   2   9  -2    2.00    5.20
   9  -2  -2   -3.50    4.80
   9  -2  -2    0.10    4.80
   2   9  -2    2.10    3.80
  -9   2  -2    4.40    4.10
   2   9  -2    3.60    4.30
  -9   2  -2    3.40    5.50
  -9   2   2    1.80    4.20
   9  -2   2   -6.10    4.60
  -9   2   2    1.60    4.80
   2   9   2    8.40    4.60
   2   9   2    1.00    3.40
   2   9   2   -0.30    4.60
   9  -2   2    5.60    3.30
   9  -2   2   -0.60    6.00
   9  -2   2    3.90    2.80
   9  -2   2    1.20    5.10
  -2  -9   2    6.90    4.40
  -9   2   2    4.20    5.90
   2   9   2    4.80    4.80
  -2  -9   2    3.80    5.10
  -2  -9   2    1.30    4.50
   2   9   2    6.70    5.30
   9  -3  -2  237.08   21.80
  -3  -9  -2  247.68   21.20
  -9   3  -2  256.37   21.60
   3   9  -2  213.08   19.70
   9  -3  -2  223.98   18.20
   3   9  -2  190.48   20.10
   9  -3  -2  235.88   18.20
   3   9  -2  234.78   20.30
  -9   3  -2  211.98   20.40
   3   9  -2  215.28   20.80
   9  -3  -2  222.18   20.40
   9  -3  -2  172.08   21.00
  -9   3  -2  201.98   21.00
  -3  -9  -2  228.68   20.20
   9  -3   2  210.58   21.00
  -3  -9   2  190.18   21.10
   9  -3   2  219.38   18.70
  -9   3   2  219.38   20.30
   3   9   2  204.68   19.40
  -3  -9   2  217.18   20.50
   3   9   2  216.88   20.50
   3   9   2  260.17   20.60
   9  -3   2  224.98   21.50
   9  -3   2  212.08   21.30
  -3  -9   2  211.78   20.00
  -9   3   2  235.78   21.20
   9  -3   2  260.47   18.90
   3   9   2  183.38   20.30
  -4  -9  -2  211.88   21.10
   4   9  -2  232.68   20.00
  -9   4  -2  234.88   21.50
   4   9  -2  242.98   21.40
  -9   4  -2  214.58   21.90
  -9   4  -2  202.58   20.40
   4   9  -2  245.68   19.80
   4   9  -2  211.28   20.00
   9  -4  -2  190.18   21.00
   9  -4  -2  191.68   17.80
   9  -4  -2  192.48   21.90
  -4  -9  -2  194.78   20.20
   4   9  -2  253.77   21.50
   9  -4  -2  185.58   21.20
   4   9   2  223.38   20.60
   9  -4   2  204.08   20.70
  -9   4   2  241.08   21.50
  -9   4   2  233.88   20.30
  -4  -9   2  186.08   19.80
   4   9   2  232.08   20.30
  -4  -9   2  243.38   21.30
   4   9   2  198.78   20.50
   4   9   2  208.18   20.60
   4   9   2  236.18   19.70
   9  -4   2  224.48   22.30
   9  -4   2  198.08   18.60
   9  -4   2  251.07   21.60
  -9   5  -2   52.99    8.90
   5   9  -2   57.89    8.30
  -9   5  -2   54.69    8.40
   5   9  -2   56.29    7.60
   5   9  -2   66.19   10.60
   9  -5  -2   49.30    5.60
   9  -5  -2   50.99    9.30
   9  -5  -2   63.69   10.60
   9  -5  -2   40.60    5.50
   5   9  -2   30.70    7.40
  -5  -9  -2   74.49   10.80
  -5  -9  -2   55.39   13.40
  -9   5  -2   46.90    9.30
  -9   5   2   55.19    8.90
   5   9   2   62.89    9.40
  -5  -9   2   44.10    8.40
   5   9   2   63.79    8.20
   9  -5   2   74.49   11.00
   5   9   2   74.29    9.40
   5   9   2   66.39   10.00
   9  -5   2   41.00    8.00
   5   9   2   51.19    8.70
  -9   5   2   35.40    8.10
  -5  -9   2   48.20    9.10
   9  -6  -2   61.49    6.50
   6   9  -2   56.19    9.80
   6   9  -2   53.69    9.70
  -9   6  -2   77.99   11.30
   6   9  -2   56.29    8.90
  -9   6  -2   35.90   10.60
   9  -6  -2   55.19   10.30
  -6  -9  -2   50.39    9.60
   9  -6  -2   56.29   10.70
   6   9  -2   53.99    8.50
   6   9   2   66.79    9.40
   6   9   2   77.59   12.50
  -9   6   2   72.29   10.30
   9  -6   2   74.39   11.20
   6   9   2   75.59   12.40
  -9   6   2   81.29   11.00
  -9   6   2   80.89   11.30
  -6  -9   2   81.69   11.60
   9  -6   2   48.70   10.80
   6   9   2   56.89    8.80
   6   9   2   64.09    9.30
   9  -6   2   62.09    7.80
  -6  -9   2   63.09   11.00
   7   9  -2   69.19   10.50
   9  -7  -2   64.29    7.20
   7   9  -2   61.59    9.40
  -9   7  -2   75.39   11.80
   9  -7  -2   72.89   11.10
  -7  -9  -2   75.89   11.60
   7   9  -2   70.99   11.30
  -9   7  -2   66.89    8.10
   7   9  -2   58.79    8.50
   7   9  -2   65.09   11.60
  -9   7  -2   64.29    9.80
   9  -7   2   77.79    8.10
   7   9   2   39.10   10.40
   9  -7   2   52.49   11.10
  -9   7   2   57.69   10.70
  -9   7   2   42.60   11.00
  -9   7   2   84.09   13.30
   7   9   2   58.69   10.70
  -7  -9   2   84.19   11.80
   7   9   2   66.49    9.50
   9  -7   2   91.49   14.30
   8   9  -2   80.99   13.40
   8   9  -2   56.69    9.50
  -9   8  -2   88.59   15.60
  -9   8  -2   72.79   12.10
  -9   8  -2   69.19    8.10
   9  -8  -2  103.09   14.80
  -9   8  -2   70.29   12.00
   8   9  -2   68.79   12.80
  -9   8   2   66.29   11.90
   8   9   2   78.99   13.00
   8   9   2   86.89   13.30
  -9   8   2   69.79   13.40
   9  -8   2   42.80    7.90
   9  -8   2   77.89   13.20
   8   9   2   59.09    9.70
  -8  -9   2   60.39   11.90
  -9   8   2   62.39   11.20
  -9   9  -2   46.60   11.50
  -9   9  -2   48.00    7.30
  -9   9  -2   40.40   10.90
   9   9  -2   25.10    8.40
   9   9  -2   50.99   13.30
   9   9   2   19.30   11.30
  -9   9   2   43.90   12.00
   9   9   2   42.20    9.70
  -9   9   2   35.70   10.60
  10   9  -2   40.80   10.20
  10   9  -2   72.19   15.90
  -9  10  -2   56.29   13.40
  -9  10  -2   51.69   12.60
  -9  10   2   52.49   13.00
  -9  10   2   59.49   13.90
  10   9   2   46.40   14.10
  10   9   2   66.89   11.70
  -8  10  -2    3.90    5.70
  -8  10  -2    4.20   11.30
  10   8  -2   14.20    7.50
  10   8  -2   27.50   12.30
  -8  10  -2   10.60   10.10
  -8  10   2    5.10    4.90
  -8  10   2   24.10   11.30
  -8  10   2   21.00    9.60
  10   8   2   21.90    7.80
  10   8   2    5.50   10.60
  10   7  -2    5.90   10.70
  -7  10  -2   28.00    6.20
  -7  10  -2    6.10    8.00
  -7  10  -2   17.00   10.50
 -10  -7  -2    7.40    7.20
  -7  10  -2   17.30   11.20
  10   7  -2   11.30    9.70
  10   7  -2    8.30    6.30
   7 -10   2    9.40    6.60
  -7  10   2   21.90    5.30
  10   7   2    4.60    9.30
   7 -10   2    6.40   10.10
 -10  -7   2   11.10    9.30
  -7  10   2   14.20    7.50
  -7  10   2    5.20    8.40
  10   7   2   12.40    6.60
  10   6  -2    7.30    8.40
  -6  10  -2    8.40    4.60
  10   6  -2   -0.70    5.80
  10   6  -2   -0.50    8.10
   6 -10  -2    6.60    4.90
   6 -10  -2   -0.80    8.20
 -10  -6  -2    3.30    6.50
  10   6  -2    5.20    7.70
  -6  10  -2   -6.40    7.00
  -6  10  -2   -1.80    7.10
  -6  10  -2    2.10    8.90
  10   6   2    3.80    7.40
   6 -10   2    4.80    8.50
   6 -10   2   -3.90    5.50
  -6  10   2   -0.20    8.00
 -10  -6   2    7.70    7.90
  -6  10   2   -3.70    6.30
  -6  10   2    0.30    7.50
  10   6   2    8.30    5.80
  10   6   2    1.50    7.40
  -6  10   2   -2.10    3.90
 -10  -6   2    1.00    5.80
  10   5  -2   13.60    5.30
  10   5  -2   19.60    7.30
  10   5  -2    7.90    8.20
  10   5  -2   -4.80    7.00
  -5  10  -2    9.30    6.70
 -10  -5  -2    7.00    6.20
  -5  10  -2    1.00    4.40
   5 -10  -2    5.70    4.50
   5 -10  -2    7.00    7.70
  -5  10  -2    9.60    7.10
  -5  10  -2    6.40    7.30
  -5  10   2    6.90    6.60
  10   5   2    7.40    5.00
  10   5   2   15.10    7.50
   5 -10   2   15.10    5.30
 -10  -5   2   -2.90    6.10
  -5  10   2   15.70    6.90
 -10  -5   2    6.90    5.70
 -10  -5   2    3.90    8.80
  -5  10   2    7.60    4.00
   5 -10   2    2.90    7.80
  10   5   2   16.50    7.30
   5 -10   2    2.20    8.00
 -10  -5   2    3.10    5.60
  -5  10   2    3.70    6.20
  10   4  -2   53.89    6.90
  10   4  -2   43.30   10.10
  10   4  -2   31.10    8.50
  -4  10  -2   52.99   11.60
  -4  10  -2   50.99    8.80
  -4  10  -2   40.90    8.90
  10   4  -2   73.49    9.90
   4 -10  -2   47.20    6.60
 -10  -4  -2   24.70    8.50
   4 -10  -2   41.10    8.40
  -4  10  -2   56.19    6.70
 -10  -4  -2   50.19    9.30
  10   4   2   54.79   10.10
  -4  10   2   45.60    6.40
  -4  10   2   49.60    8.10
  10   4   2   48.60    9.30
  10   4   2   36.70    6.50
   4 -10   2   25.80    8.60
 -10  -4   2   34.30    8.50
  -4  10   2   39.50   13.60
   4 -10   2   44.20    7.00
   4 -10   2   50.19    9.00
 -10  -4   2   46.60    9.70
  -4  10   2   29.10    7.80
  10   3  -2  121.49   16.60
  -3  10  -2  106.69   14.40
  -3  10  -2  109.39   15.40
  -3  10  -2  111.49   12.50
 -10  -3  -2  121.39   13.70
   3 -10  -2  120.69   14.30
 -10  -3  -2  120.89   16.30
 -10  -3  -2  147.69   14.80
  10   3  -2  141.99   12.30
   3 -10  -2  114.99   14.60
  10   3  -2   97.19   14.10
  10   3  -2  129.69   15.50
   3 -10  -2  121.09   12.60
  -3  10  -2  137.19   14.00
  -3  10   2  134.69   14.70
  10   3   2   98.39   14.80
  -3  10   2  121.49   12.10
   3 -10   2  118.19   13.20
  10   3   2  131.29   16.60
 -10  -3   2  128.99   14.80
 -10  -3   2  119.59   15.50
   3 -10   2  128.49   14.70
   3 -10   2  121.49   15.30
  10   3   2  113.09   14.40
  -3  10   2  104.59   14.70
   3 -10   2   96.19   15.60
  -3  10   2  114.49   14.20
 -10  -3   2  125.49   13.40
  10   3   2  121.59   12.50
  -2  10  -2   15.80    6.50
  -2  10  -2   10.90    6.20
   2 -10  -2   10.80    4.70
 -10  -2  -2   21.00    7.30
  10   2  -2   23.50    8.30
 -10  -2  -2   23.10    6.00
 -10  -2  -2   22.60    7.40
  10   2  -2   17.40    4.10
  10   2  -2   20.40    6.90
  -2  10  -2   15.20    4.50
   2 -10  -2   17.50    7.10
   2 -10  -2   10.70    5.90
  10   2  -2   13.50    6.20
   2 -10  -2   18.60    6.90
  -2  10  -2   20.40    6.50
   2 -10   2   18.10    6.30
  -2  10   2    2.60    5.00
  10   2   2    9.90    3.90
   2 -10   2    8.30    5.10
 -10  -2   2    6.00    6.50
  -2  10   2    9.00    6.60
 -10  -2   2   13.20    7.10
 -10  -2   2    8.50    4.90
   2 -10   2    9.90    6.20
  10   2   2   13.70    6.10
  -2  10   2    4.40    5.90
  10   2   2   18.00    4.50
   2 -10   2   13.30    6.40
  -2  10   2    5.20    3.70
  10   2   2   17.30    6.70
  10   2   2   15.00    6.20
  -1  10  -2   34.90    7.50
  10   1  -2   20.90    4.30
   1 -10  -2   39.90    6.10
  -1  10  -2   26.80    5.30
  -1  10  -2   32.80    7.00
  10   1  -2   32.20    8.50
 -10  -1  -2   30.40    8.20
  10   1  -2   32.10    7.20
   1 -10  -2   20.90    7.00
 -10  -1  -2   45.70    7.20
  10   1  -2   30.60    4.90
 -10  -1  -2   32.20    7.80
  -1  10  -2   19.60    6.90
  10   1  -2   34.20    7.80
  10   1   2   23.10    7.00
 -10  -1   2   38.50    8.30
  -1  10   2   41.00    7.60
  10   1   2   29.40    5.00
  10   1   2   26.10    7.10
   1 -10   2   31.10    7.50
  -1  10   2   32.50    5.30
   1 -10   2   34.80    8.50
 -10  -1   2   28.30    6.20
   1 -10   2   25.80    5.80
  -1  10   2   32.40    6.80
  -1  10   2   29.70    6.80
 -10  -1   2   27.20    6.90
  10   1   2   36.20    5.80
 -10   0  -2   69.99   10.40
   0  10  -2   69.09    8.80
 -10   0  -2   70.39    9.60
  10   0  -2   72.49    9.60
  10   0  -2   65.99    9.80
   0  10  -2   71.59   11.40
  10   0  -2   38.40    8.40
   0 -10  -2   65.19    8.00
   0 -10  -2   72.29   11.10
   0  10  -2   72.69   10.40
  10   0  -2   69.99    7.10
 -10   0  -2   51.39    8.90
   0  10  -2   64.89    9.50
  10   0   2   50.99    7.50
 -10   0   2   49.90    8.20
   0  10   2   65.09    7.90
   0  10   2   64.09    9.90
 -10   0   2   51.49    9.30
   0 -10   2   54.09    8.00
  10   0   2   64.29   10.20
   0 -10   2   48.10    9.00
   0  10   2   69.39   10.10
 -10   0   2   52.09    9.40
  10   0   2   67.09    9.70
   0  10   2   71.59   10.80
  10   0   2   44.50    8.60
   0 -10   2   59.89   10.20
  10   0   2   61.79    7.60
   1  10  -2    8.70    5.40
   1  10  -2   12.60    6.00
 -10   1  -2    4.30    6.80
  -1 -10  -2   12.00    6.00
  10  -1  -2    8.00    7.70
   1  10  -2    8.80    5.80
   1  10  -2    9.40    4.00
 -10   1  -2    9.50    5.80
  10  -1  -2    3.30    5.70
  -1 -10  -2    5.80    5.20
  10  -1  -2   11.50    3.00
  10  -1  -2   14.80    6.80
 -10   1  -2   21.10    6.40
  10  -1  -2   11.10    3.60
 -10   1   2    9.50    5.40
  10  -1   2    7.20    6.90
  10  -1   2   12.80    4.10
   1  10   2    9.90    5.80
   1  10   2   11.60    4.60
 -10   1   2    9.00    5.00
  -1 -10   2   12.00    6.80
   1  10   2   13.20    5.80
  -1 -10   2    8.90    4.90
   1  10   2    9.10    5.70
  10  -1   2    8.50    3.60
  -1 -10   2   17.90    5.90
  10  -1   2   16.40    6.80
 -10   1   2   12.80    7.90
  10  -1   2   11.20    6.00
   2  10  -2    6.20    6.60
 -10   2  -2    3.70    6.30
  -2 -10  -2   10.50    6.00
   2  10  -2   13.30    5.30
   2  10  -2    7.80    6.50
   2  10  -2    4.50    5.90
 -10   2  -2    9.90    5.80
  10  -2  -2    3.20    2.70
  -2 -10  -2    5.40    5.50
  10  -2  -2    7.10    5.10
  10  -2  -2   -0.40    5.20
  10  -2  -2    7.20    2.60
  10  -2  -2    6.00    6.40
   2  10   2    0.20    5.60
   2  10   2    1.90    5.80
  10  -2   2    1.80    3.10
 -10   2   2    9.00    6.80
 -10   2   2    2.20    5.80
   2  10   2   10.50    5.40
 -10   2   2    5.90    4.40
  10  -2   2    8.90    6.90
   2  10   2    7.50    4.60
  -2 -10   2    1.80    6.40
  10  -2   2    5.60    3.90
   2  10   2   13.70    6.50
  -2 -10   2    4.20    5.60
  10  -2   2   12.70    6.90
 -10   3  -2   99.49   13.50
 -10   3  -2  105.09   12.50
   3  10  -2  102.59   13.70
  10  -3  -2   83.99   14.20
   3  10  -2  110.29   12.10
  10  -3  -2  104.39    9.50
   3  10  -2   98.19   13.60
  -3 -10  -2  107.29   14.10
   3  10  -2  110.99   12.50
 -10   3  -2  108.39   15.20
  10  -3  -2   90.69    9.50
  10  -3  -2   78.19   13.10
  10  -3   2  130.29   15.20
   3  10   2  110.29   13.30
  -3 -10   2  119.09   14.50
   3  10   2  105.19   13.40
  10  -3   2  115.09   10.50
  10  -3   2  118.29   14.80
  -3 -10   2  114.59   13.60
 -10   3   2  102.69   13.60
   3  10   2  100.39   13.80
 -10   3   2  111.49   14.90
  10  -3   2   96.09   10.60
   4  10  -2  132.19   14.80
  10  -4  -2  122.09   11.40
  10  -4  -2  135.99   11.40
   4  10  -2  118.49   15.40
  10  -4  -2  137.89   16.80
 -10   4  -2  139.29   16.60
 -10   4  -2  100.99   17.60
  10  -4  -2  113.09   18.50
 -10   4  -2  152.88   15.50
   4  10  -2  135.99   14.00
   4  10  -2  126.79   16.40
   4  10  -2  121.99   14.80
 -10   4   2  129.19   15.30
  10  -4   2  142.99   12.40
 -10   4   2  128.29   16.10
 -10   4   2  117.79   16.50
  10  -4   2  141.69   17.20
  10  -4   2  120.19   12.60
  10  -4   2  106.29   18.60
   4  10   2  156.58   16.10
   4  10   2  139.59   13.80
   4  10   2  133.79   15.00
   4  10   2  145.09   15.50
  -4 -10   2  124.09   17.50
  -4 -10   2  151.18   15.60
  10  -5  -2    4.90    2.50
 -10   5  -2   -0.70    6.00
   5  10  -2   10.60    5.80
  10  -5  -2    1.00    6.70
   5  10  -2   -0.90    6.10
 -10   5  -2    2.90    7.00
  10  -5  -2    2.00    9.40
   5  10  -2   -1.50    6.60
   5  10  -2    1.70    5.70
 -10   5  -2    8.40    7.70
   5  10  -2    7.60    6.60
  10  -5  -2    2.90    2.70
  10  -5   2    6.10    3.80
  10  -5   2    9.60    9.10
 -10   5   2   -3.30    5.60
 -10   5   2    0.90    7.10
   5  10   2   -0.80    5.00
 -10   5   2   11.30    8.20
   5  10   2   10.10    5.60
   5  10   2    4.70    5.90
  10  -5   2    3.60    7.60
   5  10   2    0.00    5.60
  -5 -10   2    2.50    7.30
   6  10  -2   49.40   12.70
   6  10  -2   53.49    9.40
  10  -6  -2   42.70   10.10
 -10   6  -2   50.39    9.40
   6  10  -2   72.79    9.20
 -10   6  -2   26.30    8.80
 -10   6  -2   50.89   12.40
   6  10  -2   44.40    9.70
  10  -6  -2   39.70    5.80
   6  10  -2   38.70    8.10
 -10   6   2   61.79   11.50
   6  10   2   47.40    9.90
   6  10   2   54.39    9.30
  -6 -10   2   31.60    9.10
  10  -6   2   52.69    6.50
   6  10   2   34.50    8.60
   6  10   2   44.20    8.10
  10  -6   2   59.69   10.50
 -10   6   2   56.99    9.30
  10  -6   2   41.40   11.50
 -10   7  -2   20.70   12.30
 -10   7  -2   20.50    8.40
   7  10  -2   18.60   11.10
   7  10  -2   14.10    7.10
   7  10  -2   11.10    8.60
  10  -7  -2    8.30    9.90
 -10   7  -2   15.40   10.30
   7  10  -2   23.20    7.60
  -7 -10   2   12.90   13.30
 -10   7   2   24.70   11.50
  10  -7   2   16.50    8.50
 -10   7   2    9.50    8.20
   7  10   2   13.20    8.10
 -10   7   2   21.80    9.70
   7  10   2    8.20    7.70
   7  10   2   23.60    6.60
 -10   8  -2   40.30   10.10
   8  10  -2   39.30    9.00
   8  10  -2   24.50    8.70
   8  10  -2   28.60   10.80
   8  10   2   36.80   11.30
   8  10   2   24.20    9.60
 -10   8   2   38.70   11.10
   8  10   2   33.00    8.70
 -10   8   2   33.00   11.30
   9  10  -2   21.60    9.90
 -10   9  -2   27.60   11.60
   9  10  -2   29.40   13.00
 -10   9  -2    1.30    9.90
   9  10  -2   27.70    9.70
   9  10   2   15.00   10.70
   9  10   2   24.20   12.70
 -10   9   2    4.20   11.20
 -10   9   2   25.80   12.80
   9  10   2   22.70    9.50
  11   8  -2    5.30    7.80
  -8  11  -2   19.00    7.20
  -8  11  -2    5.70   13.00
  -8  11  -2   -1.50   11.10
  11   8  -2   14.30   14.10
  -8  11   2   16.20   13.70
  -8  11   2    1.20    9.90
  11   8   2   20.00    9.10
  11   8   2    7.40   12.70
  -7  11  -2  122.19   20.00
  -7  11  -2  141.69   19.10
  11   7  -2  171.48   22.10
  -7  11  -2  139.19   15.20
  11   7  -2  129.69   16.60
 -11  -7  -2  123.39   17.40
  -7  11   2  148.99   19.70
  11   7   2  133.39   19.10
  -7  11   2  101.29   16.70
  -7  11   2  130.19   15.00
  11   7   2  119.29   17.20
  11   6  -2   76.89   14.40
  -6  11  -2   44.40    7.90
 -11  -6  -2   62.89   11.10
  11   6  -2   40.40   14.10
  -6  11  -2   76.59   13.00
  11   6  -2   46.50    9.00
  -6  11  -2   68.69   11.80
  -6  11   2   71.09    8.00
  11   6   2   48.00   12.20
   6 -11   2   33.10    9.30
  11   6   2   69.59    9.60
  -6  11   2   73.39   11.50
  -6  11   2   57.69   11.30
 -11  -6   2   27.40   13.40
 -11  -6   2   53.99    9.80
 -11  -5  -2    2.40    7.30
  -5  11  -2    9.60    5.60
  -5  11  -2   10.70   11.30
  -5  11  -2   12.50    7.40
 -11  -5  -2    4.60    7.30
  11   5  -2    3.10    8.70
   5 -11  -2    3.90    5.80
  11   5  -2    2.00    6.10
  11   5  -2    6.00   11.10
  -5  11  -2    3.80    8.50
  -5  11   2   -0.30    7.90
  11   5   2    3.30    5.50
 -11  -5   2    2.90    7.70
   5 -11   2    9.10    6.70
 -11  -5   2    6.70    6.90
   5 -11   2    2.40    9.00
  11   5   2    2.80    8.10
  -5  11   2    4.10    8.20
  11   5   2    6.10    9.70
  -5  11   2   -1.40    4.60
  -5  11   2    0.10    9.30
  -4  11  -2   12.00    7.10
  -4  11  -2    4.30    4.80
  11   4  -2   11.30    8.20
  -4  11  -2    7.80    9.60
  11   4  -2   10.00    5.30
   4 -11  -2   -8.40    7.50
 -11  -4  -2   -2.70    7.10
 -11  -4  -2   12.00    7.60
   4 -11  -2    2.10    5.60
  11   4  -2   14.40   10.70
 -11  -4   2    7.40    6.80
   4 -11   2   -1.00    7.00
 -11  -4   2    7.80    9.40
  -4  11   2    7.70    7.80
  -4  11   2    3.10    4.90
  11   4   2    9.30    9.50
   4 -11   2    6.80    7.00
 -11  -4   2   10.90    8.00
  -4  11   2   -0.70    6.80
  -4  11   2   13.60    8.80
  11   4   2   14.50    5.40
  -3  11  -2   38.40    7.50
  11   3  -2   28.90    9.00
   3 -11  -2   26.10    8.10
  11   3  -2   44.80   11.90
   3 -11  -2   38.60    6.90
  -3  11  -2   28.30   14.10
 -11  -3  -2   26.70    7.70
 -11  -3  -2   41.40    9.20
  11   3  -2   38.20    6.20
  -3  11  -2   48.10    9.60
  -3  11  -2   43.30    8.40
 -11  -3   2   38.40   11.10
   3 -11   2   25.40    8.30
  11   3   2   22.10    8.70
  11   3   2   36.60    6.60
 -11  -3   2   37.60    8.80
  -3  11   2   38.80    6.10
  -3  11   2   27.70    8.70
   3 -11   2   35.00    9.10
  11   3   2   39.20   10.80
  -3  11   2   46.90    9.10
  -3  11   2   29.20    9.40
  11   2  -2    3.80    6.50
   2 -11  -2   -3.00    5.30
  11   2  -2   -0.90    4.10
  11   2  -2   10.20    8.30
  -2  11  -2    4.60    5.90
  -2  11  -2    2.90    6.30
 -11  -2  -2    0.30    5.60
 -11  -2  -2   12.20    8.40
 -11  -2  -2   -0.90    7.10
  -2  11  -2    2.30    6.40
  11   2   2   -4.50    6.80
 -11  -2   2   10.00    8.90
  -2  11   2    2.40    5.60
  11   2   2   -0.70    6.80
  -2  11   2   -7.50    6.40
  -2  11   2    1.90    4.40
 -11  -2   2    8.10    8.10
  11   2   2   -0.50    4.20
 -11  -2   2    1.90    6.90
   2 -11   2    2.00    6.80
  -2  11   2   -4.90    6.70
  11   2   2   -5.80    5.00
  11   1  -2  142.49   12.90
  -1  11  -2  105.29   13.20
  11   1  -2  130.99   12.40
  11   1  -2  113.49   15.90
  -1  11  -2  129.49   16.20
 -11  -1  -2  133.19   14.80
  -1  11  -2   88.79   15.90
   1 -11  -2  130.09   14.20
 -11  -1  -2  114.29   17.50
  -1  11  -2  107.29   15.10
  11   1  -2  138.89   17.00
 -11  -1  -2  114.29   16.20
  -1  11   2  132.09   15.80
  11   1   2   94.89   13.10
 -11  -1   2  139.69   17.10
  -1  11   2  130.59   14.90
  -1  11   2  132.99   15.00
  11   1   2  128.59   16.30
  -1  11   2  138.69   13.00
 -11  -1   2  107.09   16.50
   1 -11   2  149.39   16.70
   1 -11   2  138.49   18.50
  11   1   2  108.29   12.40
  11   1   2  129.29   16.50
   0  11  -2  339.87   30.70
 -11   0  -2  309.67   32.10
   0  11  -2  321.17   30.40
 -11   0  -2  378.06   31.30
  11   0  -2  391.26   31.20
  11   0  -2  379.86   27.80
  11   0  -2  334.67   32.30
   0  11  -2  316.77   30.80
   0  11  -2  318.67   28.90
  11   0  -2  316.67   27.80
 -11   0   2  336.47   32.20
 -11   0   2  324.27   31.20
   0 -11   2  292.67   31.40
   0 -11   2  338.57   30.70
   0  11   2  317.47   30.50
  11   0   2  342.87   28.20
 -11   0   2  287.77   29.60
  11   0   2  299.67   28.20
   0  11   2  325.17   29.90
   0  11   2  367.36   30.40
  11   0   2  342.77   31.90
  11   0   2  345.77   31.50
   1  11  -2    6.50    4.70
 -11   1  -2    1.30    9.10
 -11   1  -2   12.20    6.90
   1  11  -2    9.30    7.50
  -1 -11  -2   -1.20    6.50
   1  11  -2   12.00    6.00
  11  -1  -2    6.50    3.90
  11  -1  -2   -2.20    8.10
  11  -1  -2    9.10    7.80
   1  11  -2    5.30    6.80
  11  -1  -2    9.90    3.50
 -11   1  -2   10.40    6.50
   1  11   2    0.60    6.70
   1  11   2   13.00    6.70
  11  -1   2    9.20    4.30
  -1 -11   2   10.70    9.50
  11  -1   2    8.00    8.90
  11  -1   2    8.40    4.80
   1  11   2   15.50    5.10
  -1 -11   2    5.60    6.90
 -11   1   2    7.20    7.00
 -11   1   2   12.00    6.60
   1  11   2   10.10    6.60
 -11   1   2    3.00    9.20
  11  -1   2   20.10    7.80
  11  -2  -2   49.60    5.50
  -2 -11  -2   44.90    9.30
 -11   2  -2   40.40    8.40
   2  11  -2   49.30    8.70
   2  11  -2   53.19   10.60
 -11   2  -2   51.79   10.10
   2  11  -2   32.70    9.20
  11  -2  -2   50.19    9.90
 -11   2  -2   35.00    9.70
  11  -2  -2   51.49    6.60
   2  11  -2   62.19    9.10
   2  11  -2   43.30    7.10
  11  -2  -2   46.70   10.30
  11  -2   2   37.10    6.40
  -2 -11   2   45.50    8.20
 -11   2   2   34.80    9.10
  11  -2   2   42.80    6.10
  11  -2   2   40.20   10.50
 -11   2   2   46.30    8.50
  11  -2   2   41.30    9.20
   2  11   2   49.10    8.40
 -11   2   2   34.40   10.40
   2  11   2   46.30    7.60
   2  11   2   31.20    9.20
   2  11   2   30.40    8.50
   3  11  -2    3.00    5.10
 -11   3  -2    1.10    7.30
 -11   3  -2    5.30    6.30
   3  11  -2    2.90   10.80
  -3 -11  -2   -2.10    6.00
  11  -3  -2    6.20    2.80
  11  -3  -2    3.90    9.80
 -11   3  -2   11.10   11.00
  11  -3  -2   -1.30    6.60
  11  -3  -2   11.40    3.20
   3  11  -2    2.70    6.40
   3  11  -2   -2.10    7.80
  11  -3   2    4.40    3.90
  11  -3   2    5.90    8.50
 -11   3   2    2.30    5.90
  -3 -11   2    1.40    6.90
   3  11   2   -2.50    7.10
   3  11   2    1.20    5.80
 -11   3   2   11.30    8.30
   3  11   2    3.30    6.90
  11  -3   2    1.90    8.60
 -11   3   2    5.40    7.00
  11  -3   2    6.40    4.50
 -11   4  -2   17.90    7.10
   4  11  -2   30.30    8.90
   4  11  -2   13.30    6.40
 -11   4  -2   24.80    8.50
  -4 -11  -2   16.90    8.10
   4  11  -2   18.20    9.30
  11  -4  -2   20.00    8.60
  11  -4  -2   19.70   11.30
  11  -4  -2   17.10    3.10
  11  -4  -2   14.40    3.20
 -11   4  -2    7.60   10.50
   4  11   2   12.80    6.40
  11  -4   2   17.50    4.50
   4  11   2    8.50    7.30
 -11   4   2   25.60   10.40
  11  -4   2   11.10    5.00
 -11   4   2   28.40    8.80
   4  11   2   14.10    7.20
  -4 -11   2   20.90    8.30
 -11   4   2   11.60    7.00
   4  11   2   17.70    7.70
  11  -4   2   17.50   10.80
  11  -4   2   17.20    8.90
 -11   5  -2   25.10   10.40
   5  11  -2   11.80    9.50
 -11   5  -2   11.00    9.90
   5  11  -2   17.60    7.40
   5  11  -2   13.50    6.70
   5  11  -2    1.60    7.60
 -11   5  -2    8.20    8.10
  11  -5  -2    9.30    9.80
  11  -5   2   22.50    7.90
   5  11   2   19.80    8.40
 -11   5   2   23.70    9.00
  11  -5   2   21.30    9.30
  11  -5   2   12.90    4.50
   5  11   2   12.20    7.60
 -11   5   2   21.40   11.30
 -11   5   2   19.00    8.40
  -5 -11   2   14.60    8.30
  11  -5   2   33.10   12.20
   5  11   2   25.90    7.20
   6  11  -2  111.59   15.70
 -11   6  -2  126.69   17.10
   6  11  -2   99.59   15.60
 -11   6  -2   85.89   17.50
 -11   6  -2  114.59   19.10
   6  11  -2  102.79   15.00
   6  11   2  141.89   17.30
   6  11   2  118.99   18.30
 -11   6   2   91.19   13.90
  11  -6   2  120.19   11.80
  11  -6   2  115.79   19.90
 -11   6   2  129.29   18.70
   7  11  -2   64.49   11.00
 -11   7  -2   46.40   12.50
   7  11  -2   62.19   12.70
 -11   7  -2   48.10   12.80
   7  11  -2   53.09   10.50
 -11   7   2   52.39   11.60
 -11   7   2   46.40   12.50
   7  11   2   41.30   10.90
   7  11   2   63.19   11.80
   7  11   2   49.10    9.90
   8  11  -2   16.30   10.70
   8  11  -2   39.90   10.20
 -11   8  -2   17.60   12.40
 -11   8  -2   42.70   13.00
   8  11  -2   24.40   10.40
   8  11   2   18.20    8.40
 -11   8   2   13.50   12.90
   8  11   2   26.30   10.70
 -11   8   2   31.40   11.00
   8  11   2   15.50   10.80
  -6  12  -2   22.50    7.40
  12   6  -2   30.40    9.00
  -6  12  -2   31.00   11.60
 -12  -6  -2   28.20   11.10
  12   6  -2   41.00   13.80
  -6  12  -2   47.30   13.40
  -6  12   2   32.80   11.30
  12   6   2   24.10    8.90
  -6  12   2   24.60   10.90
 -12  -6   2   24.00    9.70
  -6  12   2   26.50    7.20
  12   6   2   25.40   13.10
  12   5  -2   38.80    9.30
  -5  12  -2   39.30   10.90
  12   5  -2   46.60   13.50
 -12  -5  -2   51.69   11.10
  -5  12  -2   63.19   12.80
  -5  12  -2   65.79    9.30
  -5  12   2   55.49    8.20
  -5  12   2   65.59   12.20
  12   5   2   55.99    9.60
  12   5   2   54.39   12.60
  -5  12   2   30.30   11.30
  12   4  -2  287.37   26.80
  12   4  -2  262.07   33.30
 -12  -4  -2  318.57   28.70
  12   4  -2  277.77   30.10
  -4  12  -2  296.67   28.70
  -4  12  -2  310.37   30.30
  -4  12  -2  270.07   26.00
 -12  -4   2  306.27   28.10
  12   4   2  293.97   26.80
  -4  12   2  300.27   28.90
  -4  12   2  308.87   30.90
 -12  -4   2  309.27   30.80
  12   4   2  251.67   30.00
  -3  12  -2   64.19    9.80
  -3  12  -2   96.79   13.90
 -12  -3  -2   80.49   11.80
  12   3  -2   68.39    9.10
  -3  12  -2   59.59   11.90
 -12  -3  -2   72.09   16.50
  12   3  -2   50.79   12.00
  12   3  -2   92.99   15.50
  12   3   2   66.69   12.20
  12   3   2   60.69    8.80
  -3  12   2   76.09   11.70
  -3  12   2   48.40    8.50
  12   3   2   75.69   14.40
 -12  -3   2   63.79   10.70
 -12  -3   2   55.69   12.60
  -3  12   2   67.29   12.10
  -2  12  -2    5.70    8.50
  -2  12  -2    0.10    7.80
  12   2  -2    3.50    9.70
  12   2  -2   -0.60    6.40
  12   2  -2   -3.70    4.90
  -2  12  -2    8.30    6.50
 -12  -2  -2    7.20    7.20
  -2  12  -2    2.00    6.90
 -12  -2  -2    5.70    8.30
  12   2  -2   12.00    9.60
 -12  -2   2    8.80    9.00
 -12  -2   2    5.00    6.80
  12   2   2    3.20    7.60
  12   2   2    6.30    8.90
  -2  12   2    4.70    8.50
   2 -12   2    1.60   10.60
 -12  -2   2   20.60   11.50
  -2  12   2    8.80    7.70
  12   2   2    2.70    6.90
  -2  12   2   -0.80    5.20
  -1  12  -2    5.20    5.90
 -12  -1  -2    9.10    7.60
  12   1  -2    0.20    4.80
  -1  12  -2   -3.80    8.70
  12   1  -2    3.20    9.60
  -1  12  -2   -0.60    9.50
  12   1  -2   13.80   10.70
  -1  12  -2   -4.50    7.70
 -12  -1  -2   -0.40    8.60
  12   1  -2   -8.00    5.60
  -1  12   2    5.70    8.30
  -1  12   2    7.00    8.00
  12   1   2   11.10    5.90
  -1  12   2    3.70    5.50
  -1  12   2   11.50   11.00
   1 -12   2   11.70    8.20
 -12  -1   2   -1.80    9.30
 -12  -1   2   -2.50    6.80
 -12  -1   2   -8.00   10.80
  12   1   2   -3.50    8.20
  12   1   2   -3.20    4.70
  12   1   2    1.30   12.00
   0  12  -2  109.09   14.10
 -12   0  -2  110.59   17.50
  12   0  -2  121.49   12.10
 -12   0  -2  134.19   15.80
   0  12  -2  104.39   17.90
   0  12  -2  131.89   16.60
   0  12  -2  139.79   15.30
  12   0  -2  152.88   17.80
  12   0  -2  109.19   17.60
  12   0  -2  115.79   12.70
   0  12   2  134.39   18.30
  12   0   2   94.99   16.10
  12   0   2  110.79   19.00
   0  12   2  129.89   16.20
   0  12   2   98.69   13.30
   0 -12   2   78.39   13.60
  12   0   2   98.69   12.10
 -12   0   2  105.99   14.40
 -12   0   2  121.09   19.00
   0  12   2  110.39   15.70
  12   0   2   75.49   11.70
 -12   0   2  117.69   18.40
   1  12  -2   18.80    8.10
  12  -1  -2   24.40    9.50
 -12   1  -2   22.50    9.60
 -12   1  -2   12.20    7.80
   1  12  -2   21.60    6.20
  12  -1  -2   32.40   12.50
   1  12  -2   21.10    8.40
 -12   1  -2   20.90   11.10
  12  -1  -2   17.20    4.60
   1  12   2   24.60    8.10
   1  12   2   10.40   10.40
  12  -1   2   17.70    6.50
  12  -1   2    8.50    9.60
 -12   1   2   32.40   10.40
  -1 -12   2   17.40    8.70
  12  -1   2   12.90    9.90
  12  -1   2   12.20    5.10
   1  12   2   11.70    5.90
 -12   1   2   15.50   12.00
   1  12   2    9.70    8.00
 -12   1   2   16.10    7.40
 -12   2  -2  229.28   23.30
   2  12  -2  234.28   22.60
   2  12  -2  220.98   21.90
 -12   2  -2  234.68   25.30
 -12   2  -2  259.07   25.00
  12  -2  -2  225.48   19.60
   2  12  -2  217.48   24.30
  12  -2  -2  195.68   26.10
  12  -2  -2  230.48   25.70
   2  12   2  241.08   21.90
   2  12   2  239.48   24.00
 -12   2   2  242.48   24.60
  12  -2   2  220.78   20.90
 -12   2   2  186.88   23.10
  12  -2   2  258.67   25.20
  12  -2   2  217.78   20.10
   2  12   2  205.08   23.40
 -12   2   2  231.08   27.70
  12  -3  -2  176.18   18.20
   3  12  -2  214.38   20.50
 -12   3  -2  224.58   24.20
  12  -3  -2  201.18   24.00
   3  12  -2  217.38   24.00
 -12   3  -2  218.58   22.60
 -12   3  -2  155.58   25.10
   3  12  -2  194.98   21.00
   3  12   2  213.08   22.00
  12  -3   2  207.48   18.50
  12  -3   2  164.48   25.40
 -12   3   2  204.68   25.20
  12  -3   2  239.48   24.40
 -12   3   2  194.58   24.00
   3  12   2  234.08   20.60
   3  12   2  178.78   23.20
 -12   3   2  195.68   21.40
 -12   4  -2    5.70   11.90
  12  -4  -2    2.10    8.90
 -12   4  -2    9.00    9.00
   4  12  -2    3.80   10.00
   4  12  -2   -4.10    7.80
 -12   4  -2   14.80    8.30
   4  12  -2   -0.90    6.40
  12  -4   2   -2.30   12.60
   4  12   2    4.10    7.40
  12  -4   2   15.70   11.40
   4  12   2   -9.30    9.20
 -12   4   2    4.20   12.60
  12  -4   2   -4.10    4.70
 -12   4   2    6.10    9.80
 -12   4   2   -1.20    7.90
   4  12   2  -10.10    9.00
 -12   5  -2   11.00   10.20
   5  12  -2   21.90    8.50
   5  12  -2   12.30   10.30
 -12   5  -2   17.10    8.80
   5  12  -2   21.90    9.40
 -12   5   2   -5.60    9.00
   5  12   2    4.50    9.10
   5  12   2   25.10    8.90
   5  12   2   10.10    9.30
  12  -5   2   15.50   11.40
 -12   5   2   13.30    9.50
   6  12  -2    3.70   10.20
   6  12  -2    6.20   10.80
 -12   6  -2    5.60   10.10
   6  12  -2    2.20    8.20
 -12   6  -2    7.50   12.20
 -12   6   2    6.90   10.40
   6  12   2    5.10    9.40
   6  12   2  -14.80    8.20
 -12   6   2    7.60   11.70
   6  12   2   -2.30    9.90
  13   4  -2  126.39   17.80
 -13  -4  -2  133.39   19.80
  -4  13  -2  119.29   19.50
  -4  13  -2  102.79   17.00
  13   4  -2  102.29   18.50
  -4  13  -2  129.79   16.50
  -4  13   2  139.09   23.00
  13   4   2  178.58   22.10
  -4  13   2  150.38   20.10
  13   4   2  131.99   17.30
  -4  13   2  130.29   16.80
 -13  -4   2  145.99   19.00
 -13  -3  -2   15.70   10.30
  -3  13  -2    6.20   10.70
  13   3  -2   -4.10    7.10
  -3  13  -2   12.20    8.30
  13   3  -2    2.00   11.80
  -3  13  -2   30.40   10.70
  13   3   2    9.40    7.20
  -3  13   2    4.90    9.50
  -3  13   2   25.60   10.40
  -3  13   2    9.20    7.90
  13   3   2   11.90   11.50
 -13  -3   2    2.40    9.20
  -2  13  -2   95.19   13.30
  -2  13  -2   76.09   13.30
  13   2  -2   88.19   10.50
 -13  -2  -2   48.50   12.00
  -2  13  -2  115.89   12.40
  13   2  -2   67.49   14.70
 -13  -2   2  106.29   15.70
  -2  13   2   75.69   10.90
  13   2   2   67.39   15.00
  13   2   2   72.29   10.10
  -2  13   2   74.49   13.80
  -2  13   2   85.09   12.90
  -1  13  -2   91.79   11.30
  13   1  -2   69.19   23.80
  -1  13  -2   72.99   13.20
  13   1  -2   55.69   14.00
  13   1  -2   77.59    9.60
  -1  13  -2   71.09   13.20
 -13  -1  -2   84.89   13.00
  13   1   2   79.79   14.90
  -1  13   2   79.69   10.90
  -1  13   2   76.09   13.60
 -13  -1   2   49.20   11.60
  13   1   2   93.69   12.50
  -1  13   2   91.69   14.60
 -13  -1   2   76.49   15.60
   0  13  -2   -0.90    8.90
   0  13  -2   -0.70   11.00
   0  13  -2    5.20    7.10
  13   0  -2    2.20   11.20
  13   0  -2   -4.10    5.20
 -13   0  -2    3.70    8.80
   0  13   2   10.20    9.60
 -13   0   2    7.00   11.30
 -13   0   2    6.50    9.20
  13   0   2   12.80   10.90
   0  13   2    9.40   10.00
  13   0   2    5.10    5.60
   0  13   2    9.70    6.80
  13  -1  -2   27.30   11.80
   1  13  -2   44.30    8.90
   1  13  -2   41.30   11.90
   1  13  -2   43.70   10.50
 -13   1  -2   50.79   10.60
   1  13   2   27.10    8.10
 -13   1   2   39.90   10.00
   1  13   2   49.90   11.20
  13  -1   2   45.50    7.20
 -13   1   2   48.50   13.90
   1  13   2   28.00   11.10
   2  13  -2   53.59    9.90
   2  13  -2   42.90   13.20
 -13   2  -2   69.89   12.00
   2  13  -2   53.19   11.50
  13  -2   2   65.49    8.10
   2  13   2   65.19   12.70
 -13   2   2   86.69   14.60
  13  -2   2   57.99   13.60
   2  13   2   46.20    9.20
 -13   2   2   43.10   11.90
   2  13   2   45.00   12.30
   3  13  -2   40.00    9.50
   3  13  -2   24.70   10.30
 -13   3  -2   39.20   12.50
   3  13  -2   35.30   12.40
   3  13   2   38.50    9.20
   3  13   2   47.40   11.60
  13  -3   2   43.10   12.30
 -13   3   2   44.10   12.50
   3  13   2   19.20   11.40
 -13   3   2   33.70   10.80
   4  13  -2   26.80   13.30
 -13   4  -2   32.30   11.90
   4  13  -2   29.00    9.40
   4  13  -2   39.60   11.70
   4  13   2   38.70   10.40
   4  13   2   49.40   11.80
 -13   4   2   37.40   11.30
 -13   4   2   29.60   14.10
   4  13   2   43.30   13.50
   0   0  -3    8.90    1.20
   0   0  -3   10.20    1.40
   1   0  -3 1106.49   87.79
   1  -1  -3 1252.77   97.99
  -1   1  -3 1126.39   98.09
   1   1  -3 1115.89   98.09
  -1  -1  -3 1223.28   97.89
   1   1  -3 1349.56   98.19
  -1   1  -3 1224.48   97.99
   1  -1  -3 1197.88   97.99
   1  -1  -3 1257.47   97.99
   1   1  -3 1231.08   97.99
  -1   1   3 1188.68   97.79
   1  -1   3 1181.08   97.99
   1   1   3 1297.87   97.99
  -1   1   3 1174.88   97.99
   1  -1   3 1396.16   98.19
   1  -1   3 1207.78   98.09
  -1   1   3 1251.37   97.99
   1   1   3 1320.97   97.99
  -1  -1   3 1249.97   97.99
  -1   1   3 1226.78   97.99
   1  -2  -3  284.17   23.80
   2   1  -3  307.87   24.00
  -1   2  -3  258.87   23.90
   2   1  -3  267.17   23.50
   2   1  -3  289.47   23.60
   1  -2  -3  261.87   23.70
   1  -2  -3  279.77   23.50
   1  -2  -3  314.17   23.70
  -1   2  -3  276.37   23.90
  -1   2  -3  253.57   23.70
  -1   2   3  305.47   23.70
  -1   2   3  310.77   23.50
   2   1   3  338.07   23.80
   1  -2   3  345.27   24.00
   1  -2   3  305.87   23.70
  -2  -1   3  324.67   23.60
   2   1   3  326.67   23.90
   1  -2   3  288.67   24.00
  -2  -1   3  273.37   23.90
  -1   2   3  299.57   23.90
  -2  -1   3  270.17   23.90
   1  -2   3  291.37   23.70
  -2  -1   3  305.37   23.60
  -2   0  -3  204.88   17.00
   0   2  -3  214.88   16.80
   2   0  -3  237.08   16.80
   0   2  -3  200.88   16.90
  -2   0  -3  192.28   17.00
   2   0  -3  240.88   17.10
   0  -2  -3  226.08   16.80
   2   0  -3  236.98   16.60
  -2   0   3  217.38   16.60
   2   0   3  217.18   16.80
   0   2   3  194.18   17.00
   0  -2   3  221.68   17.10
  -2   0   3  176.68   16.80
  -2   0   3  187.58   17.00
   2   0   3  187.68   17.00
   0   2   3  201.08   16.80
   2   0   3  237.78   17.00
   0   2   3  180.08   16.80
   2   0   3  193.08   17.10
   0  -2   3  196.78   17.10
  -1  -2  -3   36.50    3.50
   1   2  -3   34.60    3.30
   1   2  -3   41.80    4.00
   1   2  -3   28.20    3.90
  -2   1  -3   32.30    3.70
  -2   1  -3   40.00    3.90
  -1  -2  -3   36.40    3.50
   1   2  -3   34.70    3.60
  -2   1  -3   34.60    3.80
   2  -1  -3   29.40    3.70
   2  -1  -3   32.20    3.60
   2  -1   3   44.90    3.60
   1   2   3   37.30    3.50
   1   2   3   34.70    3.50
   2  -1   3   36.10    3.80
  -1  -2   3   37.90    3.50
  -2   1   3   38.20    3.70
   1   2   3   44.90    3.60
   1   2   3   36.70    3.80
  -2   1   3   42.10    3.80
  -1  -2   3   41.80    4.10
   2  -1   3   38.90    4.00
   2  -2  -3   85.49    7.00
   2   2  -3   64.59    6.90
  -2   2  -3   67.49    6.80
   2  -2  -3   71.69    6.20
   2   2  -3   93.59    6.70
   2   2  -3   65.59    6.40
  -2  -2  -3   62.29    6.90
  -2  -2  -3   76.89    6.80
   2  -2  -3   79.39    6.90
  -2   2  -3   67.99    7.00
  -2  -2  -3   83.39    6.80
  -2   2  -3   65.99    7.10
   2   2  -3   83.89    7.20
   2   2   3   84.39    6.80
   2  -2   3   80.59    6.90
  -2   2   3   84.79    7.00
  -2  -2   3   92.79    6.60
   2   2   3   86.19    7.00
   2  -3  -3  131.69    9.90
  -2   3  -3  123.09   10.50
  -2   3  -3  129.19   10.20
  -3  -2  -3  130.49   10.20
   3   2  -3  114.39   10.20
   2  -3  -3  119.19   10.50
   3   2  -3  132.59   10.70
  -2   3  -3  136.89   10.80
   3   2  -3  125.19   10.10
   2  -3  -3  118.09   10.40
   3   2  -3  135.89   10.80
   2  -3   3  108.79   11.00
   2  -3   3  114.29   10.70
  -2   3   3  107.59   10.40
   3   2   3  113.79   10.40
   2  -3   3  116.19   10.40
   2  -3   3  107.39   10.10
  -3  -2   3  106.09   10.10
  -3  -2   3  119.29   10.80
  -2   3   3  131.49   10.50
  -2   3   3  119.39   10.50
   3   2   3  136.09   10.30
  -3  -2   3  108.39   10.70
  -2   3   3  115.59    9.80
  -1   3  -3  409.46   30.60
   3   1  -3  420.66   30.70
  -3  -1  -3  390.86   30.40
  -1   3  -3  428.56   30.70
  -1   3  -3  414.96   30.20
  -3  -1  -3  342.87   30.30
   3   1  -3  364.86   30.00
   3   1  -3  385.56   30.10
   1  -3  -3  363.16   30.40
   1  -3  -3  368.06   30.00
  -1   3  -3  354.16   30.20
   1  -3  -3  340.17   30.20
   1  -3  -3  413.56   30.30
  -3  -1   3  370.16   30.00
   3   1   3  351.86   30.20
   3   1   3  387.66   30.40
  -1   3   3  369.16   30.00
  -1   3   3  324.47   30.30
  -3  -1   3  355.86   30.10
   1  -3   3  380.06   30.20
  -3  -1   3  413.76   30.70
   1  -3   3  343.77   30.50
   1  -3   3  342.27   30.50
   3   0  -3  217.18   17.10
   3   0  -3  196.28   17.40
  -3   0  -3  212.18   17.30
   0  -3  -3  217.88   17.00
   3   0  -3  238.68   16.80
   0   3  -3  239.68   17.20
   0   3  -3  228.78   17.20
  -3   0  -3  243.48   17.50
   0  -3  -3  242.38   17.20
   0   3  -3  192.68   17.40
  -3   0  -3  226.68   17.40
   3   0   3  201.38   17.30
  -3   0   3  209.88   16.80
   0  -3   3  187.18   17.10
   3   0   3  178.98   17.30
  -3   0   3  195.78   17.40
   0   3   3  205.78   17.20
   0   3   3  202.58   17.30
   0  -3   3  212.38   17.50
   0  -3   3  180.28   17.10
   3   0   3  185.08   17.20
  -3   0   3  191.28   17.00
   3  -1  -3  530.75   43.90
  -3   1  -3  524.55   43.70
   3  -1  -3  517.35   44.10
  -1  -3  -3  491.35   43.80
  -3   1  -3  502.35   44.00
   1   3  -3  508.15   43.70
  -3   1  -3  607.54   44.20
   1   3  -3  586.14   44.20
  -1  -3  -3  623.74   44.00
   1   3  -3  462.05   44.10
  -3   1  -3  564.64   44.10
  -1  -3  -3  573.04   43.80
   1   3  -3  509.95   43.80
   1   3   3  513.95   43.90
   3  -1   3  509.85   44.10
   1   3   3  551.94   43.80
   3  -1   3  625.64   44.10
  -1  -3   3  472.55   44.10
  -3   1   3  560.44   43.90
   1   3   3  559.04   44.00
   3  -1   3  556.94   43.80
  -1  -3   3  611.14   43.90
   3  -1   3  602.84   44.20
  -3   1   3  586.54   44.10
  -3   2  -3  164.68   14.70
  -3   2  -3  187.18   14.90
   2   3  -3  186.18   14.90
  -2  -3  -3  151.28   14.50
   3  -2  -3  160.08   14.70
  -3   2  -3  158.98   14.30
   3  -2  -3  181.38   14.70
   2   3  -3  194.98   15.20
  -3   2  -3  181.38   14.90
   2   3  -3  179.88   14.50
   3  -2  -3  174.88   14.70
   2   3   3  147.59   14.40
   3  -2   3  170.18   14.70
   2   3   3  175.48   14.70
   3  -2   3  199.68   15.10
  -2  -3   3  160.28   14.80
   3  -2   3  185.68   14.40
  -3   2   3  202.58   15.00
  -2  -3   3  162.38   14.90
  -3   2   3  179.08   14.70
  -2  -3   3  197.08   14.50
  -3   2   3  166.28   14.70
   2   3   3  171.38   14.60
  -3   3  -3   80.19    8.70
  -3  -3  -3   93.59    7.80
  -3  -3  -3   83.59    7.50
  -3   3  -3   94.79    8.30
   3   3  -3   83.19    8.10
  -3  -3  -3   91.29    7.90
   3   3  -3  100.59    8.00
  -3   3  -3   91.09    7.80
  -3   3  -3   91.29    7.40
   3   3  -3   81.39    7.50
   3   3  -3   69.99    7.20
   3  -3  -3   84.19    6.90
   3  -3  -3   85.29    7.90
   3  -3   3  102.49    8.20
  -3  -3   3   88.69    8.20
  -3   3   3   85.29    7.80
  -3   3   3   89.29    7.90
  -3   3   3   76.29    6.90
   3   3   3   64.89    7.60
   3  -3   3   74.49    7.60
   3  -3   3   82.09    8.00
  -3   3   3   86.89    7.80
   3   3   3   71.19    7.40
   3  -3   3   69.69    7.30
   3   3   3   73.59    7.70
  -3  -3   3   90.79    7.50
  -3  -3   3   80.59    8.10
   3  -4  -3  212.78   18.80
   4   3  -3  238.08   18.60
  -3   4  -3  205.08   18.80
  -3   4  -3  207.48   19.10
  -4  -3  -3  193.78   18.80
   4   3  -3  191.88   18.40
   4   3  -3  209.08   19.10
  -3   4  -3  208.98   18.30
   3  -4  -3  205.38   18.00
  -4  -3  -3  209.48   18.50
  -4  -3   3  228.78   19.20
  -3   4   3  254.77   19.20
  -4  -3   3  223.58   18.40
  -3   4   3  218.68   19.00
   4   3   3  215.08   19.00
   4   3   3  241.68   18.90
   3  -4   3  262.37   19.10
  -4  -3   3  242.08   19.20
   4   3   3  241.68   18.60
   3  -4   3  233.38   18.40
   3  -4   3  240.38   19.30
  -3   4   3  241.98   18.10
   4   2  -3  775.12   63.89
   4   2  -3  929.11   64.69
   2  -4  -3  724.23   64.29
  -2   4  -3  730.53   64.39
   2  -4  -3  690.63   64.19
  -2   4  -3  738.43   64.09
   2  -4  -3  761.32   63.69
   4   2  -3  886.71   64.69
  -2   4  -3  886.21   64.59
  -4  -2  -3  864.01   63.99
   4   2  -3  768.42   63.89
  -2   4  -3  783.72   63.99
   4   2   3  806.92   64.19
   2  -4   3  704.03   64.09
   2  -4   3  781.72   64.49
   4   2   3  907.71   64.09
  -2   4   3  826.32   64.39
  -4  -2   3  811.92   64.49
  -4  -2   3  827.12   63.99
  -4  -2   3  855.41   65.09
   4   2   3  793.02   64.39
   2  -4   3  741.93   64.49
  -2   4   3  816.32   64.39
  -4  -2   3  822.62   63.89
  -1   4  -3  673.13   51.79
  -1   4  -3  612.64   51.89
   1  -4  -3  734.83   51.99
   1  -4  -3  592.04   51.59
  -4  -1  -3  633.44   52.09
   4   1  -3  626.34   51.59
   4   1  -3  595.04   51.69
   4   1  -3  578.64   52.19
  -1   4  -3  726.43   52.39
   4   1  -3  569.54   52.19
   1  -4   3  613.24   52.29
  -4  -1   3  656.03   52.19
  -1   4   3  686.93   52.09
   1  -4   3  703.53   51.79
  -1   4   3  589.84   51.59
  -1   4   3  645.54   52.09
  -4  -1   3  638.74   51.59
  -4  -1   3  602.04   51.79
   1  -4   3  702.33   51.99
  -1   4   3  674.73   51.99
  -4  -1   3  657.13   52.29
   4   1   3  729.23   52.29
   0  -4  -3  170.08   12.90
   4   0  -3  175.58   12.80
   0   4  -3  176.28   12.80
   0   4  -3  163.78   12.70
   4   0  -3  165.38   13.20
   0  -4  -3  166.38   12.60
  -4   0  -3  164.98   13.00
   4   0  -3  159.78   13.20
   0   4  -3  174.68   13.30
   4   0  -3  158.08   12.30
   0  -4   3  121.49   13.00
   4   0   3  149.09   13.00
   4   0   3  132.09   12.90
   0  -4   3  124.39   12.50
  -4   0   3  135.99   13.10
   0   4   3  123.09   12.90
   4   0   3  122.29   12.40
   4   0   3  137.59   13.00
  -4   0   3  148.69   12.70
   0   4   3  149.29   12.50
   0  -4   3  142.09   12.70
   4  -1  -3  193.28   18.50
  -1  -4  -3  242.58   18.20
   1   4  -3  241.08   18.30
   1   4  -3  189.38   18.60
   4  -1  -3  226.78   17.60
  -1  -4  -3  197.98   18.20
   4  -1  -3  241.18   18.30
  -1  -4  -3  243.28   18.30
  -4   1  -3  234.18   18.70
  -4   1  -3  239.78   18.70
   1   4  -3  200.98   18.10
   4  -1   3  212.48   18.50
   1   4   3  232.88   18.20
  -4   1   3  183.58   18.50
   1   4   3  259.77   18.40
   4  -1   3  192.18   18.50
   1   4   3  192.98   18.40
  -1  -4   3  221.28   18.20
   4  -1   3  217.68   18.60
  -4   1   3  234.08   18.40
   1   4   3  200.08   18.30
  -1  -4   3  263.77   19.50
  -4   1   3  220.78   18.60
   2   4  -3  365.56   27.60
   2   4  -3  306.77   27.50
  -2  -4  -3  345.17   27.80
   4  -2  -3  343.57   28.00
   4  -2  -3  312.47   27.90
  -4   2  -3  343.77   28.00
  -2  -4  -3  356.46   27.80
   4  -2  -3  364.56   27.90
   2   4  -3  312.47   27.60
   2   4  -3  303.17   28.00
  -2  -4  -3  359.36   27.60
  -4   2  -3  371.66   27.90
   2   4   3  357.46   27.90
   2   4   3  334.67   27.80
   2   4   3  390.86   28.00
   2   4   3  360.26   27.70
  -4   2   3  296.17   27.90
  -2  -4   3  326.27   27.60
  -4   2   3  287.47   27.90
  -4   2   3  345.27   27.80
   4  -2   3  347.27   28.20
   4  -2   3  349.27   27.90
   3   4  -3  327.47   31.40
   4  -3  -3  403.36   31.50
   3   4  -3  384.36   31.70
   4  -3  -3  411.86   31.60
   4  -3  -3  390.16   31.30
   3   4  -3  388.76   31.00
  -3  -4  -3  417.36   31.40
  -4   3  -3  383.66   30.90
   4  -3  -3  384.96   30.40
  -4   3  -3  374.96   31.60
  -4   3  -3  362.06   31.40
  -4   3  -3  372.86   31.50
   3   4  -3  390.56   31.10
   3   4   3  422.86   31.20
   4  -3   3  418.26   31.40
  -3  -4   3  373.76   31.50
   4  -3   3  356.66   30.80
  -4   3   3  330.27   31.40
   4  -3   3  391.76   31.70
  -3  -4   3  394.66   31.10
  -4   3   3  411.06   31.60
   3   4   3  348.17   31.30
  -3  -4   3  370.16   31.60
   4  -3   3  412.36   31.80
  -4   3   3  347.67   31.30
   4   4  -3 1024.40   78.49
  -4   4  -3 1040.60   78.19
   4  -4  -3  920.41   77.29
   4  -4  -3  937.11   78.09
   4   4  -3  825.72   77.69
   4  -4  -3  957.60   78.09
  -4  -4  -3  928.91   78.09
  -4   4   3  905.51   78.19
   4   4   3  872.61   78.09
  -4  -4   3 1018.40   78.49
   4  -4   3 1009.60   78.19
  -4   4   3  944.71   78.29
  -4   4   3  980.40   78.09
   4   4   3  987.70   77.89
  -4  -4   3  888.21   78.39
  -4  -4   3 1010.30   77.69
   4   4   3 1068.19   78.19
  -4   4   3 1011.90   77.29
   4  -4   3 1073.89   78.49
   4  -4   3 1061.39   78.49
  -4   5  -3  792.42   58.09
   4  -5  -3  697.73   56.59
   5   4  -3  664.33   56.99
  -4   5  -3  721.93   57.49
   4  -5  -3  746.03   57.69
  -5  -4  -3  752.42   57.79
   4  -5  -3  748.03   57.59
  -4   5  -3  696.13   56.89
  -5  -4  -3  666.43   57.09
   4  -5  -3  800.52   57.79
   5   4  -3  704.13   57.89
   5   4  -3  666.03   57.09
   5   4  -3  695.43   57.89
  -4   5   3  701.83   57.49
  -5  -4   3  753.42   57.09
   4  -5   3  720.93   57.49
  -4   5   3  650.73   57.49
   4  -5   3  680.03   56.89
  -5  -4   3  830.92   58.09
   5   4   3  605.74   57.49
   5   4   3  692.43   57.09
  -4   5   3  660.73   57.59
   4  -5   3  813.72   57.99
   5   4   3  599.14   57.29
   4  -5   3  732.23   57.89
  -5  -4   3  671.23   56.99
   5   3  -3   43.60    5.20
   5   3  -3   48.60    5.20
  -3   5  -3   41.30    6.40
   5   3  -3   57.19    7.60
  -3   5  -3   42.60    6.00
  -5  -3  -3   50.09    5.90
   3  -5  -3   46.20    6.00
  -5  -3  -3   48.60    5.30
   5   3  -3   46.90    6.20
  -5  -3  -3   41.20    5.70
   3  -5  -3   46.10    4.60
  -3   5  -3   52.19    6.00
  -3   5  -3   55.19    5.10
  -5  -3   3   59.49    5.30
  -3   5   3   46.90    6.20
   5   3   3   41.60    6.00
  -3   5   3   45.70    4.60
   3  -5   3   47.50    5.00
   3  -5   3   36.50    6.30
   5   3   3   44.50    5.90
  -5  -3   3   61.59    8.10
   3  -5   3   43.80    6.20
  -5  -3   3   51.69    6.20
   3  -5   3   47.50    6.30
  -3   5   3   54.39    6.30
   5   3   3   52.09    5.70
  -5  -3   3   36.30    5.20
  -3   5   3   32.10    5.90
   5   3   3   42.40    5.20
   2  -5  -3  120.29   10.80
  -2   5  -3  121.79   11.90
  -2   5  -3  114.89   11.40
  -5  -2  -3  147.29   12.00
  -5  -2  -3  111.59   11.50
   2  -5  -3  121.59   11.80
  -2   5  -3  106.49   11.10
  -2   5  -3  106.69   11.70
  -5  -2  -3  136.49   11.70
   5   2  -3  135.79   12.10
   5   2  -3  134.59   11.00
   5   2  -3  120.59   12.00
   5   2  -3  118.99   11.30
  -5  -2   3  117.89   11.20
   2  -5   3  120.69   12.10
   5   2   3  146.59   11.90
  -2   5   3  129.59   11.70
   5   2   3  113.69   11.80
  -2   5   3  134.89   10.90
   5   2   3  151.78   11.30
   2  -5   3  138.79   12.20
  -5  -2   3  134.99   12.00
  -2   5   3  142.89   11.90
   2  -5   3  140.89   11.20
  -5  -2   3  133.29   11.10
  -2   5   3  147.09   11.80
   2  -5   3  138.99   11.70
  -5  -1  -3  215.38   18.80
   1  -5  -3  225.48   19.00
   5   1  -3  263.77   19.30
  -5  -1  -3  192.08   18.80
  -1   5  -3  214.28   18.80
  -1   5  -3  220.18   18.50
  -5  -1  -3  218.68   19.00
  -1   5  -3  220.88   19.20
   5   1  -3  220.78   19.10
   1  -5  -3  223.98   18.30
   5   1  -3  201.78   18.50
   5   1  -3  208.78   18.20
   1  -5   3  206.08   18.40
   1  -5   3  235.08   19.20
   5   1   3  228.18   18.90
  -1   5   3  242.98   18.30
  -5  -1   3  238.38   18.70
   5   1   3  243.28   18.50
   1  -5   3  220.98   19.10
  -1   5   3  206.58   18.80
  -5  -1   3  207.98   19.10
  -1   5   3  192.08   18.70
   1  -5   3  217.28   18.80
  -5  -1   3  249.08   18.20
   5   1   3  262.87   19.20
   0  -5  -3  678.13   49.50
  -5   0  -3  564.94   49.50
   0  -5  -3  632.04   49.40
  -5   0  -3  698.03   49.60
   5   0  -3  561.94   48.80
   0   5  -3  551.64   49.10
   0   5  -3  569.74   49.60
   0  -5  -3  650.63   49.10
   5   0  -3  582.34   49.70
   5   0  -3  717.03   49.40
   5   0  -3  633.54   49.70
   0   5  -3  519.15   49.20
   0   5   3  604.34   49.50
  -5   0   3  605.24   49.70
  -5   0   3  638.94   49.80
   5   0   3  592.04   49.60
   0  -5   3  588.34   49.20
   0   5   3  571.94   49.40
   0   5   3  575.44   49.10
  -5   0   3  612.84   49.30
   5   0   3  703.93   49.10
   0  -5   3  626.94   49.30
   5   0   3  693.63   49.60
   5   0   3  609.04   49.70
   0   5   3  532.35   49.40
   5   0   3  601.74   49.00
   1   5  -3  212.78   18.20
  -1  -5  -3  190.18   18.30
  -5   1  -3  187.38   18.70
   1   5  -3  239.08   18.90
   5  -1  -3  236.78   18.50
   1   5  -3  201.68   18.20
  -5   1  -3  263.27   18.70
   1   5  -3  223.28   18.90
  -1  -5  -3  251.07   18.50
   5  -1  -3  221.08   17.60
   5  -1  -3  199.78   18.60
  -1  -5  -3  240.78   18.30
   5  -1   3  202.88   18.60
   1   5   3  181.08   18.40
  -1  -5   3  255.97   19.10
   5  -1   3  205.68   18.00
  -1  -5   3  226.58   18.40
  -5   1   3  191.08   18.60
  -5   1   3  226.18   18.40
   1   5   3  234.38   18.60
   5  -1   3  213.88   18.80
   5  -2  -3  239.78   17.80
   5  -2  -3  179.48   17.90
  -5   2  -3  179.18   17.10
   2   5  -3  205.38   17.40
  -2  -5  -3  238.08   17.80
  -5   2  -3  229.88   18.10
   2   5  -3  220.28   18.10
   2   5  -3  245.18   17.60
  -2  -5  -3  213.68   18.20
   2   5  -3  214.48   17.40
   2   5   3  216.28   17.90
  -2  -5   3  178.78   17.40
   5  -2   3  227.38   18.20
  -2  -5   3  197.18   18.00
   2   5   3  214.58   17.90
  -5   2   3  207.48   18.00
  -2  -5   3  174.68   17.90
   5  -2   3  216.88   17.90
  -5   2   3  170.88   17.90
   5  -2   3  217.38   18.10
   5  -2   3  184.58   17.10
  -5   2   3  202.58   17.70
   2   5   3  225.38   17.50
   5  -3  -3  280.67   24.50
   3   5  -3  293.17   25.20
   3   5  -3  272.67   26.00
   3   5  -3  346.47   25.40
   3   5  -3  326.87   26.00
  -5   3  -3  298.47   25.70
   5  -3  -3  252.97   25.70
  -5   3  -3  309.97   25.00
   3   5  -3  309.97   25.30
  -3  -5  -3  294.27   25.60
   5  -3  -3  359.96   26.00
  -3  -5  -3  289.17   25.50
   5  -3  -3  313.97   25.70
  -3  -5  -3  322.17   25.40
   5  -3   3  271.87   25.90
   3   5   3  293.97   25.40
   5  -3   3  346.37   25.90
   3   5   3  334.17   25.70
  -5   3   3  294.07   25.60
   3   5   3  293.17   25.60
  -3  -5   3  343.17   26.10
  -5   3   3  315.17   26.00
  -3  -5   3  334.17   25.50
   5  -3   3  352.56   26.30
   5  -3   3  285.97   25.00
  -5   3   3  285.57   25.90
   4   5  -3    0.80    2.40
   5  -4  -3    2.60    2.70
  -4  -5  -3    5.90    2.40
  -5   4  -3    5.00    3.30
   4   5  -3    6.00    3.30
  -5   4  -3    4.60    2.90
  -5   4  -3    3.90    1.90
  -5   4  -3    4.30    3.10
   5  -4  -3    3.40    1.20
   5  -4  -3    3.70    2.90
   5  -4  -3    3.30    3.00
   4   5  -3    1.70    2.00
  -4  -5  -3    5.10    2.70
   4   5  -3    3.70    2.40
   5  -4   3    3.00    3.20
  -5   4   3    3.80    3.00
   5  -4   3    3.30    3.40
   4   5   3    6.40    2.60
  -4  -5   3    4.20    3.00
   5  -4   3    6.70    3.10
  -5   4   3    7.50    3.00
  -4  -5   3    5.60    3.40
  -5   4   3    3.60    1.20
   5  -4   3    5.20    2.00
   4   5   3    4.90    2.20
   4   5   3    4.90    3.00
  -4  -5   3    5.50    2.70
  -5   4   3    2.50    2.70
   4   5   3    7.10    3.10
  -5  -5  -3  102.29   11.50
   5   5  -3  112.49   12.10
   5   5  -3  142.79   11.30
  -5  -5  -3  118.89   11.40
   5  -5  -3  117.79   11.90
   5   5  -3  142.39   12.40
   5  -5  -3  112.19   11.90
  -5  -5  -3  124.89   11.30
  -5   5  -3  129.99   12.40
   5   5  -3  101.49   10.80
  -5   5  -3  133.19   10.70
  -5   5  -3  139.19   11.70
  -5   5  -3  132.49   12.00
   5  -5  -3  123.09   11.70
   5  -5  -3  122.29   10.00
   5  -5   3  112.89   12.20
  -5  -5   3   91.09   14.70
   5   5   3  102.09   11.70
   5   5   3  112.69   11.40
  -5   5   3  114.39   11.60
   5  -5   3  117.29   12.20
  -5   5   3  126.29   11.70
  -5  -5   3  124.99   11.10
  -5  -5   3   97.09   11.80
   5   5   3  128.09   11.10
   5  -5   3  121.39   10.60
   5   5   3  104.09   11.70
  -5   5   3  145.99   10.70
  -5   5   3  106.89   11.80
   5  -5   3   95.39   11.80
  -5   6  -3   23.40    4.40
  -6  -5  -3   37.00    5.80
   5  -6  -3   38.60    6.30
  -5   6  -3   42.80    6.70
  -6  -5  -3   33.00    5.10
   5  -6  -3   32.50    4.30
   6   5  -3   44.10    5.60
  -6  -5  -3   33.70    6.10
  -5   6  -3   31.40    5.90
  -5   6  -3   38.20    5.70
   5  -6  -3   45.10    7.10
   6   5  -3   35.50    5.10
   6   5  -3   34.60    6.10
   6   5  -3   32.80    6.30
  -6  -5  -3   36.80    6.30
  -6  -5   3   41.40    6.80
  -5   6   3   44.30    6.90
  -5   6   3   39.00    4.30
   6   5   3   47.20    6.50
   6   5   3   35.50    5.80
  -5   6   3   54.59    7.20
   5  -6   3   33.30    6.10
   6   5   3   29.90    5.80
   5  -6   3   52.19    6.90
  -5   6   3   34.90    5.90
   6   5   3   45.10    5.50
  -6  -5   3   41.80    6.90
  -6  -5   3   52.29    5.90
  -6  -5   3   22.90    4.60
   5  -6   3   45.00    7.50
   5  -6   3   36.40    4.60
   4  -6  -3   54.19    5.40
  -4   6  -3   59.19    7.20
   6   4  -3   56.69    7.80
  -6  -4  -3   53.29    6.90
  -4   6  -3   53.39    7.80
  -6  -4  -3   60.49    7.00
  -4   6  -3   56.09    6.00
  -6  -4  -3   54.79    6.60
   6   4  -3   53.69    7.30
  -6  -4  -3   42.30    7.40
  -4   6  -3   66.19    7.70
   4  -6  -3   63.99    7.50
   6   4  -3   53.29    7.70
   4  -6  -3   52.59    7.40
   6   4  -3   49.99    6.40
   4  -6  -3   52.29    7.40
   6   4   3   56.99    7.20
  -4   6   3   49.70    5.40
  -4   6   3   39.30    6.70
  -6  -4   3   47.00    6.20
  -4   6   3   54.69    7.10
   6   4   3   53.19    7.70
   4  -6   3   57.39    6.10
  -6  -4   3   43.10    7.60
   4  -6   3   45.70    7.90
  -6  -4   3   66.69    6.80
   4  -6   3   53.89    7.40
  -6  -4   3   52.89    7.30
   4  -6   3   57.39    7.40
   6   4   3   73.09    7.20
   6   4   3   53.79    6.20
  -4   6   3   50.29    7.30
  -3   6  -3   39.30    6.10
   3  -6  -3   31.60    5.00
   6   3  -3   25.60    4.10
  -6  -3  -3   30.40    5.30
   3  -6  -3   32.80    5.10
  -3   6  -3   43.20    5.50
  -6  -3  -3   35.00    5.20
   3  -6  -3   32.50    3.80
   6   3  -3   40.30    5.60
  -6  -3  -3   26.50    4.70
   6   3  -3   32.60    4.10
  -3   6  -3   28.90    5.30
   6   3  -3   34.70    5.40
  -3   6  -3   35.00    4.40
  -3   6   3   33.50    5.20
   6   3   3   27.20    4.90
   3  -6   3   23.70    5.10
   3  -6   3   36.20    4.60
   3  -6   3   24.30    4.60
   6   3   3   28.60    4.80
   6   3   3   32.70    4.10
   3  -6   3   21.60    4.60
  -6  -3   3   31.20    5.10
  -3   6   3   24.50    4.50
  -6  -3   3   39.00    4.30
  -6  -3   3   24.10    4.00
  -6  -3   3   22.50    4.60
  -3   6   3   26.30    3.70
   6   3   3   24.30    4.70
  -3   6   3   36.30    5.20
  -2   6  -3  217.88   18.50
   6   2  -3  244.38   18.00
  -6  -2  -3  229.78   19.10
   6   2  -3  244.98   19.20
  -6  -2  -3  243.58   18.70
   2  -6  -3  223.48   17.90
  -2   6  -3  224.78   19.00
  -2   6  -3  257.47   19.30
   6   2  -3  235.98   18.30
   6   2  -3  253.17   19.40
   2  -6  -3  204.98   18.70
  -6  -2   3  195.58   19.00
  -2   6   3  221.98   18.80
   2  -6   3  195.28   18.00
  -2   6   3  187.48   18.50
  -6  -2   3  178.68   18.10
   6   2   3  194.78   18.70
  -2   6   3  185.18   17.80
   2  -6   3  200.38   19.10
   2  -6   3  239.08   18.70
  -6  -2   3  200.38   17.90
   6   2   3  188.38   18.00
  -1   6  -3  555.34   41.00
  -1   6  -3  469.35   40.10
  -1   6  -3  537.95   40.50
   1  -6  -3  510.65   40.40
  -6  -1  -3  492.15   40.70
  -6  -1  -3  523.55   40.60
   1  -6  -3  472.25   40.50
   1  -6  -3  490.85   40.00
   6   1  -3  564.24   41.10
   6   1  -3  435.06   40.20
   6   1  -3  557.04   41.00
  -6  -1  -3  426.66   40.50
   6   1  -3  471.35   39.80
   1  -6  -3  425.36   40.30
  -1   6   3  470.35   40.50
  -1   6   3  504.65   39.90
  -1   6   3  446.46   40.40
   6   1   3  526.45   40.00
  -6  -1   3  443.06   40.80
   1  -6   3  500.15   40.10
   6   1   3  542.55   40.90
  -1   6   3  513.35   40.50
   6   1   3  423.66   40.40
   6   1   3  478.75   40.80
  -6  -1   3  480.45   40.90
  -6  -1   3  571.64   39.90
  -6  -1   3  550.44   40.40
   6   0  -3  194.58   16.80
  -6   0  -3  227.98   17.90
   0  -6  -3  200.88   17.80
  -6   0  -3  178.08   17.90
   0   6  -3  197.48   17.50
   6   0  -3  196.58   18.20
   6   0  -3  200.08   17.50
   0  -6  -3  220.68   17.80
   6   0  -3  193.08   18.00
   0   6  -3  167.88   17.20
   0   6  -3  173.68   18.10
   0   6  -3  216.18   18.10
   6   0   3  200.78   17.10
   6   0   3  222.88   18.10
   0  -6   3  219.08   17.50
   0   6   3  178.38   17.70
   0   6   3  246.98   18.10
   0  -6   3  186.28   17.50
   0   6   3  211.28   17.30
   6   0   3  221.78   17.20
   0  -6   3  248.68   18.30
   6   0   3  215.38   18.30
   0  -6   3  214.08   18.20
   0   6   3  214.18   17.90
   6  -1  -3  172.78   15.40
  -1  -6  -3  169.28   15.00
  -1  -6  -3  149.79   14.90
   6  -1  -3  147.29   14.90
  -1  -6  -3  172.28   14.70
   1   6  -3  138.59   15.30
   1   6  -3  138.29   14.60
   6  -1  -3  171.28   13.90
  -6   1  -3  179.98   15.10
  -6   1  -3  185.58   15.60
   1   6  -3  177.08   14.80
   1   6  -3  182.88   15.60
   1   6   3  173.08   14.70
  -1  -6   3  199.58   15.80
  -6   1   3  163.28   15.30
   6  -1   3  175.18   15.30
  -6   1   3  196.28   15.00
   1   6   3  158.48   15.00
  -1  -6   3  189.68   15.50
   1   6   3  148.09   15.00
   6  -1   3  198.38   15.70
   6  -1   3  175.58   15.60
  -6   1   3  163.08   15.30
  -1  -6   3  188.68   14.80
  -6   2  -3   25.20    4.50
   2   6  -3   22.80    4.50
   6  -2  -3   20.90    2.50
   2   6  -3   17.50    3.50
  -2  -6  -3   19.70    3.60
  -6   2  -3   17.70    4.30
  -2  -6  -3   17.30    3.40
   6  -2  -3   17.80    3.80
   2   6  -3   21.30    4.40
   6  -2  -3   18.70    4.00
  -6   2  -3   25.00    4.50
   6  -2  -3   21.20    3.80
   2   6  -3   28.60    3.80
   6  -2  -3   20.70    2.60
  -2  -6  -3   26.30    3.90
   2   6  -3   22.60    3.70
   6  -2   3   23.50    4.30
   6  -2   3   19.80    3.10
  -2  -6   3   28.20    3.90
   2   6   3   22.90    4.20
   2   6   3   17.50    3.70
   2   6   3   27.90    4.30
  -6   2   3   30.90    4.80
  -6   2   3   22.00    4.00
   2   6   3   27.00    4.40
   2   6   3   24.50    3.40
  -2  -6   3   22.20    4.20
  -2  -6   3   37.40    5.60
   6  -2   3   29.80    4.40
   6  -2   3   24.20    4.20
  -6   2   3   31.20    4.80
   3   6  -3  127.49   12.50
   6  -3  -3  105.79   10.50
  -6   3  -3  143.99   12.70
  -3  -6  -3  118.49   12.00
   3   6  -3  125.49   11.70
  -3  -6  -3  115.49   11.80
   6  -3  -3  121.09   12.40
   3   6  -3  151.98   11.70
   3   6  -3  114.89   11.60
   3   6  -3  120.39   12.30
  -6   3  -3  124.19   12.10
   6  -3  -3  117.89   12.20
  -6   3  -3  115.69   12.40
  -6   3   3  136.19   12.70
  -3  -6   3  139.09   12.50
   6  -3   3  131.49   12.60
   3   6   3  139.89   12.50
  -6   3   3  133.99   12.60
  -6   3   3  144.89   12.40
  -3  -6   3  136.19   11.80
   6  -3   3  135.79   11.20
   6  -3   3  158.88   14.60
   3   6   3  141.99   12.10
   3   6   3  126.49   11.70
   4   6  -3  124.39   13.20
   4   6  -3  137.09   12.10
  -4  -6  -3  140.69   12.80
  -6   4  -3  138.49   12.70
  -4  -6  -3  143.39   12.40
   6  -4  -3  149.79   13.50
  -6   4  -3  131.89   13.00
   6  -4  -3  132.89   10.90
  -6   4  -3  152.38   13.20
   6  -4  -3  142.29   12.80
   4   6  -3  120.59   13.00
   6  -4  -3  151.48   13.00
   4   6   3  118.39   12.90
  -6   4   3  156.68   13.40
   6  -4   3  128.99   11.70
   6  -4   3  121.59   13.00
   4   6   3  126.89   12.90
  -4  -6   3  144.49   12.40
   6  -4   3  133.39   12.80
  -4  -6   3  130.39   13.50
   4   6   3  129.49   12.60
  -4  -6   3  103.19   12.80
  -6   4   3  128.49   12.60
   6  -4   3  132.39   13.30
   4   6   3  123.19   12.20
  -6   4   3  134.79   12.80
  -5  -6  -3  168.78   14.90
   5   6  -3  129.49   15.10
   6  -5  -3  142.49   12.70
  -6   5  -3  157.48   13.50
  -6   5  -3  163.38   15.40
   6  -5  -3  159.08   14.90
  -5  -6  -3  139.09   14.00
   6  -5  -3  163.68   15.00
   5   6  -3  130.69   13.80
  -6   5  -3  135.89   14.60
   5   6  -3  159.58   14.00
   6  -5  -3  181.08   15.10
  -6   5  -3  166.58   15.40
   5   6  -3  188.28   15.40
  -5  -6   3  158.68   14.10
  -6   5   3  122.69   14.50
  -5  -6   3  186.58   15.70
  -6   5   3  154.18   14.60
   6  -5   3  123.89   13.30
   5   6   3  159.48   14.10
   6  -5   3  155.08   15.50
  -5  -6   3  177.68   15.30
   5   6   3  130.89   14.50
   6  -5   3  143.69   15.20
   5   6   3  153.18   14.50
  -6   5   3  171.28   15.10
   5   6   3  177.38   14.90
   6   6  -3   60.89    7.80
  -6   6  -3   47.70    6.80
  -6   6  -3   57.29    9.30
  -6  -6  -3   51.69    7.40
   6  -6  -3   57.79    5.90
  -6   6  -3   61.49    9.30
  -6  -6  -3   72.09    8.70
   6  -6  -3   45.10    8.50
   6   6  -3   68.99    7.80
   6  -6  -3   52.09    9.10
  -6  -6  -3   65.29    8.80
  -6   6  -3   61.89    8.70
   6   6  -3   60.49    9.60
   6  -6  -3   59.99    9.30
  -6  -6   3   65.09    9.50
   6  -6   3   71.89   12.00
   6   6   3   58.49    9.40
  -6   6   3   69.89    8.80
   6  -6   3   61.99    9.00
  -6   6   3   57.49    8.80
   6  -6   3   59.29   10.00
  -6   6   3   62.39    6.00
  -6  -6   3   66.29    8.10
   6  -6   3   63.19    6.90
   6   6   3   61.59    7.70
   6   6   3   66.99    9.10
   6   6   3   56.09    8.80
  -6  -6   3   81.49    9.30
  -6   6   3   69.99    9.60
   7   6  -3   82.59   11.50
  -6   7  -3   83.39    8.50
   7   6  -3   76.99    9.10
  -6   7  -3   80.19   10.70
   6  -7  -3   77.09    7.50
  -6   7  -3   67.49   11.30
  -7  -6  -3   76.89   10.40
  -7  -6  -3   78.69   11.10
  -6   7  -3   83.19   10.20
  -7  -6  -3   91.29    9.80
   7   6  -3   89.99   11.40
   6  -7  -3   79.09   10.30
   6  -7  -3   65.89   10.30
   7   6  -3   80.49    9.70
   6  -7  -3   82.99   10.20
  -7  -6  -3   70.39    9.10
  -6   7   3   76.49   10.30
   6  -7   3   79.99   11.40
   7   6   3   69.39    9.10
   6  -7   3   67.09   11.00
  -7  -6   3   84.89   11.10
   7   6   3   83.59   10.30
  -6   7   3   70.59   10.40
  -7  -6   3   70.69    9.80
  -6   7   3   66.89   10.70
   6  -7   3   75.29    8.60
   7   6   3   81.69   10.10
  -6   7   3   65.29    7.50
  -7  -6   3   77.19   11.20
   7   6   3   75.69   10.80
   6  -7   3   79.89   10.70
   5  -7  -3  201.98   17.20
  -7  -5  -3  175.48   18.40
  -7  -5  -3  190.98   19.20
  -5   7  -3  194.88   18.70
   7   5  -3  198.98   19.50
   7   5  -3  224.18   18.30
  -5   7  -3  204.18   17.60
   5  -7  -3  198.78   19.20
   7   5  -3  203.48   18.30
   5  -7  -3  218.08   19.10
   7   5  -3  187.58   19.20
  -7  -5  -3  212.98   18.30
  -7  -5  -3  233.48   19.30
  -5   7  -3  209.38   19.40
  -5   7   3  201.58   17.10
   5  -7   3  208.68   19.90
  -7  -5   3  210.18   19.90
  -5   7   3  251.37   19.20
  -7  -5   3  183.78   18.10
  -7  -5   3  200.48   18.10
   7   5   3  208.58   18.90
   5  -7   3  169.68   19.40
  -5   7   3  205.28   19.30
   7   5   3  230.08   19.30
   7   5   3  201.48   18.10
  -7  -5   3  191.98   19.40
   5  -7   3  229.58   17.90
  -5   7   3  187.98   18.90
   5  -7   3  221.68   19.50
   7   5   3  201.98   18.90
  -4   7  -3  356.96   30.00
  -4   7  -3  350.46   29.10
  -4   7  -3  381.66   30.80
   7   4  -3  322.07   29.40
   7   4  -3  326.47   30.30
  -4   7  -3  342.67   30.70
   4  -7  -3  358.46   28.80
   4  -7  -3  377.16   30.40
   7   4  -3  335.37   29.20
  -7  -4  -3  403.06   29.50
  -7  -4  -3  363.46   29.80
   4  -7  -3  337.37   30.10
  -7  -4  -3  385.06   30.20
   4  -7  -3  355.56   30.30
   7   4  -3  352.36   30.50
  -4   7   3  330.17   28.80
   4  -7   3  280.07   30.30
  -7  -4   3  403.86   29.60
   4  -7   3  392.26   29.20
  -7  -4   3  315.97   30.40
   7   4   3  313.17   29.80
  -4   7   3  360.56   30.20
   7   4   3  322.07   29.30
  -7  -4   3  367.46   29.30
  -4   7   3  394.06   30.20
   4  -7   3  398.16   30.20
  -4   7   3  319.57   30.20
   7   3  -3  197.48   17.90
  -7  -3  -3  212.78   17.40
  -3   7  -3  177.38   17.00
  -3   7  -3  197.78   17.80
   7   3  -3  193.78   16.40
  -7  -3  -3  194.98   17.50
  -3   7  -3  181.98   17.80
   3  -7  -3  187.48   16.20
  -3   7  -3  161.78   16.40
  -7  -3  -3  194.18   17.40
   7   3  -3  182.58   17.80
   3  -7  -3  174.28   17.40
   7   3  -3  187.48   16.90
   7   3   3  169.08   17.50
   3  -7   3  175.78   17.90
   3  -7   3  199.38   17.80
  -7  -3   3  191.08   16.40
  -3   7   3  205.68   17.70
  -3   7   3  222.48   17.60
   7   3   3  183.08   16.50
  -7  -3   3  154.38   18.80
   7   3   3  222.18   17.50
  -7  -3   3  185.08   17.70
  -3   7   3  193.18   17.60
   3  -7   3  215.48   16.50
  -3   7   3  189.48   16.10
   3  -7   3  210.68   17.30
   2  -7  -3    5.40    3.40
  -7  -2  -3   14.80    4.40
   7   2  -3   16.10    2.80
  -7  -2  -3   12.30    4.20
  -2   7  -3   11.10    2.90
   7   2  -3   14.40    4.50
  -2   7  -3   17.90    4.70
  -2   7  -3   15.70    4.10
  -7  -2  -3   12.90    3.50
  -2   7  -3   11.50    4.00
   2  -7  -3   10.80    2.70
   2  -7  -3    9.60    3.70
   7   2  -3   13.80    3.60
   7   2  -3   12.20    3.80
   2  -7   3    7.00    4.10
   7   2   3   12.70    4.20
   7   2   3   12.00    4.10
  -2   7   3    9.40    2.40
  -7  -2   3    8.30    4.30
   7   2   3   11.50    3.00
  -2   7   3    7.40    3.20
  -7  -2   3    5.90    4.10
  -2   7   3   14.30    3.80
   2  -7   3   15.10    4.50
   7   2   3   11.50    3.90
   2  -7   3    9.50    3.20
  -7  -2   3    9.20    3.10
   2  -7   3   14.10    4.30
  -2   7   3   11.80    4.20
   7   1  -3  264.47   21.70
   1  -7  -3  253.97   21.00
  -7  -1  -3  241.58   21.40
  -1   7  -3  268.07   21.70
   7   1  -3  235.48   21.00
   1  -7  -3  271.97   21.50
   1  -7  -3  253.27   20.50
   7   1  -3  239.68   20.20
  -1   7  -3  248.48   21.10
   7   1  -3  222.18   21.70
  -1   7  -3  235.58   20.70
  -7  -1  -3  195.78   20.90
  -7  -1  -3  289.07   21.80
  -7  -1   3  231.38   21.70
   1  -7   3  259.67   21.90
  -1   7   3  246.08   21.30
  -1   7   3  258.57   20.50
  -1   7   3  219.98   21.30
   7   1   3  214.18   21.10
  -1   7   3  271.07   21.30
  -7  -1   3  227.38   20.80
   1  -7   3  270.37   20.90
   7   1   3  232.18   20.40
   7   1   3  243.08   21.50
   1  -7   3  230.58   21.60
  -7  -1   3  250.57   21.70
   7   1   3  244.88   21.70
   1  -7   3  252.77   21.10
   0   7  -3  363.86   28.20
   7   0  -3  288.37   28.00
   0   7  -3  303.67   28.20
   0  -7  -3  326.57   27.20
   0   7  -3  326.77   27.60
   0   7  -3  327.27   27.30
   7   0  -3  301.87   28.00
   0  -7  -3  300.77   27.60
  -7   0  -3  280.17   27.90
   7   0  -3  349.77   27.60
   0  -7  -3  369.76   27.90
   7   0  -3  329.77   26.70
  -7   0  -3  326.27   27.70
  -7   0   3  335.07   28.10
   0  -7   3  331.67   28.10
   0  -7   3  351.06   28.40
   7   0   3  344.27   27.80
   7   0   3  310.97   27.00
   0  -7   3  320.27   27.30
   0   7   3  320.07   27.70
  -7   0   3  358.66   28.30
   7   0   3  325.37   27.90
   0   7   3  369.96   28.10
   0   7   3  342.47   27.10
  -1  -7  -3  354.66   27.90
   1   7  -3  370.96   28.70
  -7   1  -3  375.36   28.40
   7  -1  -3  345.27   26.80
  -7   1  -3  315.17   28.00
   7  -1  -3  366.26   26.80
   7  -1  -3  335.47   28.30
   1   7  -3  327.77   27.60
   1   7  -3  364.96   27.80
   7  -1  -3  325.67   27.90
   1   7  -3  373.96   28.60
  -1  -7  -3  340.97   27.60
  -7   1   3  322.17   27.80
   7  -1   3  318.87   28.40
   1   7   3  309.07   28.00
  -1  -7   3  313.67   27.60
   7  -1   3  344.67   27.20
   7  -1   3  302.27   28.30
   7  -1   3  328.07   28.20
   1   7   3  276.17   27.90
  -7   1   3  304.57   28.30
   7  -1   3  293.67   27.40
  -1  -7   3  351.56   28.70
   1   7   3  321.57   27.50
  -7   1   3  314.97   28.20
  -7   2  -3  211.28   20.40
   2   7  -3  190.48   19.10
  -2  -7  -3  212.58   19.30
   2   7  -3  225.28   19.00
   7  -2  -3  243.18   20.10
  -2  -7  -3  232.78   19.20
   2   7  -3  195.88   19.60
  -7   2  -3  180.18   19.20
  -7   2  -3  182.78   19.70
   2   7  -3  253.47   20.30
   7  -2  -3  221.18   19.30
   2   7  -3  259.97   19.10
   7  -2  -3  202.18   18.00
   7  -2   3  203.18   19.70
   7  -2   3  258.97   20.10
   2   7   3  257.67   19.80
  -7   2   3  254.17   19.40
   2   7   3  208.68   19.00
  -7   2   3  214.88   19.80
   7  -2   3  234.58   19.80
   2   7   3  239.38   19.70
  -7   2   3  197.48   19.80
   2   7   3  249.78   19.80
  -2  -7   3  228.08   19.20
   7  -2   3  215.58   18.60
   3   7  -3  154.58   11.90
   3   7  -3  115.49   11.50
  -3  -7  -3  136.29   12.00
  -3  -7  -3  140.49   12.60
   7  -3  -3  118.59   10.10
  -3  -7  -3  135.79   12.30
   3   7  -3  131.09   11.90
   7  -3  -3  130.99   12.60
   3   7  -3  126.29   12.70
  -7   3  -3  135.59   12.40
  -7   3  -3  105.89   12.80
   7  -3  -3  128.19   12.60
  -7   3  -3  111.89   13.00
   3   7   3  121.59   11.60
   3   7   3  115.89   12.10
   7  -3   3  106.89   12.70
  -3  -7   3  136.59   11.80
  -7   3   3  111.19   12.60
   3   7   3  132.19   12.40
  -3  -7   3   94.89   12.40
  -7   3   3  128.29   12.20
   7  -3   3  127.79   13.00
  -7   3   3  122.39   12.70
   7  -3   3  115.49   12.60
   3   7   3  123.59   12.00
   7  -3   3  112.19   10.90
  -3  -7   3  113.09   12.70
   7  -4  -3  209.58   16.90
  -7   4  -3  191.68   19.20
   7  -4  -3  157.58   20.20
  -7   4  -3  235.78   18.90
   7  -4  -3  191.78   16.90
   7  -4  -3  193.58   18.90
  -4  -7  -3  181.18   18.70
   4   7  -3  204.58   18.20
  -7   4  -3  245.98   17.70
  -4  -7  -3  203.68   18.30
   4   7  -3  184.98   19.20
  -7   4  -3  202.88   19.20
   4   7  -3  186.28   18.20
   4   7  -3  243.48   19.50
  -4  -7   3  219.48   19.20
  -7   4   3  218.98   19.10
  -4  -7   3  255.67   20.10
   7  -4   3  210.48   18.10
   4   7   3  233.08   19.30
   4   7   3  247.98   19.00
   7  -4   3  230.18   19.00
   4   7   3  227.18   18.30
  -7   4   3  195.48   19.40
  -7   4   3  174.08   18.60
   7  -4   3  184.88   19.40
   4   7   3  193.88   18.80
  -4  -7   3  220.78   18.50
   7  -5  -3   34.50    6.10
  -7   5  -3   40.70    5.20
   7  -5  -3   31.50    3.70
  -5  -7  -3   46.20    6.00
  -7   5  -3   30.90    6.10
   7  -5  -3   27.10    6.40
   5   7  -3   33.90    5.40
  -7   5  -3   43.50    6.50
   5   7  -3   29.80    5.90
   5   7  -3   29.90    5.00
  -7   5  -3   28.70    6.80
   5   7  -3   44.10    6.50
  -5  -7  -3   40.50    6.40
   5   7  -3   24.90    6.60
   7  -5  -3   33.00    6.60
   7  -5   3   39.80    5.10
   7  -5   3   36.90    6.60
   7  -5   3   41.20    7.10
  -7   5   3   32.70    5.80
   5   7   3   20.60    5.80
   5   7   3   32.50    6.10
   5   7   3   33.90    5.20
   7  -5   3   32.30    5.60
  -7   5   3   29.90    5.90
  -7   5   3   25.40    6.00
   5   7   3   30.90    5.70
  -5  -7   3   27.80    5.20
   6   7  -3   96.99   12.30
   6   7  -3   92.09   10.00
   6   7  -3   73.09   12.20
  -6  -7  -3   71.09   11.20
   7  -6  -3   85.49   12.20
   7  -6  -3   81.09    8.00
   7  -6  -3   90.29   11.40
  -7   6  -3   75.89   12.10
  -6  -7  -3   84.59   10.70
  -7   6  -3   62.59   11.00
   6   7  -3   99.69   10.30
  -7   6  -3   92.59   12.30
   7  -6  -3   88.19   12.20
  -7   6  -3   90.99    9.00
   6   7   3   79.19   11.40
   7  -6   3   84.09   11.90
   6   7   3   90.29   10.20
  -7   6   3  100.49   11.60
  -6  -7   3   85.89   11.90
   7  -6   3   97.69   11.90
  -7   6   3  104.09    8.10
   6   7   3  109.09   11.90
   7  -6   3   87.39    9.10
  -6  -7   3  104.49   11.00
  -7   6   3   97.49   11.20
   6   7   3  109.09   11.40
   7  -6   3   84.69   12.20
  -7   6   3   89.99   10.80
  -6  -7   3  109.89   12.30
   7   7  -3   92.39   10.30
  -7  -7  -3   68.49   11.40
  -7  -7  -3   78.29   10.90
   7   7  -3   76.59   10.50
   7   7  -3   88.79   14.70
  -7   7  -3   76.59   11.80
   7  -7  -3   89.69    8.20
  -7   7  -3   95.09    9.30
   7   7  -3   83.19   13.10
  -7   7  -3   93.79   12.40
   7  -7  -3   75.29   11.70
  -7  -7  -3   95.39   12.80
  -7   7  -3   88.29   13.50
   7  -7  -3   99.69   13.30
   7  -7   3   84.09   13.00
   7   7   3   76.59   11.70
  -7  -7   3   78.79   11.30
  -7  -7   3   92.79   14.10
   7   7   3   91.39   10.30
   7  -7   3   91.39   13.70
  -7   7   3   82.99   12.20
   7   7   3   80.89   11.90
   7   7   3   82.39   11.80
  -7  -7   3   76.29   12.50
   7  -7   3   77.19   12.70
  -7   7   3   94.29   12.20
  -7   7   3   90.99   11.50
  -7   7   3   86.19    8.00
   7  -7   3   85.79    9.60
   8   7  -3   77.79   11.50
  -7   8  -3   42.90    8.90
  -7   8  -3   63.09    8.00
   7  -8  -3   61.19    6.70
   8   7  -3   51.39    8.40
  -7   8  -3   70.99   10.00
   7  -8  -3   42.90    8.40
   8   7  -3   88.49   11.70
   7  -8  -3   34.60    8.90
  -7   8  -3   65.19   10.70
  -8  -7  -3   60.99    9.30
   8   7  -3   48.00    9.00
  -7   8   3   53.79    9.90
   8   7   3   58.79    8.20
   7  -8   3   46.80   10.60
  -8  -7   3   40.10    8.60
  -8  -7   3   71.89   11.40
   7  -8   3   60.59    7.20
  -7   8   3   53.29    6.60
   8   7   3   57.59    8.90
   8   7   3   80.69   13.20
   7  -8   3   60.79   11.00
  -7   8   3   70.59    9.60
  -7   8   3   56.89   10.00
   8   7   3   43.70    8.40
  -8  -6  -3   11.30    5.10
  -8  -6  -3   13.80    5.40
  -6   8  -3   24.00    5.90
   6  -8  -3    8.30    4.90
   6  -8  -3   18.10    6.30
   8   6  -3   14.20    5.30
  -6   8  -3   12.40    4.20
   8   6  -3   27.10    7.30
  -6   8  -3   15.00    6.70
  -8  -6  -3   18.60    6.60
   8   6  -3   20.00    4.90
  -6   8  -3   17.10    6.10
   8   6  -3   18.10    6.40
   6  -8  -3   14.30    3.10
  -8  -6  -3    7.30    6.30
   8   6   3    7.20    5.80
  -8  -6   3   16.50    5.30
  -6   8   3   14.50    6.50
  -6   8   3   13.10    3.10
  -8  -6   3   10.10    6.00
  -8  -6   3   10.50    4.60
   6  -8   3    4.50    7.00
   8   6   3   11.50    6.20
   8   6   3   13.20    6.20
   6  -8   3   14.80    4.30
   6  -8   3   14.20    7.20
  -6   8   3   11.50    4.80
   6  -8   3    7.70    6.10
   8   6   3   13.90    4.40
  -8  -6   3   18.00    6.60
   8   5  -3  140.69   14.70
  -8  -5  -3  121.99   12.20
  -5   8  -3  113.49   11.10
   5  -8  -3  114.59   13.80
   5  -8  -3  112.29   13.60
  -8  -5  -3   98.89   12.50
   8   5  -3  137.39   14.40
  -5   8  -3  112.39   12.90
   8   5  -3  110.39   12.40
  -5   8  -3  140.09   16.90
   8   5  -3  116.89   11.80
   5  -8  -3  102.39   13.80
  -8  -5  -3  110.69   13.50
   5  -8  -3  122.79   10.80
  -5   8   3   95.39   10.40
   5  -8   3  129.39   15.00
  -8  -5   3  111.79   11.90
  -5   8   3  128.79   13.50
  -5   8   3  103.99   12.50
  -8  -5   3   99.49   11.80
   8   5   3  113.19   11.80
   8   5   3  107.79   13.70
   8   5   3  102.29   13.00
   5  -8   3  111.39   11.30
  -5   8   3  111.49   13.10
   5  -8   3  123.39   14.00
   8   5   3  123.09   13.40
  -8  -5   3  134.99   14.80
   4  -8  -3   71.59   11.60
  -4   8  -3   87.59    9.20
  -4   8  -3   86.89   11.50
   8   4  -3   75.59   10.30
  -8  -4  -3   71.89   10.80
   4  -8  -3   82.89    8.80
  -4   8  -3   71.99   11.20
   8   4  -3   80.09   13.90
  -8  -4  -3   85.99   10.30
   4  -8  -3   72.69   11.20
   4  -8  -3   68.09   10.60
  -8  -4  -3   83.19   10.90
   8   4  -3   73.49    9.40
  -4   8  -3   71.49   10.30
   8   4  -3   99.39   11.30
  -4   8   3   85.29   10.70
   4  -8   3   97.19   11.10
  -8  -4   3  105.29   12.40
   4  -8   3  104.19   11.80
  -4   8   3   96.69   11.10
   8   4   3  106.99   11.30
  -4   8   3   94.19    8.90
   4  -8   3   96.09    9.40
   8   4   3  101.09   11.20
   8   4   3   94.29    9.60
   4  -8   3   93.59   12.60
  -4   8   3  104.59   11.70
  -8  -4   3   94.49   10.00
  -8  -4   3  117.19   10.30
  -8  -4   3  101.79   11.60
   8   4   3   79.89   11.30
   3  -8  -3  292.87   23.50
   3  -8  -3  253.57   24.70
   8   3  -3  233.28   24.80
   8   3  -3  287.27   24.10
  -8  -3  -3  322.87   24.90
  -8  -3  -3  270.77   24.90
   3  -8  -3  294.37   24.70
  -3   8  -3  261.27   23.70
   8   3  -3  290.67   28.90
   8   3  -3  317.37   23.70
  -3   8  -3  262.27   25.00
  -3   8   3  262.07   23.40
   3  -8   3  263.27   24.70
  -8  -3   3  264.27   24.00
  -8  -3   3  301.47   25.20
   3  -8   3  307.47   25.40
   3  -8   3  296.67   25.20
  -8  -3   3  277.87   23.70
  -3   8   3  269.97   24.70
  -8  -3   3  241.58   25.20
   8   3   3  291.67   25.20
   8   3   3  308.17   23.80
   3  -8   3  270.07   23.80
   8   3   3  314.37   24.80
  -3   8   3  270.57   24.60
  -2   8  -3  484.25   36.60
  -2   8  -3  443.66   37.20
  -8  -2  -3  404.46   37.40
   8   2  -3  408.76   38.00
   2  -8  -3  362.36   37.10
  -8  -2  -3  459.95   37.20
  -2   8  -3  488.25   38.10
  -2   8  -3  390.76   37.50
   8   2  -3  475.05   37.10
   8   2  -3  446.86   36.30
   2  -8  -3  445.26   36.40
  -8  -2  -3  459.25   37.70
   8   2   3  429.46   36.40
  -2   8   3  419.16   36.20
   8   2   3  449.56   37.40
  -8  -2   3  482.15   36.30
  -8  -2   3  396.86   37.70
   2  -8   3  410.56   37.80
  -2   8   3  471.65   37.40
   8   2   3  419.36   37.70
  -2   8   3  503.85   37.50
   2  -8   3  467.75   37.80
   2  -8   3  451.25   36.70
  -8  -2   3  494.15   37.00
  -2   8   3  447.66   37.30
  -8  -2   3  456.65   38.00
  -8  -1  -3  139.79   14.40
  -1   8  -3  147.29   13.80
  -1   8  -3  133.09   12.50
   1  -8  -3  161.18   13.20
   1  -8  -3  142.89   12.50
   1  -8  -3  127.09   13.50
  -1   8  -3  157.08   14.30
  -8  -1  -3  147.59   13.80
  -1   8  -3  149.79   13.40
   8   1  -3  139.39   11.90
   8   1  -3  144.09   13.20
   8   1  -3  134.39   14.40
  -1   8   3  122.29   13.10
   1  -8   3  136.19   13.90
   8   1   3  113.09   12.10
   1  -8   3  135.09   14.00
   1  -8   3  110.49   12.60
   8   1   3  132.29   13.60
   1  -8   3  138.09   13.30
  -1   8   3  123.89   13.40
  -8  -1   3  146.49   13.80
  -8  -1   3  132.49   14.00
   8   1   3  114.79   12.10
  -1   8   3  124.49   12.20
  -8  -1   3  128.59   12.70
  -1   8   3  133.19   13.50
   8   1   3  147.89   13.90
   8   1   3  113.49   13.10
   8   0  -3  180.18   18.10
   0  -8  -3  177.28   17.70
   8   0  -3  203.28   16.20
   8   0  -3  180.58   17.30
   0   8  -3  155.08   17.80
   0  -8  -3  202.58   17.00
   0   8  -3  197.68   17.40
   0   8  -3  185.28   17.00
  -8   0  -3  205.28   18.40
   0  -8  -3  161.08   17.40
   0   8  -3  176.98   18.20
   8   0  -3  169.58   18.10
  -8   0  -3  205.18   17.70
   8   0  -3  188.68   16.20
   0  -8   3  210.18   18.20
   8   0   3  209.18   16.60
   0   8   3  225.88   18.30
   0  -8   3  224.48   17.30
  -8   0   3  197.78   17.40
   0  -8   3  192.18   18.40
   0   8   3  194.98   16.80
  -8   0   3  203.38   18.20
  -8   0   3  174.88   18.20
   0   8   3  185.48   17.50
   0   8   3  203.48   17.70
   8   0   3  195.28   18.00
   8   0   3  216.88   18.50
   8   0   3  209.28   18.10
   1   8  -3   65.39    8.10
  -1  -8  -3   65.39    8.80
   1   8  -3   60.09    7.80
   1   8  -3   77.29    9.80
   8  -1  -3   61.69    6.20
   1   8  -3   55.09    9.00
   8  -1  -3   71.49    9.80
   8  -1  -3   63.19    8.90
   8  -1  -3   75.29    6.30
   8  -1  -3   64.29    9.00
  -8   1  -3   57.99    9.60
  -8   1  -3   65.89    9.00
  -8   1  -3   71.69    8.80
  -1  -8  -3   66.59    8.10
  -1  -8  -3   69.29    8.50
   1   8   3   63.09    8.50
  -1  -8   3   71.59   10.10
   8  -1   3   53.79    9.00
   1   8   3   62.49    8.80
  -8   1   3   70.49    8.90
   1   8   3   76.99    7.50
   8  -1   3   58.29    9.30
   8  -1   3   69.59    7.10
   1   8   3   73.79    9.00
  -1  -8   3   59.39    8.10
  -8   1   3   77.39    8.30
   8  -1   3   67.79    7.30
  -8   1   3   62.59    9.30
   8  -1   3   55.79    9.30
   8  -2  -3   73.09    7.90
   2   8  -3   90.49   11.20
  -2  -8  -3   82.19   10.20
  -8   2  -3   88.69   10.00
  -8   2  -3   87.59   10.80
   2   8  -3   90.59    9.70
   8  -2  -3   87.79    7.90
   2   8  -3   75.69    9.70
   8  -2  -3   89.39   10.00
  -2  -8  -3  115.59   10.50
   2   8  -3   80.99   10.60
   8  -2  -3   78.89   11.20
   8  -2  -3   90.59   10.80
   2   8  -3  111.69   10.00
  -2  -8  -3   83.79    9.90
  -8   2  -3   83.29   10.80
   2   8   3   92.29   10.30
  -8   2   3  100.49   10.90
  -2  -8   3  103.09   10.70
   8  -2   3   76.29   11.10
   2   8   3  118.69   10.60
   2   8   3   93.49   10.60
  -2  -8   3   90.49   11.40
  -2  -8   3   91.89    9.90
   8  -2   3  106.39   11.10
  -8   2   3   91.59   10.00
   2   8   3   76.19    9.30
   8  -2   3   88.89   10.70
   8  -2   3   89.99    8.90
   8  -2   3  102.59    8.80
   2   8   3   95.89   10.50
  -8   2   3  101.89   11.10
   8  -3  -3   64.29    9.50
  -3  -8  -3   50.29    6.80
  -8   3  -3   52.29    7.90
   8  -3  -3   53.79    7.80
   3   8  -3   45.20    6.80
   8  -3  -3   54.19    7.90
   8  -3  -3   41.70    4.90
   3   8  -3   66.69    9.10
  -8   3  -3   42.50    7.60
   3   8  -3   60.19    7.40
  -3  -8  -3   58.89    8.80
  -8   3  -3   56.79    9.00
   8  -3  -3   36.10    5.00
  -3  -8  -3   68.29    7.70
   3   8  -3   58.09    8.10
   8  -3   3   56.39    6.30
  -3  -8   3   39.20    7.50
  -3  -8   3   60.39    8.60
   8  -3   3   46.10    7.90
   3   8   3   43.00    7.00
   8  -3   3   58.49    8.60
   8  -3   3   62.89    9.40
  -3  -8   3   59.79    7.10
   3   8   3   61.79    8.30
  -8   3   3   38.70    7.20
  -8   3   3   55.39    7.80
   3   8   3   47.20    7.50
   3   8   3   51.29    7.20
  -8   3   3   66.89    9.20
  -8   4  -3  767.52   65.39
  -4  -8  -3  702.03   64.39
   4   8  -3  873.51   64.59
   8  -4  -3  764.72   65.49
  -4  -8  -3  849.72   65.09
  -4  -8  -3  900.31   65.29
   4   8  -3  840.22   64.49
   4   8  -3  777.12   65.39
  -8   4  -3  729.93   64.79
   4   8  -3  780.12   64.39
   8  -4  -3  764.32   63.19
   4   8  -3  679.83   65.09
  -8   4  -3  789.82   65.49
   8  -4  -3  875.21   65.19
   8  -4   3  674.13   65.39
  -4  -8   3  822.92   65.49
   4   8   3  756.92   64.79
   4   8   3  844.52   65.09
   4   8   3  796.62   64.49
  -8   4   3  797.02   64.89
   4   8   3  856.51   65.19
  -8   4   3  844.32   65.29
   8  -4   3  792.92   65.49
  -8   4   3  754.92   65.39
   8  -4   3  785.92   64.99
   8  -4   3  729.33   63.79
  -4  -8   3  905.61   64.69
   8  -5  -3  117.19   13.80
  -8   5  -3  143.99   14.60
  -8   5  -3  101.39   14.40
   8  -5  -3  132.69   10.50
   5   8  -3  129.59   12.60
   5   8  -3  163.38   14.70
  -5  -8  -3  121.79   13.00
  -5  -8  -3  149.88   14.10
   8  -5  -3  120.19   10.40
   8  -5  -3  123.59   14.20
  -8   5  -3  131.19   11.50
   5   8  -3  117.39   12.60
  -8   5  -3  113.89   13.10
   5   8  -3  132.49   14.10
   8  -5  -3  137.39   14.80
   5   8  -3  116.99   12.90
   8  -5   3  129.19   14.40
   5   8   3  126.29   13.90
   5   8   3  117.89   14.10
   5   8   3  124.29   13.40
  -5  -8   3  120.49   12.90
  -5  -8   3  106.69   14.00
  -8   5   3  107.69   14.40
   8  -5   3  114.69   14.50
   5   8   3  113.39   12.50
  -8   5   3  111.49   14.40
  -8   5   3  116.69   13.60
   8  -5   3  141.29   14.70
   8  -5   3  129.99   11.60
   6   8  -3   43.90    8.80
   6   8  -3   35.80    7.00
  -8   6  -3   54.69    9.50
   8  -6  -3   52.89    9.70
   6   8  -3   26.90    8.00
  -6  -8  -3   37.90    8.10
   6   8  -3   38.00    6.70
   8  -6  -3   41.80    4.80
   6   8  -3   30.80    6.30
  -8   6  -3   46.20    8.60
   8  -6  -3   51.99    7.90
  -8   6  -3   48.70    6.00
   8  -6  -3   38.70    8.30
   8  -6   3   54.79    9.00
   8  -6   3   51.29    6.80
  -6  -8   3   49.40    9.40
  -8   6   3   54.89    8.70
  -8   6   3   65.59    9.20
   6   8   3   48.60    8.40
   6   8   3   58.99    8.40
  -6  -8   3   42.20    7.90
  -8   6   3   49.80    8.60
  -6  -8   3   47.30    7.60
   6   8   3   43.10    8.10
   8  -6   3   39.10    8.80
   7   8  -3   30.20    6.20
   8  -7  -3   22.50    3.50
   8  -7  -3   20.10    8.60
  -8   7  -3   31.50    7.40
  -8   7  -3   23.90    7.10
   7   8  -3   18.20    8.00
  -8   7  -3   35.60    9.50
   7   8  -3   25.10    6.50
   7   8  -3   18.30    7.10
  -8   7  -3   17.50    4.60
  -7  -8   3   34.80    8.40
   8  -7   3   34.80    8.40
   8  -7   3   49.70   10.20
   7   8   3   32.70    5.90
  -8   7   3   31.50    8.00
  -8   7   3   33.40    7.40
  -7  -8   3   31.00    9.10
   7   8   3   17.30    7.30
   7   8   3   33.10    7.70
  -8   7   3   22.80    7.90
   8  -7   3   36.50    5.20
   8   8  -3   80.89   11.00
  -8   8  -3   70.79   13.00
  -8  -8  -3   87.89   13.70
  -8   8  -3   91.19   15.30
   8  -8  -3   89.39   13.80
   8  -8  -3   80.59    8.10
   8   8  -3   79.99   13.10
  -8   8  -3   99.29    9.30
   8   8  -3   76.19    9.90
  -8   8  -3   59.59   11.20
   8   8  -3   61.79   12.30
   8   8   3   86.29   13.80
  -8   8   3   86.39   12.80
  -8   8   3   78.59    8.00
  -8  -8   3   72.89   12.00
   8  -8   3   83.69   13.50
  -8   8   3   85.89   13.40
   8   8   3   81.79   11.50
   8  -8   3   73.09   10.30
   8  -8   3   64.39   12.00
   8   8   3   82.59   12.60
  -8   8   3   62.69   12.00
  -8  -8   3   75.89   13.00
   9   8  -3   14.60    8.50
  -8   9  -3   21.40   10.50
   9   8  -3   26.20   10.40
   9   8  -3   26.80   12.70
  -8   9  -3   22.80    9.00
   9   8  -3   19.10    7.00
  -8   9  -3   12.50    5.40
  -8   9  -3   16.60   10.70
  -8   9   3   24.90    4.20
  -8   9   3   20.60    8.80
   9   8   3   30.60   10.00
  -8   9   3   32.60    8.80
  -8   9   3   18.60   10.10
   8  -9   3   15.60    9.10
   8  -9   3   25.70    6.40
   9   8   3   23.90   11.30
  -9  -8   3   19.60    9.40
   9   8   3   34.60    7.30
  -9  -7  -3   61.69   10.60
   9   7  -3   52.69    7.90
  -7   9  -3   48.00   11.60
   7  -9  -3   49.30    6.40
  -7   9  -3   40.10    8.90
  -7   9  -3   64.49    7.60
   9   7  -3   69.79    9.80
  -7   9  -3   51.89    9.50
   9   7  -3   58.59   11.20
   7  -9  -3   40.30    9.70
  -9  -7   3   38.00    9.30
  -7   9   3   52.49    9.80
   9   7   3   61.09   11.10
   9   7   3   62.99    8.90
   7  -9   3   60.49   11.70
   9   7   3   54.59   11.20
  -7   9   3   60.59   10.70
  -9  -7   3   52.69   11.80
   7  -9   3   24.20   10.70
  -7   9   3   67.39    7.50
  -7   9   3   53.39   10.90
   7  -9   3   57.99    7.50
  -6   9  -3   50.09    8.30
   9   6  -3   55.49   10.80
  -6   9  -3   45.20    9.20
   6  -9  -3   36.50    8.00
   9   6  -3   45.10    9.50
  -6   9  -3   28.20    6.00
   6  -9  -3   45.60    5.80
  -9  -6  -3   45.90    9.40
  -6   9  -3   43.50   10.30
   9   6  -3   34.20    7.90
   9   6  -3   49.40    7.10
  -9  -6   3   35.10    8.40
   9   6   3   30.50    6.60
  -6   9   3   53.19    9.20
   6  -9   3   41.20    8.80
  -6   9   3   48.40    8.40
  -9  -6   3   52.89   10.90
  -9  -6   3   35.30    6.80
   9   6   3   40.50    8.60
  -9  -6   3   38.90    7.60
   6  -9   3   45.20   10.60
   9   6   3   41.60   10.30
   6  -9   3   53.29    6.80
  -6   9   3   41.40    5.40
  -9  -5  -3  136.69   14.70
  -5   9  -3  125.29   16.10
  -5   9  -3  132.19   12.90
   5  -9  -3  124.09   15.80
   9   5  -3  116.99   16.70
   9   5  -3   95.59   15.50
  -5   9  -3  144.59   16.00
   5  -9  -3  130.99   12.50
   9   5  -3  154.68   13.80
  -5   9  -3   84.49   17.10
   9   5  -3  124.69   14.60
  -9  -5  -3  131.49   15.40
   5  -9  -3  153.28   15.80
  -5   9   3  148.59   12.20
   9   5   3  148.09   15.90
   9   5   3  143.79   15.40
  -5   9   3  137.09   15.80
   5  -9   3  203.68   23.00
  -9  -5   3  117.59   16.80
  -5   9   3  161.38   15.00
   9   5   3  118.89   14.90
   5  -9   3  128.59   13.30
  -9  -5   3  124.79   14.00
   9   5   3  121.59   13.10
   5  -9   3   93.69   16.60
   5  -9   3  145.79   16.10
  -9  -5   3  116.39   13.60
  -4   9  -3  396.76   36.40
   4  -9  -3  414.96   36.70
   9   4  -3  489.65   36.90
  -4   9  -3  422.66   35.80
   4  -9  -3  410.76   34.40
   4  -9  -3  488.15   36.30
  -9  -4  -3  413.46   36.10
  -4   9  -3  439.36   34.60
   9   4  -3  410.06   34.80
   9   4  -3  421.96   35.30
   4  -9  -3  481.65   36.40
   9   4  -3  479.45   36.70
  -4   9  -3  462.75   37.20
  -9  -4  -3  490.95   36.00
  -9  -4   3  368.36   34.70
  -4   9   3  362.46   35.80
   9   4   3  480.05   36.30
  -4   9   3  413.46   35.80
   4  -9   3  341.27   36.10
  -4   9   3  425.46   34.40
  -4   9   3  392.26   36.20
  -9  -4   3  415.26   36.90
   9   4   3  396.96   34.80
   9   4   3  404.86   36.30
  -9  -4   3  405.56   36.40
   9   4   3  336.67   36.00
   4  -9   3  356.06   34.70
   4  -9   3  373.26   36.30
   4  -9   3  441.66   36.70
   3  -9  -3  150.88   14.80
  -3   9  -3  112.99   12.60
   9   3  -3  138.59   12.30
  -3   9  -3  153.28   13.60
  -3   9  -3  116.49   15.00
   9   3  -3  124.49   15.30
   3  -9  -3  131.09   12.30
   9   3  -3  127.19   13.50
  -9  -3  -3  128.69   13.70
   3  -9  -3  117.09   14.20
  -3   9  -3  121.19   14.20
  -9  -3  -3  130.99   14.10
  -9  -3  -3  134.59   15.20
  -3   9   3  123.89   13.80
  -9  -3   3  134.89   14.60
  -9  -3   3  110.19   12.90
   9   3   3  123.89   12.40
   3  -9   3   99.59   14.70
   9   3   3  114.99   14.40
   9   3   3  134.99   14.90
   3  -9   3  128.09   12.80
  -3   9   3  119.29   12.00
   3  -9   3  123.59   15.00
  -9  -3   3  116.69   12.30
  -3   9   3  142.39   14.00
  -9  -3   3  134.59   15.40
   3  -9   3  130.19   14.50
   9   3   3  161.08   15.10
  -3   9   3  127.29   14.20
   2  -9  -3   88.39   11.20
   9   2  -3   60.69   10.20
  -2   9  -3   89.69    9.10
  -2   9  -3   73.69   11.70
  -9  -2  -3   87.29   11.30
  -9  -2  -3   78.29   10.90
  -2   9  -3  100.99   10.20
   9   2  -3   87.49    8.30
   9   2  -3   77.79   10.10
  -2   9  -3   74.89   10.80
   2  -9  -3   60.89   10.00
   2  -9  -3   82.89    8.80
   9   2  -3   93.59   11.30
  -9  -2  -3   97.39   10.00
  -9  -2   3   77.79   11.20
  -2   9   3   60.19    9.70
  -2   9   3   67.69    8.10
   9   2   3   69.09   11.10
   2  -9   3   79.29   11.10
   2  -9   3   79.49   10.70
  -9  -2   3   61.09   11.00
   9   2   3   76.39    8.50
   2  -9   3   63.69   11.20
   2  -9   3   67.09    9.20
  -9  -2   3   67.89    9.30
  -2   9   3   73.79   10.60
   9   2   3   50.99    9.50
  -2   9   3   77.09   10.10
  -1   9  -3   15.00    4.20
   1  -9  -3   17.20    5.60
  -1   9  -3   11.80    4.60
   9   1  -3    9.90    3.20
   9   1  -3   17.20    5.10
  -1   9  -3   15.60    5.60
   9   1  -3   19.50    6.50
  -9  -1  -3   15.50    6.00
   1  -9  -3   16.90    4.70
  -1   9  -3   19.90    5.90
  -9  -1  -3   14.50    5.00
   1  -9  -3   17.10    4.40
   9   1  -3   13.20    5.70
  -9  -1  -3   15.50    5.60
  -1   9   3   17.00    5.50
   1  -9   3   14.40    5.20
  -1   9   3   17.50    4.00
   1  -9   3    9.70    5.10
   9   1   3   16.20    4.30
   9   1   3   20.90    6.10
   1  -9   3   20.10    4.90
   9   1   3   14.70    5.80
  -9  -1   3   13.30    5.60
  -9  -1   3   17.60    4.40
  -1   9   3   11.70    5.40
   9   1   3   16.00    5.50
   9   1   3   17.60    4.00
  -9  -1   3   21.90    6.60
  -1   9   3   20.10    5.10
   1  -9   3   10.20    5.70
   0   9  -3  103.79   12.00
  -9   0  -3   84.99   11.90
   0  -9  -3   94.89   11.10
  -9   0  -3   83.69   10.70
   9   0  -3   91.09   11.00
   9   0  -3  104.39   11.60
   0   9  -3  115.89   10.80
   0  -9  -3   88.59    9.90
   9   0  -3   95.49    8.40
   9   0  -3   76.99    8.20
   0   9  -3  103.79   11.80
   9   0  -3   83.09   11.30
   0  -9  -3  111.49   10.90
  -9   0  -3   90.29   10.40
   0   9   3   75.39   10.30
  -9   0   3   69.99   11.40
   9   0   3   62.09    9.90
   0   9   3   96.19   10.60
   0   9   3   86.49    9.30
   9   0   3   86.89   11.40
   9   0   3   69.19    8.80
   0   9   3   67.09   10.60
  -9   0   3   83.99   11.40
   0  -9   3   77.59   11.20
   0  -9   3   99.69   12.30
  -9   0   3   90.69   10.10
   9   0   3   74.29    8.80
   9   0   3   81.09   11.30
   0  -9   3   75.19   10.30
   1   9  -3  100.19   13.30
   9  -1  -3  115.09   13.00
  -9   1  -3  108.09   12.40
   9  -1  -3  110.99   13.00
   9  -1  -3  103.39   10.00
  -1  -9  -3  100.79   12.40
   1   9  -3   86.19   11.80
  -1  -9  -3   99.69   12.30
  -1  -9  -3  114.89   12.00
   1   9  -3   96.79   11.30
   9  -1  -3   91.29    9.90
  -9   1  -3   88.79   13.40
   1   9  -3  125.39   13.20
   9  -1  -3  107.09   14.00
  -9   1  -3  132.99   13.50
   1   9   3  115.69   12.40
   1   9   3  118.19   12.90
  -1  -9   3  113.49   12.10
  -9   1   3  116.09   13.30
   9  -1   3  129.79   14.00
   9  -1   3  108.89   13.40
   9  -1   3  123.89   11.00
  -1  -9   3  124.19   13.20
   9  -1   3  135.79   10.90
  -9   1   3  137.19   12.10
   9  -1   3  125.99   13.10
  -1  -9   3  125.89   13.60
   1   9   3  138.29   12.80
   2   9  -3  335.47   33.50
   2   9  -3  454.65   32.70
  -2  -9  -3  410.36   32.90
   2   9  -3  395.16   32.50
   2   9  -3  403.06   32.50
   9  -2  -3  390.86   31.20
   9  -2  -3  405.56   33.90
  -2  -9  -3  459.65   33.30
  -9   2  -3  387.76   33.30
   2   9  -3  339.07   33.50
  -9   2  -3  394.46   33.60
  -2  -9  -3  421.26   32.80
   9  -2  -3  331.57   31.10
   9  -2  -3  390.66   32.90
  -9   2  -3  416.26   33.30
  -9   2   3  325.77   33.30
  -9   2   3  344.57   32.60
  -2  -9   3  401.16   34.00
   9  -2   3  409.06   33.70
   9  -2   3  393.86   33.90
   2   9   3  403.46   32.30
  -2  -9   3  383.16   33.50
   9  -2   3  385.86   38.10
   9  -2   3  353.56   31.80
   2   9   3  314.57   32.80
   2   9   3  339.17   33.00
   9  -2   3  340.97   31.70
  -2  -9   3  438.96   32.80
   2   9   3  459.05   33.60
   3   9  -3  239.28   19.40
  -3  -9  -3  203.08   18.20
   3   9  -3  205.38   17.80
   3   9  -3  206.58   18.30
  -9   3  -3  175.48   18.20
  -3  -9  -3  202.38   18.40
  -9   3  -3  176.48   19.70
   3   9  -3  166.18   17.90
  -9   3  -3  165.38   18.80
  -3  -9  -3  176.98   18.90
   9  -3  -3  167.98   18.40
   9  -3  -3  193.88   19.30
   9  -3  -3  200.18   15.90
   9  -3  -3  201.28   19.70
  -9   3   3  156.38   19.20
   9  -3   3  225.88   17.00
   3   9   3  212.38   17.70
  -3  -9   3  169.28   17.90
   9  -3   3  149.59   19.10
   3   9   3  157.08   18.50
  -3  -9   3  191.78   19.70
   3   9   3  194.38   18.70
  -9   3   3  217.88   19.30
  -3  -9   3  225.18   19.10
   9  -3   3  192.68   19.40
   9  -3   3  201.68   19.50
  -9   3   3  214.08   18.50
   3   9   3  213.98   18.60
   9  -3   3  190.78   16.60
   9  -4  -3  145.99   15.30
   4   9  -3  117.09   14.90
   4   9  -3  139.69   15.30
   9  -4  -3  134.79   15.30
  -9   4  -3  130.39   14.30
   9  -4  -3  129.89   16.20
  -9   4  -3  127.09   15.40
   9  -4  -3  119.89   10.90
   4   9  -3  118.79   13.30
   9  -4  -3  128.39   10.80
  -4  -9  -3  153.58   14.00
   9  -4  -3  117.39   10.80
  -4  -9  -3  147.99   15.00
  -9   4  -3  111.39   15.60
  -4  -9  -3  108.79   14.00
   4   9  -3  121.19   13.50
  -4  -9   3  144.09   16.20
   9  -4   3  138.59   14.90
   9  -4   3  139.09   16.60
   4   9   3  122.49   14.30
   4   9   3  148.89   14.40
  -4  -9   3  129.69   13.80
  -4  -9   3  111.99   14.80
   9  -4   3  132.39   15.00
  -9   4   3  161.68   15.70
   4   9   3  131.89   14.40
   9  -4   3  125.89   12.40
   4   9   3  121.79   13.40
  -9   4   3  141.19   14.90
  -9   4   3  141.89   13.90
   4   9   3  132.49   14.30
  -9   5  -3   35.50    8.40
   9  -5  -3   48.00    9.30
  -5  -9  -3   35.10    7.10
   5   9  -3   17.50    6.40
  -9   5  -3   31.10    7.20
   5   9  -3   18.50    6.00
  -5  -9  -3   35.00    7.50
  -9   5  -3   47.70    8.40
   9  -5  -3   29.40    7.20
   5   9  -3   41.00    6.60
   9  -5  -3   35.70    3.80
   5   9  -3   40.50    6.90
   5   9  -3   42.90    6.80
  -5  -9   3   39.60    8.90
   5   9   3   30.00    6.60
   9  -5   3   20.10    7.40
  -9   5   3   34.20    8.30
   5   9   3   22.50    6.30
   9  -5   3   32.10    4.90
   5   9   3   35.90    6.60
  -5  -9   3   36.10    7.90
   5   9   3   37.90    7.30
  -9   5   3   27.70    7.40
   5   9   3   27.50    7.60
  -9   5   3   37.60    8.30
   9  -5   3   34.40    8.30
   6   9  -3   47.80    8.40
   6   9  -3   87.89   12.30
   9  -6  -3   76.09   10.50
  -9   6  -3   42.60    8.40
  -6  -9  -3   49.10    9.50
   9  -6  -3   51.89    5.50
  -9   6  -3   78.19   11.50
   9  -6  -3   45.10   10.30
   9  -6  -3   44.80    5.80
   6   9  -3   62.09    8.50
  -9   6  -3   53.69   11.00
   6   9  -3   49.90    9.50
   6   9  -3   69.19    9.80
   6   9   3   55.79    8.40
   9  -6   3   61.99    8.00
  -9   6   3   71.79   10.40
   9  -6   3   73.19   11.00
  -6  -9   3   68.99   11.30
  -9   6   3   56.49    9.50
  -6  -9   3   55.89   10.20
   6   9   3   72.39   10.40
   6   9   3   59.29   10.00
   9  -6   3   47.20   10.40
  -9   6   3   48.00    9.40
   7   9  -3   98.89   15.00
  -9   7  -3   68.19   13.90
   7   9  -3   98.79   13.70
  -9   7  -3   77.09    9.70
  -9   7  -3   89.19   14.80
   7   9  -3   89.59   12.50
   9  -7  -3   94.99    8.00
   7   9  -3   93.59   12.20
   7   9  -3   99.79   16.30
   9  -7  -3   88.69   14.60
  -9   7  -3  103.79   13.30
   7   9   3   55.19   12.10
   7   9   3   91.59   11.10
  -7  -9   3   95.39   14.40
   9  -7   3   65.99   12.00
   7   9   3   97.59   14.50
  -9   7   3  133.59   21.30
  -9   7   3   65.09   11.70
   9  -7   3   82.69   14.10
   9  -7   3   87.89   10.70
  -9   7   3  118.99   19.10
  -9   8  -3  221.68   24.50
  -9   8  -3  225.28   27.60
   8   9  -3  226.38   27.50
  -9   8  -3  272.47   21.90
   8   9  -3  248.48   24.60
  -9   8  -3  240.48   25.80
   8   9  -3  223.58   26.90
   9  -8  -3  264.77   26.00
   8   9  -3  284.47   24.10
   9  -8   3  210.98   26.20
   9  -8   3  312.37   28.70
   8   9   3  215.58   23.40
  -9   8   3  234.38   25.70
  -8  -9   3  266.77   26.00
  -9   8   3  292.17   26.10
   9  -8   3  235.78   22.30
   8   9   3  167.38   31.60
  -9   8   3  245.98   26.70
   8   9   3  279.27   26.50
   9   9  -3  166.08   21.90
  -9   9  -3  137.99   20.00
  -9   9  -3  188.48   16.80
   9   9  -3  175.08   18.80
  -9   9  -3  143.89   24.30
  -9   9   3  162.08   21.20
   9   9   3  164.48   19.00
  -9   9   3  176.08   21.30
   9   9   3  156.58   23.50
  -9  10  -3   -4.80    6.30
  10   9  -3    8.20   13.90
  10   9  -3    9.30    9.50
  -9  10  -3    3.50   11.70
  -9  10  -3   11.80   11.70
  10   9   3   -4.70    7.90
  -9  10   3    4.60   11.60
  -9  10   3    3.30   10.00
  10   9   3  -10.20   12.30
  -8  10  -3   92.59   15.50
  10   8  -3   53.89   14.10
  -8  10  -3   66.59   13.00
  10   8  -3   63.59   10.40
  -8  10  -3   58.09    9.00
  10   8   3   66.29   10.90
  10   8   3   89.39   14.40
  -8  10   3   80.99   14.00
  -8  10   3  103.49   11.40
  -8  10   3   61.09   11.90
 -10  -7  -3   38.80    9.10
  -7  10  -3   45.00   10.20
  10   7  -3   44.40   11.50
  -7  10  -3   63.29    7.90
  -7  10  -3   21.30    8.20
  10   7  -3   31.40   12.10
  -7  10  -3   27.50   12.10
  10   7  -3   43.60    7.90
  10   7   3   47.80   12.10
  -7  10   3   41.60   10.40
  -7  10   3   59.39    6.70
  -7  10   3   31.00    9.90
   7 -10   3   41.70   11.80
   7 -10   3   33.60    8.00
  10   7   3   53.59    8.50
 -10  -7   3   49.90   11.20
  10   6  -3   32.70   10.70
 -10  -6  -3   30.80    8.00
   6 -10  -3   36.40    8.80
  -6  10  -3   35.80    9.40
  -6  10  -3   24.90    5.90
 -10  -6  -3   38.70   10.40
  10   6  -3   30.10   11.20
  10   6  -3   29.70    9.10
   6 -10  -3   37.50    6.00
  -6  10  -3   47.30   11.00
  10   6  -3   37.10    6.90
  -6  10  -3   44.30    9.30
  -6  10   3   34.10    9.10
 -10  -6   3   26.30    7.30
  -6  10   3   47.40    5.80
  -6  10   3   32.10    9.40
 -10  -6   3    7.70    9.70
   6 -10   3   18.20    7.00
   6 -10   3   42.90   10.10
  -6  10   3   40.00    9.30
 -10  -6   3   18.10    9.10
  10   6   3   35.70    7.20
  10   6   3   34.50    9.80
  10   6   3   45.40    9.70
  10   5  -3    7.90    7.50
  -5  10  -3    3.10    7.50
  10   5  -3   15.00    8.00
   5 -10  -3   17.20    4.80
  10   5  -3   12.40    6.80
  -5  10  -3   10.70    4.90
   5 -10  -3   11.60    7.70
 -10  -5  -3   13.50    6.50
  -5  10  -3    7.10    7.60
  10   5  -3    5.90    5.30
  -5  10  -3   10.50    7.00
  -5  10   3   11.90    7.00
  10   5   3    8.50    7.90
 -10  -5   3   10.20    9.40
 -10  -5   3   20.50    6.20
  10   5   3   19.00    5.60
   5 -10   3   22.50    8.10
  -5  10   3   22.40    4.40
  -5  10   3   22.50    8.20
 -10  -5   3    2.80    5.80
  -5  10   3   14.00    6.70
   5 -10   3   19.30    8.90
   5 -10   3   14.90    5.90
  10   5   3   17.50   14.00
  -4  10  -3   77.39   13.00
   4 -10  -3   93.79   10.30
  10   4  -3  109.19   13.70
  -4  10  -3  107.89   10.30
  -4  10  -3   92.29   12.00
  10   4  -3   72.29   10.60
  10   4  -3   71.09   11.90
  10   4  -3   82.39   11.80
  -4  10  -3  103.89   13.80
 -10  -4  -3  123.09   12.50
 -10  -4  -3   87.59   14.80
  10   4   3   75.79   12.10
  -4  10   3   92.89   12.50
 -10  -4   3   92.09   14.00
 -10  -4   3   78.89   10.90
   4 -10   3   54.39   11.90
  -4  10   3   85.29   13.30
  10   4   3   74.89   11.70
   4 -10   3   80.59   13.80
 -10  -4   3   77.99   12.90
  -4  10   3   90.09   11.90
  -4  10   3   87.39   10.00
   4 -10   3   71.99    9.80
  10   4   3  110.69   11.00
  -3  10  -3    5.10    4.40
 -10  -3  -3    7.90    6.90
   3 -10  -3    0.90    6.30
  10   3  -3    1.10    6.00
  10   3  -3   -2.70    5.80
  10   3  -3    7.20    4.10
  -3  10  -3   -2.50    5.30
  -3  10  -3    9.70    5.50
 -10  -3  -3   10.20    6.70
   3 -10  -3    8.90    4.40
 -10  -3  -3   -0.60    5.50
  10   3  -3    4.00    7.80
  -3  10   3    7.00    6.40
   3 -10   3    4.70    7.00
 -10  -3   3    5.10    6.20
  -3  10   3    5.20    3.80
 -10  -3   3    6.10    4.80
  10   3   3    5.90    6.20
  10   3   3    6.70    7.00
  10   3   3    1.30    3.80
   3 -10   3   10.40    5.00
 -10  -3   3    5.40    6.30
   3 -10   3    5.90    6.30
  -3  10   3    0.10    6.40
   3 -10   3   14.70    6.40
  -3  10   3    2.10    6.00
  -2  10  -3   70.89   10.80
   2 -10  -3   75.29   11.10
  10   2  -3   65.79    9.60
 -10  -2  -3   48.40    9.60
 -10  -2  -3   79.39   12.20
  -2  10  -3   80.79   12.80
  10   2  -3   73.49    8.50
   2 -10  -3   91.69    9.80
  -2  10  -3   66.59   11.40
  -2  10  -3   57.49    8.20
  10   2  -3   96.79   12.50
  10   2  -3   49.70    9.60
 -10  -2  -3   92.99   10.80
 -10  -2   3   73.79   12.30
  10   2   3   80.89   12.20
  10   2   3   71.09   11.60
   2 -10   3   71.89   11.60
   2 -10   3   75.89   10.60
  -2  10   3   95.09   11.10
   2 -10   3   80.69   11.80
   2 -10   3   87.59   13.00
  10   2   3   89.89    9.00
  -2  10   3   49.20    9.30
 -10  -2   3   69.39   10.00
  -2  10   3   81.69    8.90
  10   2   3   75.29   11.20
  10   2   3   73.29    9.40
 -10  -2   3   82.69   13.80
  10   1  -3   44.60    8.30
  -1  10  -3   35.50    7.00
 -10  -1  -3   18.90    8.50
  10   1  -3   38.70    5.20
   1 -10  -3   35.70    7.90
  -1  10  -3   26.00    7.20
   1 -10  -3   41.90    6.20
  -1  10  -3   32.60    5.80
  10   1  -3   44.80    9.00
   1 -10  -3   44.20    7.10
 -10  -1  -3   34.90    7.60
  -1  10  -3   32.20    7.20
  10   1  -3   39.70    7.40
 -10  -1  -3   38.40    7.20
   1 -10   3   48.70    8.80
 -10  -1   3   27.90    6.10
  10   1   3   38.10    5.60
  -1  10   3   35.70    5.50
  -1  10   3   28.30    6.90
  -1  10   3   40.80    7.40
   1 -10   3   28.70    7.00
  10   1   3   32.60    7.20
  10   1   3   43.00    6.30
  10   1   3   27.90    7.70
   1 -10   3   39.50    8.90
 -10  -1   3   50.59    9.00
  10   1   3   37.40    8.30
  -1  10   3   35.80    7.40
   1 -10   3   25.00    6.30
 -10  -1   3   49.10    8.70
   0  10  -3   16.30    5.60
  10   0  -3   12.00    6.70
   0  10  -3   19.50    7.00
   0  10  -3   31.80    6.30
  10   0  -3   14.30    3.60
  10   0  -3   22.90    7.30
   0 -10  -3   22.40    5.90
 -10   0  -3   12.90    5.40
  10   0  -3   16.70    3.80
   0  10  -3   25.30    5.10
   0 -10  -3   14.20    5.60
 -10   0  -3   25.30    7.90
   0 -10  -3   12.00    6.10
 -10   0  -3   26.30    7.00
  10   0  -3   17.80    6.40
   0 -10   3   19.50    6.70
   0 -10   3   15.30    7.60
 -10   0   3   14.40    7.20
  10   0   3   18.10    6.90
 -10   0   3   36.60    8.10
   0  10   3   26.50    6.80
  10   0   3   21.90    4.50
   0  10   3   17.70    4.70
 -10   0   3   13.80    5.60
   0  10   3   14.80    5.10
  10   0   3   21.50    4.50
   0  10   3   22.00    6.00
  10   0   3   19.10    6.80
   0 -10   3   13.90    5.80
  10  -1  -3   -0.30    5.80
   1  10  -3    5.90    6.00
  -1 -10  -3    5.80    5.70
 -10   1  -3    1.60    5.30
  10  -1  -3    4.30    2.80
 -10   1  -3   11.40    6.10
 -10   1  -3    3.80    7.20
   1  10  -3    3.50    5.60
  10  -1  -3    9.20    6.40
  -1 -10  -3    2.00    4.70
  -1 -10  -3    7.90    5.40
  10  -1  -3    5.80    2.60
   1  10  -3    1.40    5.00
   1  10  -3    6.70    4.20
  10  -1  -3    3.80    7.00
   1  10   3   16.10    4.40
 -10   1   3    8.50    5.00
  -1 -10   3    8.60    5.10
  -1 -10   3   10.70    6.60
   1  10   3    5.30    5.40
   1  10   3    8.80    5.10
  10  -1   3    4.10    5.90
  10  -1   3    5.70    7.00
   1  10   3   11.50    5.60
 -10   1   3   12.10    7.80
  10  -1   3    3.40    3.50
 -10   1   3   11.80    6.00
  10  -1   3   10.70    4.20
  10  -1   3    3.30    7.00
  -1 -10   3   12.50    5.60
  10  -2  -3   62.89   10.00
 -10   2  -3   51.59    9.80
   2  10  -3   75.49   11.80
 -10   2  -3   60.49    9.50
 -10   2  -3   58.89    9.50
  10  -2  -3   59.89    6.40
   2  10  -3   70.29    9.50
   2  10  -3   63.69   10.30
  10  -2  -3   62.09    6.60
   2  10  -3   66.59    9.40
  -2 -10  -3   66.19   10.20
  -2 -10  -3   46.20    8.20
  10  -2  -3   68.19   10.70
  10  -2  -3   55.29    8.80
  -2 -10  -3   55.69    8.80
   2  10  -3   66.49    9.10
   2  10   3   76.99   11.00
   2  10   3   65.69    9.00
   2  10   3   55.49    9.20
  10  -2   3   68.59    8.00
  10  -2   3   78.29   12.40
  10  -2   3   47.60    9.10
   2  10   3   57.19    9.40
   2  10   3   40.60    8.80
 -10   2   3   74.79   10.60
 -10   2   3   69.89    9.70
  -2 -10   3   78.59   10.50
 -10   2   3   74.59   11.20
  10  -2   3   61.99    8.60
  -2 -10   3   72.69   10.40
   3  10  -3   33.90    6.30
   3  10  -3   13.30    7.00
 -10   3  -3   20.10    6.20
 -10   3  -3   29.60    8.50
   3  10  -3   27.40    5.70
 -10   3  -3   28.10    7.20
  -3 -10  -3   20.50    6.20
  10  -3  -3   29.70    3.20
  10  -3  -3   28.60    7.20
  10  -3  -3   27.90    8.70
   3  10  -3   27.60    7.10
  10  -3   3   22.60    8.10
  10  -3   3   21.30    4.30
  -3 -10   3   21.30    6.40
   3  10   3   10.20    5.10
   3  10   3   12.80    7.50
  -3 -10   3   23.70    8.30
   3  10   3   20.40    7.10
 -10   3   3   16.30    5.90
 -10   3   3   19.20    8.30
  10  -3   3   15.50    6.40
   3  10   3   18.80    6.50
 -10   3   3   10.50    8.40
  10  -3   3   32.70    5.20
   4  10  -3   42.80    8.60
   4  10  -3   60.89    8.30
  10  -4  -3   42.40    5.20
   4  10  -3   64.89   10.30
   4  10  -3   35.60    7.60
 -10   4  -3   39.10    9.50
  10  -4  -3   42.00    9.60
 -10   4  -3   46.40    8.50
  -4 -10  -3   47.30    8.60
  10  -4  -3   46.30    5.00
   4  10  -3   74.79    9.10
  10  -4  -3   56.69   11.30
 -10   4  -3   73.59   10.80
 -10   4   3   43.10    8.10
 -10   4   3   46.10    9.50
 -10   4   3   55.89    9.20
  10  -4   3   57.09    7.10
   4  10   3   52.49    8.30
  -4 -10   3   54.99    8.90
  10  -4   3   53.79   10.80
  10  -4   3   40.20    6.40
   4  10   3   50.99    9.60
  10  -4   3   64.49   10.80
   4  10   3   53.69    7.90
   4  10   3   49.00    8.80
  -4 -10   3   65.79   12.00
  -5 -10  -3   93.29   12.90
 -10   5  -3   82.29   12.70
  10  -5  -3  101.19   16.40
  10  -5  -3   91.99   13.10
   5  10  -3   84.59   11.40
   5  10  -3   89.79   13.50
 -10   5  -3   85.99   12.20
 -10   5  -3   96.89   15.20
   5  10  -3   68.19   11.40
   5  10  -3   92.39   12.00
   5  10  -3   86.99   11.70
 -10   5   3  115.89   14.80
  10  -5   3  104.19   10.50
  -5 -10   3  104.29   16.90
   5  10   3  104.09   13.20
  10  -5   3  101.09   16.30
  10  -5   3  106.89   15.30
   5  10   3   83.69   13.40
   5  10   3   87.09   13.10
  -5 -10   3   88.79   14.20
 -10   5   3   94.79   15.80
   5  10   3   89.19   11.90
 -10   6  -3   20.90   10.80
   6  10  -3   29.00    7.20
  10  -6  -3   22.60    8.40
   6  10  -3   34.20    9.70
 -10   6  -3   25.20    9.10
   6  10  -3   32.80    8.50
 -10   6  -3   29.10    8.50
   6  10  -3   22.00    7.20
  -6 -10  -3   42.30   10.00
   6  10   3   21.50    7.70
   6  10   3   18.60    8.60
  10  -6   3   22.90   10.20
   6  10   3   15.60    7.00
  -6 -10   3   18.90    8.70
  10  -6   3   18.60    8.40
 -10   6   3   29.50    7.40
  10  -6   3   21.20    5.50
 -10   6   3   32.90   10.20
   6  10   3   38.40    8.50
 -10   6   3   39.50   11.10
   7  10  -3   68.29    9.70
 -10   7  -3   53.29   12.00
 -10   7  -3   51.09   13.10
 -10   7  -3   66.79   10.80
   7  10  -3   40.80   13.00
   7  10  -3   29.20    9.40
   7  10  -3   41.40   11.60
  10  -7  -3   39.20   16.50
   7  10   3   57.39    9.60
   7  10   3   56.49   10.30
 -10   7   3   35.30    9.20
 -10   7   3   37.10   12.60
 -10   7   3   74.79   11.20
  10  -7   3   27.10    9.90
  -7 -10   3   51.59   12.10
   7  10   3   39.70   10.00
  10  -7   3   57.89   13.20
 -10   8  -3   18.00    9.30
   8  10  -3    7.10    9.90
 -10   8  -3   11.30   10.00
 -10   8  -3   21.10   16.90
   8  10  -3   28.90    8.50
   8  10  -3   11.00    7.60
   8  10   3    6.30    9.20
   8  10   3    4.40    7.50
  10  -8   3   -1.10   12.50
   8  10   3   11.40   10.10
 -10   8   3    8.90   10.60
 -10   8   3   -1.80    9.80
   9  10  -3   53.09   10.70
 -10   9  -3   37.30   11.80
   9  10  -3   57.29   14.60
 -10   9  -3   63.29   14.90
   9  10  -3   65.09   11.20
   9  10   3   48.60   11.20
 -10   9   3   39.00   13.20
 -10   9   3   48.80   14.00
   9  10   3   59.19   14.50
  -8  11  -3   71.09   11.70
  -8  11  -3  104.59   18.40
  11   8  -3  130.69   16.70
  -8  11  -3   62.89   15.90
  11   8  -3   83.19   18.20
  11   8   3  101.59   17.10
  -8  11   3  113.49   15.80
  -8  11   3  119.79   18.60
  11   8   3  128.69   14.80
  -7  11  -3   13.90   10.50
  -7  11  -3   13.80    8.20
 -11  -7  -3   28.50    9.20
  11   7  -3   23.00   11.50
  -7  11  -3   22.10   10.60
  11   7  -3    7.90    7.40
  11   7   3   14.40   11.90
  11   7   3   29.00    8.20
  -7  11   3   10.40   10.60
  -7  11   3    2.80    6.30
  -7  11   3    7.70    8.80
  11   6  -3   46.40    8.60
 -11  -6  -3   59.19   11.10
  -6  11  -3   69.29   11.30
  -6  11  -3   49.30   11.90
  11   6  -3   59.19   14.40
  11   6  -3   62.99   16.80
  -6  11   3   51.79   11.00
 -11  -6   3   33.10   11.80
  -6  11   3   53.49    7.50
 -11  -6   3   42.30    9.40
  11   6   3   53.49   12.60
  11   6   3   42.30    8.70
  -6  11   3   51.89   11.60
 -11  -5  -3   39.60    9.20
  11   5  -3   45.20   11.00
  11   5  -3   36.90   12.20
  -5  11  -3   34.40   13.10
  -5  11  -3   27.90   11.30
   5 -11  -3   52.09    7.80
  11   5  -3   41.10    7.90
  -5  11  -3   39.90    9.90
 -11  -5   3   25.60    9.10
  -5  11   3   54.39   10.50
  -5  11   3   49.30    6.50
  11   5   3   32.40    7.50
  11   5   3   37.30   10.50
  -5  11   3   33.20    9.00
   5 -11   3   67.89   11.70
  11   4  -3  130.29   16.70
   4 -11  -3  103.69   12.70
  -4  11  -3   98.09   15.40
  11   4  -3   81.69   12.30
 -11  -4  -3  105.19   14.40
  11   4  -3   97.59   15.10
 -11  -4  -3  101.29   15.40
  -4  11  -3   74.09   14.40
  -4  11  -3   96.59   13.10
  11   4   3  122.19   16.50
  -4  11   3   92.99   11.70
  -4  11   3   97.29   16.30
  -4  11   3   92.49   16.30
   4 -11   3  105.19   16.00
 -11  -4   3   92.89   15.90
 -11  -4   3  103.39   17.20
  -4  11   3   96.39   14.30
  11   4   3   83.39   11.90
 -11  -3  -3   52.09    9.20
 -11  -3  -3   43.90    8.70
   3 -11  -3   47.80    9.30
  11   3  -3   49.70    7.00
  11   3  -3   40.30    9.30
   3 -11  -3   43.80    7.40
  -3  11  -3   55.49    9.70
  11   3  -3   53.99   12.80
  -3  11  -3   65.59    9.30
  11   3  -3   34.60    9.40
  -3  11  -3   47.90    8.70
  -3  11  -3   44.40   11.90
  -3  11   3   55.19    7.00
  11   3   3   56.39    9.50
 -11  -3   3   38.40    9.60
 -11  -3   3   38.10   11.30
  -3  11   3   33.00    8.80
  -3  11   3   39.60    8.80
  -3  11   3   43.70    9.50
   3 -11   3   46.20   10.40
  11   3   3   37.40    7.60
 -11  -3   3   29.20    7.50
  11   3   3   51.99   11.70
  11   3   3   21.90    9.00
  -2  11  -3   37.70    6.80
  -2  11  -3   36.70    9.20
 -11  -2  -3   23.50    9.40
   2 -11  -3   36.80    8.10
  -2  11  -3   25.20    7.30
 -11  -2  -3   34.70    7.30
  11   2  -3   29.10    7.90
  11   2  -3   44.60   10.40
   2 -11  -3   26.50    6.90
  11   2  -3   32.40    8.90
  11   2  -3   30.00    5.80
  -2  11  -3   51.79    8.50
 -11  -2  -3   27.40    8.90
  11   2   3   37.70    6.00
 -11  -2   3   28.60    6.90
 -11  -2   3   38.90   10.40
   2 -11   3   30.10   10.20
  -2  11   3   30.90    8.70
   2 -11   3   36.20    8.80
  -2  11   3   27.30    5.80
 -11  -2   3   26.10    8.40
  -2  11   3   57.49    9.40
  11   2   3   43.30    9.20
  11   2   3   45.60    7.60
  -2  11   3   42.30    8.00
  11   2   3   37.80    9.60
  11   1  -3   73.29   11.80
  11   1  -3   95.69   14.50
  -1  11  -3   81.19   10.70
 -11  -1  -3   65.49   10.70
 -11  -1  -3   64.79   11.70
  -1  11  -3   81.69   13.40
  11   1  -3   78.99    9.00
  11   1  -3   91.39   12.90
   1 -11  -3   67.19   10.00
   1 -11  -3   85.19   12.60
 -11  -1  -3   49.50   12.40
  11   1  -3   88.19    9.50
  -1  11  -3   82.79   16.00
  11   1   3   73.39    9.70
  11   1   3   84.99   13.80
  -1  11   3   84.39   10.10
   1 -11   3   93.69   13.40
 -11  -1   3   84.89   13.40
  11   1   3  105.49   14.70
 -11  -1   3   96.39   13.10
  -1  11   3   89.29   12.50
 -11  -1   3  107.59   11.80
  -1  11   3   93.59   12.70
  -1  11   3   72.99   11.40
   1 -11   3   59.99   11.90
   0 -11  -3   33.30    7.50
  11   0  -3   45.00    5.40
 -11   0  -3   32.30    8.50
  11   0  -3   43.60   10.90
  11   0  -3   32.50    8.30
   0  11  -3   35.00   10.80
   0  11  -3   34.30    6.70
 -11   0  -3   23.30    9.20
  11   0  -3   37.70    5.30
   0  11  -3   45.30    8.70
   0  11  -3   44.20    7.70
 -11   0  -3   28.10    7.40
  11   0   3   27.90    9.90
 -11   0   3   44.30   10.10
   0  11   3   34.50    8.30
   0 -11   3   30.30    9.70
  11   0   3   32.00    5.60
   0 -11   3   24.30    7.80
  11   0   3   15.60    6.00
  11   0   3   43.40    9.20
   0  11   3   23.60    7.90
 -11   0   3   30.70    9.10
   0  11   3   39.60    7.50
   1  11  -3   79.89   13.20
 -11   1  -3   88.69   14.20
   1  11  -3   88.89   16.20
 -11   1  -3  103.29   13.20
  -1 -11  -3  106.09   14.00
 -11   1  -3  100.29   14.40
  11  -1  -3   98.49   17.40
   1  11  -3  125.79   13.40
  11  -1  -3  119.89   15.90
   1  11  -3  108.29   12.50
  11  -1  -3  106.99   10.40
  11  -1   3  113.49   12.00
  -1 -11   3   99.59   16.00
   1  11   3  100.29   13.70
   1  11   3  115.19   14.70
   1  11   3  119.69   12.40
  11  -1   3  121.79   15.20
 -11   1   3   96.29   14.70
 -11   1   3  118.79   17.00
   1  11   3  118.99   13.70
 -11   1   3  116.19   13.40
  11  -1   3   86.09   13.90
  11  -1   3   97.69   11.20
  -1 -11   3  104.09   15.10
   2  11  -3   29.60    8.10
 -11   2  -3   34.60    9.30
  11  -2  -3   37.70    4.50
  11  -2  -3   45.50   10.10
 -11   2  -3   38.30    9.70
  11  -2  -3   21.90    8.80
   2  11  -3   24.30    6.10
   2  11  -3   32.10    7.50
 -11   2  -3   31.60    8.20
  11  -2  -3   30.30    4.20
  -2 -11  -3   27.70    7.80
   2  11  -3   21.90    8.30
  11  -2   3   27.20    5.30
   2  11   3   24.30    7.60
 -11   2   3   31.30    8.50
  11  -2   3   20.50    8.80
 -11   2   3   15.70    9.70
   2  11   3   41.90    8.40
   2  11   3   32.00    8.70
  -2 -11   3   22.80    7.20
  11  -2   3   34.20    6.20
  11  -2   3   36.10    9.70
   2  11   3   48.40    7.00
 -11   2   3   25.70    7.20
   3  11  -3   88.59   11.10
   3  11  -3   71.99   10.20
  -3 -11  -3   81.79   12.50
   3  11  -3   67.49   11.50
 -11   3  -3  106.79   17.30
  11  -3  -3   74.89   13.60
   3  11  -3   77.19   12.50
 -11   3  -3   73.59   11.10
 -11   3  -3   62.89   10.90
  11  -3  -3   67.89    7.60
  11  -3  -3  100.99   14.30
  11  -3  -3   80.49    7.60
  -3 -11   3   83.99   12.40
   3  11   3   61.99   11.00
 -11   3   3   85.39   13.40
 -11   3   3   70.39   12.50
  11  -3   3   84.09   10.30
  11  -3   3   48.50   12.20
   3  11   3   91.59   11.80
   3  11   3   66.29   10.90
  11  -3   3   95.99   15.20
  11  -3   3   91.99    9.80
 -11   3   3   88.39   11.30
   4  11  -3   55.19    8.30
 -11   4  -3   42.10    8.80
   4  11  -3   34.10   10.20
 -11   4  -3   43.10    9.80
  -4 -11  -3   43.50    8.80
   4  11  -3   55.49    9.20
   4  11  -3   43.20   10.30
  11  -4  -3   23.10    8.20
 -11   4  -3   27.10   11.20
   4  11  -3   53.39    8.40
 -11   4   3   41.90    9.20
   4  11   3   47.50    9.50
 -11   4   3   39.70    8.80
  11  -4   3   29.20   11.80
   4  11   3   30.70    6.80
 -11   4   3   35.80   10.20
  -4 -11   3   25.10    8.40
   4  11   3   42.10    8.90
  11  -4   3   37.00    6.60
   4  11   3   39.50    8.60
  11  -4   3   26.30    8.90
  11  -4   3   24.50    5.60
 -11   5  -3   71.19   11.20
   5  11  -3   48.60   11.70
 -11   5  -3   61.99   12.40
  11  -5  -3   62.09   11.70
 -11   5  -3   37.90   11.60
   5  11  -3   49.50   10.60
   5  11  -3   55.69    9.10
   5  11   3   52.69   10.00
  11  -5   3   63.59    8.70
  11  -5   3   55.29   12.10
  -5 -11   3   45.10   10.40
 -11   5   3   70.49   11.00
   5  11   3   47.30    8.50
 -11   5   3   52.19   13.40
  11  -5   3   74.89    8.00
   5  11   3   46.10   10.40
  11  -5   3   71.89   14.40
   6  11  -3   -0.70    7.10
   6  11  -3   -9.40    7.10
 -11   6  -3    6.00    8.90
 -11   6  -3   11.10   13.00
   6  11  -3  -10.40    9.10
 -11   6  -3   11.20   10.60
   6  11   3    2.60    8.20
  11  -6   3    6.50   10.90
 -11   6   3   11.50   10.70
   6  11   3   15.40    7.00
 -11   6   3   -5.80    7.70
  11  -6   3   11.20    4.30
  11  -6   3   16.80   10.80
   6  11   3   -7.90    7.60
   7  11  -3   36.30   12.20
 -11   7  -3   57.79   11.90
 -11   7  -3   27.50   12.20
   7  11  -3   34.80    9.50
   7  11  -3   39.80    9.80
   7  11   3   41.60   10.80
 -11   7   3   52.69   11.20
 -11   7   3   53.59   12.80
   7  11   3   47.10   10.80
   7  11   3   43.30    9.40
 -11   8  -3   45.50   15.60
   8  11  -3   53.29   11.80
 -11   8  -3   55.99   13.70
   8  11  -3   43.30   12.30
   8  11  -3   83.19   12.50
 -11   8   3   57.39   14.30
   8  11   3   84.69   12.10
 -11   8   3   33.50   11.30
   8  11   3   67.69   14.00
   8  11   3   63.79   12.60
  -6  12  -3   76.19   11.20
 -12  -6  -3   74.89   14.40
  12   6  -3  113.39   17.80
  -6  12  -3   94.09   16.20
  -6  12  -3  106.79   15.40
  12   6  -3  113.79   14.90
  12   6   3   64.59   15.90
  -6  12   3  129.39   19.00
 -12  -6   3   94.69   13.40
  12   6   3  101.79   12.90
  -6  12   3   87.89   10.90
  -6  12   3   83.39   14.80
  -5  12  -3  143.69   15.60
  -5  12  -3  128.39   20.50
  12   5  -3  123.89   15.70
  12   5  -3  105.19   18.50
  -5  12  -3  102.79   16.00
  -5  12   3  127.79   19.10
  12   5   3  125.29   16.30
  -5  12   3  138.39   14.20
  12   5   3  144.79   22.30
  -5  12   3  138.99   20.00
  -4  12  -3   26.10   10.10
 -12  -4  -3   37.20   10.00
  12   4  -3   19.20    7.10
  -4  12  -3   20.50    8.70
  -4  12  -3   17.20    6.60
  12   4  -3   12.80    9.80
   4 -12  -3   15.80    8.90
  12   4  -3   21.40   13.90
 -12  -4   3   34.90   11.20
  12   4   3   21.80    6.70
  -4  12   3   12.00    9.00
  12   4   3   24.90   11.60
  -4  12   3   20.20    7.00
  -4  12   3   15.10   10.60
 -12  -4   3   36.00    9.10
  12   3  -3   84.89   16.10
  12   3  -3  117.89   15.80
  -3  12  -3   70.99   12.00
  -3  12  -3   61.99   11.80
  12   3  -3   74.79    9.60
 -12  -3  -3   72.09   12.20
  -3  12  -3   75.89   10.40
  12   3   3   75.39    9.90
 -12  -3   3   78.99   13.30
  -3  12   3   89.29   10.90
 -12  -3   3   65.99   11.00
  -3  12   3   77.79   12.50
  12   3   3   81.19   14.00
  -3  12   3   57.99   12.20
  12   2  -3   18.40    9.10
  12   2  -3   11.90   11.20
  12   2  -3   29.40    6.40
  -2  12  -3   21.60    8.30
 -12  -2  -3   13.90    7.80
 -12  -2  -3   22.90    9.10
  -2  12  -3   18.70   10.40
  12   2  -3   19.00    6.60
  -2  12  -3   24.20    7.40
  -2  12  -3   32.00    8.50
  12   2   3   26.70   10.50
 -12  -2   3   23.60   11.40
   2 -12   3   38.60   10.50
 -12  -2   3   27.40    9.50
  12   2   3   23.50    9.80
  -2  12   3   29.10   10.00
  12   2   3   22.80    6.30
 -12  -2   3   32.10    8.00
  -2  12   3   27.40    6.40
  -2  12   3   21.50    8.60
  12   1  -3  309.87   30.30
  -1  12  -3  297.77   26.40
  12   1  -3  289.37   25.20
  -1  12  -3  279.87   28.10
  12   1  -3  308.37   30.00
  -1  12  -3  295.87   30.20
 -12  -1  -3  310.17   29.40
  -1  12  -3  287.67   29.60
 -12  -1  -3  267.07   27.50
   1 -12   3  308.07   29.10
  12   1   3  296.47   31.00
  -1  12   3  327.87   28.00
  -1  12   3  235.28   28.30
 -12  -1   3  291.97   29.70
  12   1   3  291.67   25.50
  -1  12   3  293.17   25.90
 -12  -1   3  278.97   30.20
 -12  -1   3  245.58   27.10
  12   1   3  322.47   26.10
  12   0  -3   94.89   12.40
  12   0  -3  138.79   21.60
 -12   0  -3   91.49   13.10
   0  12  -3  102.19   13.50
   0  12  -3  100.39   16.20
   0  12  -3  120.49   18.50
 -12   0  -3  115.19   15.70
  12   0  -3  103.99   17.10
   0  12  -3   91.19   14.60
  12   0  -3  103.69   11.00
 -12   0   3  128.39   18.80
   0  12   3  106.99   12.60
   0  12   3  117.29   17.60
   0  12   3   96.99   15.30
 -12   0   3  104.19   13.80
  12   0   3  101.79   11.90
 -12   0   3  101.59   17.10
  12   0   3  107.19   15.30
   0 -12   3   99.09   16.30
  12   0   3  100.59   16.80
  12   0   3   96.29   11.60
   0  12   3   69.29   12.20
 -12   1  -3  165.38   18.40
 -12   1  -3  155.18   19.40
  12  -1  -3  160.18   20.00
   1  12  -3  116.09   16.60
  12  -1  -3  155.58   23.60
  12  -1  -3  173.78   14.60
   1  12  -3  196.88   20.00
   1  12  -3  172.38   22.60
   1  12  -3  142.09   17.30
   1  12   3  209.58   19.30
  12  -1   3  182.88   21.20
  -1 -12   3  121.79   19.90
  12  -1   3  151.38   15.50
  12  -1   3  178.98   16.90
  12  -1   3  166.38   21.90
   1  12   3  133.79   18.80
   1  12   3  122.09   16.40
 -12   1   3  161.18   17.70
   2  12  -3   12.30    7.60
  12  -2  -3   13.30    3.70
   2  12  -3    3.40    6.00
 -12   2  -3   13.40    8.80
   2  12  -3   16.30   11.10
   2  12  -3    9.30    9.30
  12  -2  -3    3.20    9.50
 -12   2  -3    9.70    7.70
   2  12   3    7.10    8.20
 -12   2   3   10.90   11.80
   2  12   3   12.10    6.50
  12  -2   3   13.50    5.30
  12  -2   3   13.40    9.30
 -12   2   3    8.20    7.80
 -12   2   3    4.10    8.40
   2  12   3   24.10    8.60
  12  -2   3    8.00   11.60
  12  -2   3    7.90    6.00
   3  12  -3   61.39    9.90
 -12   3  -3   99.19   14.10
  12  -3  -3   68.29   12.70
   3  12  -3   78.09   11.10
 -12   3  -3   50.09   11.00
   3  12  -3   44.30   12.20
   3  12   3   85.89   12.40
 -12   3   3   82.29   12.90
   3  12   3   68.99   12.60
  12  -3   3   71.19    9.80
  12  -3   3   51.79   14.90
   3  12   3   73.19   10.60
 -12   3   3   60.79   10.70
  12  -3   3   47.30   13.00
 -12   3   3   76.49   14.60
 -12   4  -3   73.89   13.80
 -12   4  -3   86.49   13.20
   4  12  -3   92.29   15.20
   4  12  -3   69.99   11.90
   4  12  -3   90.09   11.70
  12  -4   3   45.70   16.20
   4  12   3   77.29   13.40
  12  -4   3   72.79   14.60
   4  12   3   70.79   13.20
  12  -4   3   83.09   10.80
 -12   4   3   83.09   12.30
 -12   4   3   96.69   15.10
   4  12   3   74.69   11.10
 -12   5  -3   75.39   12.50
   5  12  -3   81.79   12.00
 -12   5  -3   66.99   13.40
   5  12  -3   78.59   11.40
   5  12  -3   88.59   14.50
 -12   5   3   51.89   12.30
  12  -5   3   79.39   14.90
   5  12   3   80.39   13.00
  12  -5   3   95.69   11.30
 -12   5   3   74.39   13.00
   5  12   3   42.20   10.30
   5  12   3   58.09   11.90
   6  12  -3  133.39   20.50
   6  12  -3   79.39   14.10
 -12   6  -3   61.69   13.60
   6  12  -3   81.89   12.40
   6  12   3   93.29   14.30
   6  12   3   94.19   15.00
 -12   6   3  119.69   15.90
 -12   6   3   96.09   15.40
 -13  -4  -3   34.00   11.70
  13   4  -3   57.29   14.30
  13   4  -3   50.29    9.00
  -4  13  -3   36.70   11.60
  -4  13  -3   36.60    9.10
  -4  13  -3   32.30   13.90
  -4  13   3   51.79   12.20
 -13  -4   3   55.89   11.60
  13   4   3   24.40    8.80
  -4  13   3   31.30   13.90
  -4  13   3   42.00    9.00
  13   4   3   23.80   12.80
  -3  13  -3   15.70    8.00
 -13  -3  -3   20.80   10.70
  13   3  -3    6.00   14.00
  -3  13  -3   26.40   10.70
  -3  13  -3   18.40   11.70
  13   3  -3   16.10    7.30
  13   3   3   19.00    7.30
 -13  -3   3   36.10   10.40
  13   3   3    0.90   11.90
  -3  13   3   14.10    7.70
  -3  13   3   29.90   11.00
  -3  13   3   10.30    9.50
  13   2  -3   15.50    6.90
  -2  13  -3    8.40    8.90
  13   2  -3   28.30   12.50
  -2  13  -3   11.50    9.70
 -13  -2  -3    9.60    9.50
  -2  13  -3    4.60    7.90
  -2  13   3   -5.70   10.30
  13   2   3    8.00   11.60
  -2  13   3   11.20    9.00
  13   2   3    6.00    6.90
 -13  -2   3   13.40    8.60
  -2  13   3    9.80    6.90
  -1  13  -3   76.19   12.90
  13   1  -3   73.19   15.20
  -1  13  -3   60.99   12.90
  -1  13  -3   77.89   11.10
  13   1  -3   65.19    9.10
 -13  -1  -3   85.09   12.50
  -1  13   3   77.69   13.20
 -13  -1   3   62.09   14.90
  -1  13   3   50.19   11.70
  13   1   3   80.29   14.30
  13   1   3   86.79    9.90
 -13  -1   3   65.49   12.00
  -1  13   3   62.59   10.00
  13   0  -3    4.50   11.70
   0  13  -3   11.60    9.20
   0  13  -3   16.10    7.60
 -13   0  -3   20.60   10.00
   0  13  -3   16.00   11.50
  13   0   3    3.50   10.20
 -13   0   3   10.20   11.80
   0  13   3   26.70   10.10
   0  13   3   11.40   10.60
  13   0   3   10.90   11.40
 -13   0   3   -0.30    8.90
   0  13   3    9.30    6.80
   1  13  -3   43.70   11.00
   1  13  -3   41.90    9.30
   1  13  -3   69.59   12.50
 -13   1  -3   36.40   10.80
  13  -1   3   48.10   13.60
   1  13   3   48.40    9.20
   1  13   3   48.40   11.90
  13  -1   3   52.89    7.90
 -13   1   3   54.69   10.50
   1  13   3   65.49   11.90
 -13   1   3   41.80   13.20
   2  13  -3   73.69   12.00
   2  13  -3   91.09   13.30
 -13   2  -3   84.59   13.80
   2  13  -3   75.99   14.60
   2  13   3   86.39   13.90
  13  -2   3   81.19   15.40
   2  13   3   68.89   11.10
 -13   2   3   86.89   14.10
  13  -2   3   73.39    9.90
   2  13   3  118.79   18.30
   3  13  -3   14.20    8.20
 -13   3  -3    6.20   10.90
   3  13  -3   16.60   11.80
   3  13  -3   17.20   10.00
  13  -3   3   28.20   14.70
 -13   3   3    5.80    9.80
   3  13   3   15.20   10.90
 -13   3   3   28.10   10.60
   3  13   3   21.10    8.20
   4  13  -3   15.10   10.40
   4  13  -3   31.40   14.50
 -13   4  -3   11.90   11.70
   4  13  -3   29.40    9.20
   4  13   3   40.10   11.60
   4  13   3   21.30   12.10
 -13   4   3   19.50   10.80
   4  13   3   14.00    9.50
 -13   4   3   22.60   13.30
   0   0  -4 1219.08   90.29
   0   0  -4 1313.77   90.29
   0   0   4 1123.09   90.29
   0   0   4 1100.19   90.19
   0   0   4  965.90   90.19
   0   0   4 1109.99   90.19
  -1   0  -4  425.56   39.10
   1   0  -4  466.25   39.20
   1   0  -4  464.05   39.20
   0   1  -4  451.15   39.20
   0   1  -4  474.65   39.00
  -1   0  -4  493.85   39.30
  -1   0  -4  476.65   39.10
  -1   0  -4  549.85   39.20
   1   0  -4  488.05   39.10
   0  -1   4  482.15   39.10
   0  -1   4  556.04   39.30
  -1   0   4  514.55   39.10
   1   0   4  534.55   39.30
   0  -1   4  511.45   39.30
  -1   0   4  468.95   39.20
   1   0   4  506.55   39.20
  -1   0   4  485.45   39.10
   0  -1   4  502.05   39.30
  -1   0   4  499.85   39.20
   1   1  -4   25.30    2.40
   1  -1  -4   21.30    2.40
   1  -1  -4   23.60    2.20
   1  -1  -4   22.90    2.20
  -1  -1  -4   24.80    2.00
  -1  -1  -4   25.00    2.70
  -1   1  -4   25.30    2.50
  -1   1  -4   20.80    2.50
  -1   1  -4   23.00    2.60
  -1  -1  -4   18.70    2.00
   1   1  -4   22.00    2.60
  -1   1   4   18.70    2.00
   1  -1   4   24.10    2.50
   1   1   4   21.30    2.60
  -1   1   4   23.50    2.50
  -1  -1   4   20.60    2.70
  -1   1   4   22.30    2.30
   1   1   4   24.10    2.20
  -1  -1   4   21.50    2.30
   1   1   4   17.10    2.10
   1  -1   4   22.70    2.50
   1  -1   4   23.30    2.60
   2   1  -4 1005.10   81.19
   1  -2  -4  991.20   81.09
  -1   2  -4  954.70   80.99
  -1   2  -4 1033.90   81.19
   2   1  -4 1104.09   80.89
  -2  -1  -4  895.11   81.09
  -2  -1  -4  908.41   80.99
  -1   2  -4 1051.39   81.19
   2   1  -4 1006.30   80.79
   1  -2  -4 1030.70   80.79
   2   1  -4 1004.00   81.19
   1  -2  -4 1018.90   80.89
  -2  -1  -4 1099.19   80.99
  -1   2  -4 1041.70   80.99
   1  -2  -4 1129.19   80.99
  -2  -1   4 1032.50   81.19
  -2  -1   4 1001.40   80.79
  -2  -1   4 1079.29   80.89
   1  -2   4 1068.99   81.29
   1  -2   4  983.80   80.99
   1  -2   4 1005.00   80.99
   2   1   4  877.71   80.99
   1  -2   4  904.01   81.49
  -1   2   4 1017.20   80.99
   2   1   4 1008.30   80.99
  -2  -1   4 1118.19   81.29
   2   1   4 1131.89   81.19
  -1   2   4 1024.60   80.79
   0   2  -4 1512.65  122.79
   0  -2  -4 1529.65  122.49
   0   2  -4 1471.85  122.39
   0  -2  -4 1457.85  122.39
   0   2  -4 1501.05  122.79
   0   2  -4 1615.94  122.79
   2   0  -4 1547.45  122.49
   2   0  -4 1521.45  122.39
   0  -2  -4 1591.54  122.39
   2   0  -4 1517.15  122.69
  -2   0   4 1674.23  122.69
   0  -2   4 1590.44  122.59
   0   2   4 1481.75  122.39
   0  -2   4 1297.37  122.79
  -2   0   4 1355.06  122.69
   0   2   4 1715.33  122.49
   2   0   4 1463.75  122.49
  -2   0   4 1543.35  122.39
   2   0   4 1738.33  122.69
  -2   0   4 1589.44  122.49
   0   2   4 1510.45  122.49
   2   0   4 1517.55  122.69
   0  -2   4 1565.84  122.79
   0  -2   4 1761.22  122.49
   1   2  -4  713.53   63.09
   1   2  -4  884.81   63.59
  -1  -2  -4  837.62   63.09
   2  -1  -4  754.02   63.29
   2  -1  -4  771.92   63.29
   1   2  -4  879.01   63.59
  -1  -2  -4  813.72   63.29
   1   2  -4  764.22   63.29
  -1  -2  -4  794.52   63.09
  -2   1  -4  871.31   63.49
   2  -1   4  834.82   63.29
   2  -1   4  719.93   63.39
   1   2   4  843.42   63.49
   1   2   4  799.42   63.19
  -2   1   4  751.52   63.29
  -1  -2   4  857.41   63.29
   2  -1   4  771.62   63.49
  -2   1   4  787.72   63.39
   1   2   4  683.13   63.39
  -2   1   4  805.02   63.39
  -1  -2   4  777.02   63.59
   2  -1   4  767.42   63.39
   1   2   4  801.82   63.19
   2   2  -4  152.88   13.10
   2  -2  -4  155.48   13.20
   2  -2  -4  161.38   13.20
  -2   2  -4  141.89   13.20
  -2   2  -4  166.98   13.50
   2   2  -4  129.99   12.80
   2   2  -4  157.78   13.40
  -2  -2  -4  146.69   13.10
  -2  -2  -4  178.78   13.40
   2   2  -4  171.48   13.60
   2  -2  -4  140.99   13.20
  -2  -2   4  147.39   13.40
   2  -2   4  165.68   13.10
   2   2   4  139.89   13.10
  -2  -2   4  159.18   13.50
  -2  -2   4  169.48   13.10
  -2   2   4  161.98   12.70
  -2   2   4  161.98   13.30
   2   2   4  164.58   13.20
   2   2   4  151.38   13.30
   2  -2   4  176.48   13.50
  -2   2   4  178.68   13.40
   2  -2   4  177.98   13.30
   2  -2   4  165.18   13.40
   2  -3  -4  328.37   30.10
   2  -3  -4  354.46   29.60
  -2   3  -4  356.66   30.30
   3   2  -4  402.96   30.50
  -2   3  -4  405.36   30.50
  -3  -2  -4  331.37   30.10
   3   2  -4  376.96   29.80
  -2   3  -4  374.96   30.10
   2  -3  -4  362.06   30.00
  -3  -2  -4  393.26   30.10
   3   2  -4  323.07   30.30
   2  -3   4  417.76   30.50
   3   2   4  344.07   30.20
   3   2   4  359.96   29.90
  -2   3   4  374.86   30.20
   2  -3   4  375.66   29.90
  -2   3   4  370.06   30.10
   2  -3   4  375.46   30.40
  -3  -2   4  341.97   29.90
  -2   3   4  400.16   30.20
   3   2   4  412.76   30.20
  -3  -2   4  390.66   30.50
   2  -3   4  365.06   30.10
  -2   3   4  375.96   29.60
  -3  -1  -4 1360.96  102.59
   1  -3  -4 1244.18  102.09
   3   1  -4 1227.38  102.19
  -1   3  -4 1256.57  102.39
   1  -3  -4 1298.37  102.39
   1  -3  -4 1343.67  102.59
  -3  -1  -4 1484.85  102.59
  -1   3  -4 1296.17  102.39
   3   1  -4 1201.78  102.19
   3   1  -4 1449.15  102.79
  -1   3   4 1277.17  102.19
  -1   3   4 1387.96  102.49
  -1   3   4 1266.97  102.39
  -3  -1   4 1233.58  102.19
  -3  -1   4 1113.19  102.19
  -3  -1   4 1156.18  102.59
   3   1   4 1380.86  102.59
   3   1   4 1412.56  102.39
   3   1   4 1247.18  102.49
   1  -3   4 1318.77  102.69
  -3  -1   4 1229.28  102.69
   3   1   4 1205.08  102.49
   1  -3   4 1228.98  102.39
   0   3  -4  129.19   12.00
   3   0  -4  130.59   11.50
  -3   0  -4  145.29   11.80
   0  -3  -4  116.89   11.40
   0  -3  -4  129.39   11.40
   0   3  -4  147.49   11.60
   3   0  -4  120.19   11.80
   0  -3  -4  135.59   11.40
   3   0  -4  152.78   11.90
  -3   0  -4  140.49   11.80
   0   3  -4  123.89   11.50
   3   0  -4  135.29   11.20
   0  -3   4  133.39   11.50
   0   3   4  134.09   11.80
   3   0   4  120.39   11.50
   0   3   4  137.79   11.50
   3   0   4  123.89   11.70
  -3   0   4  144.39   11.50
   3   0   4  157.28   11.90
   0  -3   4  148.59   11.60
   3   0   4  148.79   11.90
   0   3   4  162.28   11.60
   0  -3   4  139.79   12.00
  -3   0   4  163.98   12.00
   0   3   4  151.58   11.60
   0  -3   4  139.99   12.00
  -3   0   4  136.79   11.20
   1   3  -4  419.46   30.30
   1   3  -4  363.96   29.80
  -1  -3  -4  399.76   29.80
  -3   1  -4  398.06   30.10
   3  -1  -4  358.06   29.90
  -3   1  -4  308.57   29.70
  -1  -3  -4  374.86   29.80
   1   3  -4  381.26   29.70
   3  -1  -4  404.16   30.10
  -1  -3  -4  316.37   29.70
  -3   1  -4  395.16   30.00
   1   3   4  364.06   29.80
   3  -1   4  367.56   29.80
  -3   1   4  339.37   30.10
   1   3   4  398.96   29.80
   3  -1   4  347.67   30.00
  -1  -3   4  361.16   30.20
   1   3   4  394.16   29.90
  -3   1   4  357.46   29.90
   3  -1   4  330.47   30.10
  -3   1   4  395.56   30.10
  -1  -3   4  372.36   30.30
   3  -2  -4   35.10    4.20
   2   3  -4   36.50    3.90
  -3   2  -4   38.60    4.40
   2   3  -4   33.10    3.40
  -3   2  -4   35.00    4.40
  -3   2  -4   39.50    4.10
  -2  -3  -4   27.70    3.70
   3  -2  -4   36.30    4.10
  -2  -3  -4   28.90    3.70
   2   3  -4   29.60    4.50
  -3   2  -4   36.60    3.70
  -2  -3  -4   31.20    3.90
   2   3  -4   38.00    4.30
   3  -2   4   31.20    4.40
   3  -2   4   34.60    3.70
   2   3   4   40.00    3.90
   2   3   4   44.10    3.90
  -2  -3   4   24.90    4.30
   3  -2   4   39.10    4.20
  -2  -3   4   34.50    3.80
  -3   2   4   39.70    4.00
  -2  -3   4   33.20    4.30
   3  -2   4   43.90    4.50
  -3   2   4   38.00    4.10
   2   3   4   45.70    4.20
   3   3  -4    4.10    1.70
  -3   3  -4    5.10    1.70
  -3   3  -4    6.50    2.30
  -3  -3  -4    5.90    2.30
  -3  -3  -4    6.60    1.80
  -3  -3  -4    6.90    1.90
   3  -3  -4    6.60    0.90
  -3   3  -4    7.90    2.50
  -3   3  -4    7.60    2.40
   3  -3  -4    7.60    2.40
   3  -3  -4    5.30    2.00
   3   3  -4    6.80    1.80
  -3  -3  -4    7.10    2.00
   3   3  -4    5.00    1.40
  -3  -3   4    3.40    1.40
  -3  -3   4    5.90    1.80
   3  -3   4    5.40    2.30
  -3   3   4    5.80    2.30
  -3   3   4    7.20    2.10
   3  -3   4    6.50    2.10
   3   3   4    7.30    2.10
   3   3   4    9.70    2.00
  -3   3   4    6.20    1.00
   3  -3   4    4.90    2.00
  -3   3   4    6.00    2.10
   3   3   4    4.30    1.90
  -3  -3   4    3.30    2.20
   3  -3   4    5.50    1.60
  -3  -3   4    4.00    2.30
   3   3   4    1.60    2.00
  -3   4  -4  255.57   20.80
  -3   4  -4  266.07   21.50
   4   3  -4  258.07   20.70
  -4  -3  -4  263.97   21.20
  -3   4  -4  282.17   21.20
   4   3  -4  230.88   21.50
   3  -4  -4  249.38   21.20
  -4  -3  -4  225.98   20.90
   3  -4  -4  242.28   20.30
   3  -4  -4  220.28   21.10
   4   3  -4  288.87   20.90
   4   3  -4  250.27   22.30
  -3   4   4  250.47   21.30
   4   3   4  265.37   21.30
   3  -4   4  275.87   21.60
   3  -4   4  232.28   20.70
   4   3   4  221.88   21.20
  -3   4   4  237.28   20.30
  -4  -3   4  273.07   21.70
  -3   4   4  254.77   21.20
   4   3   4  276.67   21.30
   4   3   4  225.98   20.80
  -3   4   4  251.47   21.30
  -4  -3   4  242.58   20.70
  -4  -3   4  284.07   21.60
   3  -4   4  261.37   21.30
  -2   4  -4   93.19    8.00
   2  -4  -4   87.49    7.50
  -2   4  -4   92.69    8.70
   4   2  -4   96.29    8.60
   4   2  -4   96.89    8.80
   2  -4  -4   76.09    8.50
   4   2  -4   90.09    7.90
  -2   4  -4   92.69    8.30
  -4  -2  -4   87.89    8.50
  -2   4  -4   77.49    8.60
   4   2  -4   77.69    7.80
   2  -4  -4   84.59    8.20
   2  -4   4  100.19    8.90
  -2   4   4   98.19    8.70
   4   2   4   97.49    8.50
  -4  -2   4   91.09    8.70
  -2   4   4   80.49    8.30
   4   2   4   83.79    8.40
   2  -4   4   95.99    8.90
  -2   4   4   79.79    8.30
  -2   4   4   84.39    7.50
  -4  -2   4   82.69    7.80
  -4  -2   4  102.79    7.80
   4   2   4   83.89    8.00
  -4  -2   4   88.39    8.70
   2  -4   4   81.29    7.90
   4   2   4   90.49    8.30
   2  -4   4  105.69    8.40
   1  -4  -4  155.08   13.60
   1  -4  -4  172.98   13.40
  -4  -1  -4  177.68   13.90
   4   1  -4  159.48   13.40
   1  -4  -4  161.18   14.00
   4   1  -4  135.29   14.00
   4   1  -4  144.19   14.10
  -1   4  -4  180.18   13.70
   4   1  -4  165.98   13.60
   1  -4  -4  150.88   13.60
  -1   4  -4  173.68   14.30
  -4  -1   4  147.79   13.50
  -4  -1   4  161.48   13.30
  -1   4   4  159.88   13.40
  -1   4   4  165.98   13.80
   4   1   4  165.78   13.60
   4   1   4  149.49   14.00
  -4  -1   4  159.68   14.10
   1  -4   4  183.68   13.80
  -1   4   4  193.18   14.10
  -4  -1   4  162.48   14.20
   1  -4   4  154.58   13.60
   1  -4   4  144.89   14.20
   4   1   4  152.78   13.90
   1  -4   4  176.28   14.30
  -1   4   4  172.38   13.80
  -4   0  -4  344.37   25.30
   0  -4  -4  297.87   24.80
   0  -4  -4  273.87   24.90
  -4   0  -4  274.87   25.10
   4   0  -4  281.77   25.30
   4   0  -4  283.27   24.50
   4   0  -4  351.46   25.50
  -4   0  -4  316.57   25.30
   4   0  -4  283.87   24.90
   0  -4   4  263.27   24.90
   0   4   4  329.97   24.90
   4   0   4  287.77   25.20
  -4   0   4  273.27   25.30
  -4   0   4  283.77   24.90
  -4   0   4  359.56   25.50
   0   4   4  260.07   24.90
   4   0   4  363.06   25.50
   0  -4   4  325.97   25.50
  -4   0   4  332.67   24.50
   0  -4   4  305.77   25.40
   4   0   4  355.36   25.40
   4  -1  -4 2924.91  233.18
  -1  -4  -4 2611.34  232.88
   4  -1  -4 2595.74  232.38
  -1  -4  -4 2883.61  232.88
  -4   1  -4 2522.65  233.18
  -4   1  -4 3137.59  232.88
   4  -1  -4 3017.50  232.48
  -4   1  -4 3344.27  233.28
   4  -1  -4 2879.41  233.18
  -1  -4  -4 2580.54  232.88
   1   4  -4 2690.93  233.28
  -4   1  -4 3037.90  233.28
   4  -1  -4 2942.51  232.98
   1   4  -4 3225.48  233.48
   1   4  -4 2860.91  232.88
   1   4  -4 3385.06  233.08
  -1  -4   4 3062.49  232.98
   4  -1   4 2789.42  233.18
   1   4   4 3203.58  233.08
   4  -1   4 2930.41  233.28
  -4   1   4 2745.03  232.98
  -4   1   4 3160.18  233.38
   1   4   4 2784.72  232.88
  -4   1   4 3139.29  233.28
   1   4   4 2987.80  233.18
   2   4  -4 1393.56  127.69
   4  -2  -4 1618.94  128.09
   2   4  -4 1568.14  127.69
  -4   2  -4 1588.74  128.09
   4  -2  -4 1690.13  128.19
  -2  -4  -4 1524.55  127.69
   2   4  -4 1874.91  128.39
   4  -2  -4 1706.23  127.99
  -4   2  -4 1578.24  127.99
   2   4  -4 1558.74  127.59
   4  -2   4 1810.32  127.79
  -4   2   4 1692.23  127.99
   2   4   4 1534.35  127.89
   2   4   4 1879.71  128.09
  -2  -4   4 1549.94  128.19
   4  -2   4 1417.56  128.19
  -4   2   4 1657.23  128.09
  -2  -4   4 1685.43  127.79
  -4   2   4 1405.26  128.09
   4  -2   4 1488.25  128.19
  -2  -4   4 1426.26  128.09
   2   4   4 1706.33  127.79
   3   4  -4  102.39    8.30
   4  -3  -4   80.49    8.50
  -4   3  -4   86.09    7.90
  -3  -4  -4   69.19    8.20
  -4   3  -4   75.69    8.80
   4  -3  -4  100.89    8.60
   3   4  -4   80.79    7.90
   4  -3  -4   99.29    8.70
  -3  -4  -4   81.49    8.20
  -4   3  -4   83.59    8.60
   3   4  -4   78.29    8.70
   4  -3   4   89.79    8.60
   4  -3   4   99.89    9.00
  -4   3   4   92.69    8.60
  -4   3   4   76.09    8.50
  -4   3   4   94.59    8.70
   3   4   4   98.09    8.20
  -3  -4   4  102.79    8.30
  -3  -4   4   87.29    8.80
   4  -3   4  108.39    9.20
   3   4   4   98.19    8.50
   3   4   4   80.99    8.50
  -3  -4   4   91.29    8.90
  -4   4  -4 1512.85  110.09
   4  -4  -4 1446.16  109.99
   4   4  -4 1434.56  109.59
   4   4  -4 1176.58  109.99
  -4   4  -4 1308.77  110.09
  -4  -4  -4 1489.45  109.89
  -4   4  -4 1532.35  110.39
  -4   4  -4 1251.37  109.39
   4  -4  -4 1350.76  108.99
  -4  -4  -4 1313.97  109.59
   4   4  -4 1355.76  110.19
  -4  -4  -4 1234.68  109.79
   4   4  -4 1523.65  109.49
   4   4   4 1326.87  109.59
   4   4   4 1342.07  109.89
  -4   4   4 1467.45  110.09
   4   4   4 1359.16  109.79
   4  -4   4 1508.15  110.29
   4  -4   4 1212.78  109.39
  -4  -4   4 1487.75  110.39
  -4   4   4 1399.66  109.89
  -4   4   4 1416.56  108.99
  -4   4   4 1414.96  109.99
  -4  -4   4 1279.57  109.59
   4  -4   4 1225.48  109.79
  -5  -4  -4   12.20    2.80
   5   4  -4   11.00    3.90
  -4   5  -4   11.40    3.10
  -5  -4  -4   11.90    3.60
   5   4  -4   13.60    4.00
  -5  -4  -4   16.00    3.80
   4  -5  -4   10.70    3.30
   5   4  -4   12.70    2.70
   4  -5  -4   14.80    3.40
   4  -5  -4   11.90    1.80
  -4   5  -4   12.20    3.90
  -4   5  -4   10.70    3.80
   5   4  -4   16.30    3.20
  -4   5  -4   17.30    2.90
   5   4   4    9.60    3.50
  -4   5   4    8.50    3.00
  -5  -4   4   14.20    2.90
  -5  -4   4   13.00    3.90
  -4   5   4   11.50    3.60
  -5  -4   4   11.90    2.70
   4  -5   4   10.20    3.20
   5   4   4   12.90    3.10
   4  -5   4   12.90    3.60
   5   4   4   12.00    3.60
   4  -5   4   11.30    3.70
  -5  -4   4   14.90    4.00
   5   4   4    9.10    3.30
  -4   5   4   11.50    3.20
   3  -5  -4  330.47   32.30
  -5  -3  -4  453.35   32.70
   3  -5  -4  389.06   31.70
   5   3  -4  401.26   32.90
  -3   5  -4  366.66   32.40
  -5  -3  -4  403.66   32.60
   5   3  -4  408.36   32.00
   5   3  -4  371.46   32.80
  -3   5  -4  416.06   33.00
  -3   5  -4  364.06   32.00
   5   3  -4  412.76   32.10
   3  -5  -4  451.05   32.80
  -3   5   4  375.66   31.70
  -3   5   4  451.25   32.80
   5   3   4  348.67   32.50
  -3   5   4  396.66   32.70
   5   3   4  404.06   32.20
  -5  -3   4  408.46   33.00
  -3   5   4  343.27   32.50
  -5  -3   4  409.96   32.00
   3  -5   4  400.46   32.90
   3  -5   4  389.06   32.50
   5   3   4  397.56   32.50
   5   3   4  388.06   32.60
   3  -5   4  395.56   32.00
  -2   5  -4   86.49    9.00
   2  -5  -4   92.29    8.60
  -2   5  -4   89.19    8.60
   5   2  -4   82.39    9.10
  -2   5  -4   82.79    8.20
   5   2  -4   87.29    8.00
   2  -5  -4   88.09    7.80
  -5  -2  -4   85.79    8.60
   5   2  -4   86.59    8.20
   2  -5  -4   93.39    8.90
  -5  -2  -4  106.49    9.90
   5   2  -4   67.89    9.00
  -2   5  -4   76.39    8.90
  -5  -2  -4   83.29    8.70
  -5  -2   4   85.29    9.10
   5   2   4   97.79    8.80
  -5  -2   4   87.79    8.20
  -2   5   4   88.59    8.70
  -2   5   4   91.79    7.80
   2  -5   4  100.69    8.30
  -2   5   4   89.59    8.90
  -5  -2   4   94.99    8.00
   2  -5   4   88.49    9.30
   2  -5   4   98.09    8.90
   5   2   4   93.99    8.90
   5   2   4  102.69    8.30
   5   2   4  100.39    9.00
   2  -5   4   97.89    9.40
  -2   5   4   80.09    8.60
  -5  -1  -4   10.70    3.00
   1  -5  -4   12.10    2.50
   1  -5  -4    9.20    2.20
   5   1  -4    9.70    2.90
  -5  -1  -4   12.00    2.90
   5   1  -4    9.90    2.30
   5   1  -4   10.80    1.90
  -1   5  -4   19.80    4.60
   1  -5  -4    8.30    3.60
  -5  -1  -4   12.40    2.60
  -1   5  -4    9.00    2.10
  -1   5  -4    6.70    2.40
   5   1  -4   13.40    3.00
  -1   5  -4    9.00    2.70
   1  -5  -4   10.00    2.00
  -5  -1   4    5.20    2.70
  -5  -1   4    4.90    1.60
   5   1   4    7.20    1.90
   5   1   4    6.00    2.90
   5   1   4    3.00    2.20
   1  -5   4   11.90    3.10
  -5  -1   4    8.70    3.00
   1  -5   4    9.40    2.30
  -1   5   4    6.80    2.30
   1  -5   4    9.50    3.20
  -1   5   4   11.10    3.00
  -5  -1   4    7.10    2.10
  -1   5   4   11.10    2.10
   1  -5   4   11.30    2.70
  -1   5   4    6.60    2.30
   5   0  -4   29.20    4.40
   5   0  -4   16.60    3.40
   0   5  -4   26.60    3.70
   0  -5  -4   16.20    2.90
   0  -5  -4   29.00    3.30
   5   0  -4   25.50    3.70
   0   5  -4   22.30    3.80
  -5   0  -4   28.40    3.90
   0   5  -4   20.20    3.00
   5   0  -4   25.60    2.50
   0  -5  -4   19.90    3.10
   0   5  -4   31.20    4.90
  -5   0  -4   27.00    3.90
  -5   0  -4   15.30    3.00
  -5   0   4   17.10    2.40
  -5   0   4   19.40    3.60
   0  -5   4   18.20    3.40
   5   0   4   23.90    3.90
   0   5   4   22.30    2.90
   5   0   4   20.90    2.90
   0   5   4   13.20    2.90
   0   5   4   26.50    3.80
   0   5   4   22.30    3.40
  -5   0   4   15.40    3.40
  -5   0   4   20.30    3.20
   0  -5   4   17.70    2.90
   0  -5   4   12.60    3.10
   5   0   4   20.10    3.70
  -1  -5  -4   56.19    5.90
   5  -1  -4   62.19    6.00
   1   5  -4   67.39    6.00
  -1  -5  -4   57.19    5.80
  -5   1  -4   61.09    6.30
   1   5  -4   61.09    6.60
   5  -1  -4   62.59    4.80
   1   5  -4   61.29    5.70
  -1  -5  -4   53.89    5.90
   5  -1  -4   58.49    6.50
  -5   1  -4   59.59    6.50
   1   5  -4   62.59    6.70
   5  -1  -4   70.69    6.50
  -5   1  -4   53.59    6.50
   5  -1  -4   51.99    4.80
   1   5   4   47.10    6.00
  -5   1   4   50.29    6.30
   5  -1   4   41.60    7.60
   1   5   4   47.60    6.20
   1   5   4   44.90    5.90
   5  -1   4   42.70    6.50
  -1  -5   4   53.69    6.80
  -5   1   4   70.49    6.20
  -5   1   4   66.79    6.50
   1   5   4   54.09    5.70
  -1  -5   4   57.49    6.80
   5  -1   4   48.90    5.50
  -1  -5   4   43.10    6.70
   2   5  -4    7.20    2.10
   2   5  -4   12.50    2.60
  -5   2  -4    8.40    2.90
   5  -2  -4   15.30    3.10
  -2  -5  -4   12.90    2.70
  -5   2  -4   12.00    3.20
   5  -2  -4   14.40    3.10
  -2  -5  -4   13.10    2.80
  -5   2  -4    8.90    2.10
  -5   2  -4    7.00    2.70
   5  -2  -4    9.00    2.90
   2   5  -4   10.10    3.30
   2   5  -4    9.10    2.80
   2   5  -4    5.70    2.10
  -5   2   4   11.00    2.90
   2   5   4   11.80    2.90
   5  -2   4   11.00    3.30
  -2  -5   4   13.50    2.70
  -5   2   4   14.50    2.90
   2   5   4   10.70    2.30
   5  -2   4    6.70    2.90
  -2  -5   4    5.00    2.60
   5  -2   4   10.50    2.30
  -2  -5   4   15.20    3.50
   5  -2   4   14.80    3.10
   2   5   4   10.10    2.80
  -5   2   4   12.00    2.60
   2   5   4   13.80    3.30
   5  -3  -4  236.58   22.10
  -5   3  -4  240.08   22.20
  -5   3  -4  233.58   21.90
  -3  -5  -4  250.17   21.80
   3   5  -4  256.67   21.60
  -3  -5  -4  262.67   21.70
   3   5  -4  278.57   21.80
  -3  -5  -4  303.57   22.10
   5  -3  -4  264.07   22.10
  -5   3  -4  277.27   22.40
   3   5  -4  234.88   22.20
  -5   3  -4  273.37   21.50
   3   5  -4  309.27   22.80
   3   5   4  299.77   22.20
   3   5   4  255.77   22.00
  -5   3   4  234.48   22.20
  -3  -5   4  220.18   22.20
   3   5   4  269.27   21.80
  -5   3   4  280.57   22.40
   5  -3   4  234.18   22.40
  -5   3   4  259.07   22.00
   5  -3   4  280.97   22.30
   5  -3   4  250.77   21.40
  -3  -5   4  258.37   22.50
   5  -3   4  263.87   22.60
  -3  -5   4  277.27   21.90
  -4  -5  -4 1597.64  138.19
  -5   4  -4 1493.95  138.49
   5  -4  -4 1745.43  137.29
   5  -4  -4 1782.02  138.39
   5  -4  -4 1683.73  138.49
   5  -4  -4 1965.20  138.69
  -4  -5  -4 1854.01  138.19
  -5   4  -4 1449.95  138.29
   4   5  -4 1660.63  138.59
  -5   4  -4 1609.64  138.59
   5  -4   4 1824.02  137.89
   5  -4   4 1612.24  138.69
   4   5   4 1656.83  138.49
  -5   4   4 1932.01  138.59
   4   5   4 1777.02  138.39
  -4  -5   4 1751.62  138.79
   4   5   4 1611.84  137.99
   4   5   4 1749.62  138.39
  -5   4   4 1951.80  138.69
   5  -4   4 1952.20  138.89
  -4  -5   4 1710.43  138.09
  -5   4   4 1763.92  138.59
   5  -5  -4   48.90    7.10
   5   5  -4   60.99    7.80
  -5   5  -4   42.80    6.70
  -5   5  -4   46.30    6.80
   5  -5  -4   54.39    4.50
   5   5  -4   51.09    7.50
  -5  -5  -4   59.39    6.40
   5   5  -4   55.09    6.00
   5  -5  -4   42.70    6.90
  -5  -5  -4   45.40    6.30
  -5   5  -4   63.79    5.70
   5   5  -4   52.29    5.90
   5  -5  -4   54.79    6.80
  -5  -5  -4   50.59    6.70
   5  -5   4   43.60    5.60
  -5   5   4   42.60    6.60
   5   5   4   35.00    6.60
  -5  -5   4   43.10    7.40
  -5   5   4   43.70    6.70
   5   5   4   53.59    6.80
   5  -5   4   33.10    6.20
  -5   5   4   35.70    6.40
   5  -5   4   46.10    6.90
   5   5   4   39.70    5.80
  -5  -5   4   49.70    6.10
  -5  -5   4   41.70    7.20
   6   5  -4   46.90    6.90
   5  -6  -4   60.29    8.10
   6   5  -4   56.09    8.60
  -6  -5  -4   51.19    7.10
   6   5  -4   53.09    7.00
  -5   6  -4   56.49    8.40
   5  -6  -4   49.20    7.80
  -6  -5  -4   59.89    7.70
   6   5  -4   66.09    8.90
  -6  -5  -4   66.69    8.40
  -5   6  -4   55.39    7.80
   5  -6  -4   50.69    5.40
  -5   6  -4   58.09    8.50
   5  -6  -4   61.89    7.60
  -5   6   4   51.89    8.00
  -6  -5   4   60.59    7.10
   6   5   4   74.99    8.20
  -6  -5   4   58.19    8.90
   5  -6   4   59.99   10.30
   5  -6   4   68.09    8.30
   5  -6   4   57.69    6.50
   6   5   4   51.69    8.30
   6   5   4   61.39    8.00
   6   5   4   57.99    6.90
  -5   6   4   54.89    5.50
  -5   6   4   61.99    7.90
   5  -6   4   58.69    8.50
  -5   6   4   59.29    7.90
  -6  -5   4   54.59    8.50
  -6  -5   4   56.29    6.70
   4  -6  -4   15.70    4.20
   6   4  -4   18.90    4.90
  -6  -4  -4   18.40    4.10
  -6  -4  -4   13.60    4.10
  -4   6  -4   14.40    4.00
   6   4  -4   18.70    3.40
   6   4  -4   18.20    3.40
   4  -6  -4   14.50    2.40
   6   4  -4   15.70    4.40
   4  -6  -4   16.80    4.50
  -6  -4  -4   12.60    3.30
  -4   6  -4    8.00    4.10
  -4   6  -4   12.90    4.40
  -4   6  -4   18.40    3.30
   4  -6   4   21.30    3.40
  -4   6   4   20.50    4.50
  -4   6   4   22.60    4.90
   4  -6   4   15.70    4.60
  -4   6   4   14.40    2.50
   6   4   4   18.40    3.40
   6   4   4    8.90    3.70
  -6  -4   4   19.40    3.60
   6   4   4   17.40    4.10
   6   4   4   17.70    4.10
  -6  -4   4   28.20    5.40
   4  -6   4   14.40    4.50
  -6  -4   4   12.90    3.80
   4  -6   4   22.20    4.90
  -6  -4   4   18.50    3.30
  -4   6   4   19.00    4.50
  -3   6  -4  179.38   15.90
  -3   6  -4  154.28   16.80
  -3   6  -4  198.38   17.20
   6   3  -4  173.88   17.00
   6   3  -4  221.38   17.20
   3  -6  -4  188.18   16.90
  -6  -3  -4  193.58   16.80
  -3   6  -4  190.38   16.50
   6   3  -4  177.88   16.10
   3  -6  -4  169.98   15.50
   3  -6  -4  202.58   16.80
   6   3  -4  163.78   15.90
  -6  -3  -4  185.38   16.70
  -6  -3  -4  211.78   16.80
  -6  -3   4  193.38   16.00
  -3   6   4  186.08   15.50
   3  -6   4  166.28   16.90
   6   3   4  180.08   16.70
   6   3   4  211.88   16.90
  -3   6   4  166.68   16.70
  -3   6   4  197.08   16.90
  -3   6   4  207.68   16.90
   6   3   4  185.88   16.80
   3  -6   4  203.28   17.40
  -6  -3   4  166.78   16.00
   3  -6   4  184.68   16.00
  -6  -3   4  194.38   17.20
   6   3   4  214.58   16.20
   3  -6   4  180.38   16.70
  -2   6  -4   79.59    9.40
   2  -6  -4   84.29    8.00
  -6  -2  -4  103.39    9.20
  -2   6  -4   73.89    9.30
   6   2  -4   97.29    8.50
   6   2  -4   79.79    8.20
  -2   6  -4   77.99    8.50
   2  -6  -4  106.49    9.40
   2  -6  -4  106.49    9.10
   6   2  -4   68.29    9.30
   6   2  -4   67.99    9.20
  -6  -2  -4   89.09    9.40
  -2   6  -4   86.59    8.90
   2  -6  -4   93.39    8.80
   6   2   4  103.79    9.30
   2  -6   4   95.19    9.00
  -6  -2   4   89.79    8.10
  -2   6   4  101.79    9.20
  -6  -2   4   76.09    8.40
  -2   6   4   97.79    9.10
   6   2   4   95.09    8.50
   2  -6   4   93.19    9.80
  -6  -2   4   84.09    9.50
   2  -6   4   87.99    8.60
  -6  -2   4   88.09    9.50
   6   2   4   86.09    9.20
   6   2   4  108.79    9.50
  -2   6   4   97.89    8.10
   2  -6   4   77.89    9.60
  -2   6   4   81.89    9.20
   1  -6  -4   65.29    6.80
   1  -6  -4   61.89    7.30
   1  -6  -4   58.99    6.20
  -6  -1  -4   59.89    7.30
  -1   6  -4   56.89    7.00
  -1   6  -4   57.39    7.40
   6   1  -4   55.59    6.70
   6   1  -4   55.09    7.50
   1  -6  -4   65.29    6.70
  -6  -1  -4   57.49    7.20
  -1   6  -4   55.99    6.40
  -1   6  -4   80.09    8.00
   6   1  -4   65.39    7.60
   6   1  -4   67.79    5.90
  -6  -1  -4   64.19    7.10
   6   1   4   65.79    7.70
  -6  -1   4   60.79    5.90
  -1   6   4   69.19    6.90
   1  -6   4   55.69    7.10
   1  -6   4   58.89    6.50
  -6  -1   4   57.39    9.10
  -1   6   4   66.69    6.90
  -1   6   4   63.39    6.10
   1  -6   4   64.99    7.70
   1  -6   4   62.29    7.80
  -1   6   4   51.39    7.00
  -6  -1   4   72.59    6.80
   6   1   4   58.59    7.40
   6   1   4   63.29    6.50
   6   1   4   57.99    7.40
  -6  -1   4   63.89    7.70
   0   6  -4  277.87   23.80
  -6   0  -4  312.37   23.40
   0   6  -4  265.17   22.90
   0  -6  -4  259.87   23.10
   0  -6  -4  246.48   24.00
   0  -6  -4  298.97   23.20
   6   0  -4  276.57   23.00
   0   6  -4  309.77   23.70
  -6   0  -4  255.67   23.40
   6   0  -4  319.77   23.90
  -6   0   4  249.97   23.40
   6   0   4  278.27   23.30
   6   0   4  296.37   22.70
   0  -6   4  282.77   23.70
   6   0   4  277.27   23.40
   0   6   4  256.07   23.20
   6   0   4  246.68   22.60
   6   0   4  227.68   23.40
   0   6   4  247.78   22.70
   0   6   4  285.17   23.40
  -6   0   4  316.97   23.00
   0  -6   4  268.87   22.90
  -6   1  -4  154.98   12.90
  -1  -6  -4  113.69   12.10
   1   6  -4  124.79   12.00
   6  -1  -4  115.69   12.20
   1   6  -4  135.39   12.10
   1   6  -4  130.79   12.80
   1   6  -4  156.58   13.10
  -6   1  -4  109.79   12.30
   6  -1  -4  126.29   11.10
  -1  -6  -4  138.69   12.20
  -6   1  -4  112.69   12.60
  -1  -6  -4  139.99   12.10
   6  -1  -4  132.69   12.60
  -6   1   4  145.79   12.80
   1   6   4  156.38   12.00
   6  -1   4  155.38   12.90
   6  -1   4  127.79   12.90
   6  -1   4  141.89   11.80
   6  -1   4  166.68   13.00
   1   6   4  150.38   12.50
  -1  -6   4  130.79   12.20
  -6   1   4  122.59   12.60
   1   6   4  137.09   12.40
  -6   1   4  152.78   12.20
   2   6  -4   21.50    4.70
   6  -2  -4   25.20    2.40
  -6   2  -4   14.80    3.70
   6  -2  -4   30.10    4.30
  -2  -6  -4   32.60    5.00
   6  -2  -4   20.40    4.40
  -6   2  -4   13.90    3.60
   2   6  -4   29.50    4.10
   2   6  -4   19.90    4.40
   6  -2  -4   21.70    2.40
  -6   2  -4   19.10    4.10
   6  -2  -4   38.30    5.30
   2   6  -4   27.90    3.90
   2   6  -4   26.10    3.90
  -2  -6  -4   29.00    4.30
  -2  -6  -4   19.40    3.60
  -6   2   4   23.20    4.50
   2   6   4   23.10    3.70
   2   6   4   35.10    5.00
   6  -2   4   35.00    4.90
  -6   2   4   23.70    4.30
   2   6   4   26.40    4.40
  -6   2   4   23.40    4.30
   6  -2   4   23.40    4.30
  -2  -6   4   23.40    4.50
   6  -2   4   22.60    3.40
   6  -2   4   19.60    4.10
   2   6   4   21.80    3.80
  -2  -6   4   24.00    4.30
   2   6   4   20.70    4.00
  -2  -6   4   30.80    4.00
   3   6  -4   27.90    4.20
  -3  -6  -4   27.30    4.10
  -6   3  -4   22.80    5.70
   6  -3  -4   28.80    4.60
   6  -3  -4   17.40    3.80
  -6   3  -4   28.10    3.70
   3   6  -4   26.00    4.50
  -3  -6  -4   22.60    4.00
   6  -3  -4   32.50    5.30
  -6   3  -4   29.70    4.90
  -3  -6  -4   32.10    4.70
   3   6  -4   16.70    3.40
  -6   3  -4   27.00    4.70
   3   6  -4   29.40    4.90
  -3  -6   4   19.70    3.80
   6  -3   4   17.70    4.30
  -3  -6   4   21.30    4.50
   6  -3   4   21.60    3.30
   3   6   4   14.00    4.00
   6  -3   4   25.10    4.60
  -6   3   4   16.40    4.20
  -6   3   4   19.30    4.30
   3   6   4   28.10    4.70
  -6   3   4   25.00    4.50
   3   6   4   22.90    4.40
   3   6   4   30.50    4.20
  -4  -6  -4  356.76   34.90
   4   6  -4  449.56   34.70
  -6   4  -4  451.15   35.60
   4   6  -4  382.16   35.40
  -6   4  -4  458.45   34.40
   4   6  -4  440.76   35.80
  -6   4  -4  440.36   35.60
   6  -4  -4  471.25   35.30
   6  -4  -4  456.55   35.70
  -4  -6  -4  465.85   35.10
  -4  -6  -4  444.86   34.80
   6  -4  -4  439.66   35.40
   4   6  -4  386.56   34.70
   4   6  -4  425.06   34.70
  -6   4  -4  444.96   35.20
   4   6   4  428.76   35.30
   4   6   4  373.06   35.10
  -4  -6   4  425.56   35.60
  -4  -6   4  377.66   36.90
  -6   4   4  397.96   35.00
  -4  -6   4  429.76   34.80
  -6   4   4  389.46   35.40
  -6   4   4  370.46   35.10
   6  -4   4  438.96   35.30
   4   6   4  403.26   34.80
   6  -4   4  446.16   35.70
   5   6  -4    4.00    4.30
   5   6  -4    2.20    2.70
   6  -5  -4    3.80    4.50
   6  -5  -4    4.40    3.40
  -5  -6  -4    2.70    3.40
  -6   5  -4   -1.00    3.50
  -5  -6  -4    3.00    3.10
  -6   5  -4    1.40    2.40
   6  -5  -4    3.40    3.70
  -6   5  -4    5.40    4.40
   5   6  -4   -1.20    3.70
  -5  -6  -4    1.30    3.20
   6  -5  -4    1.40    1.20
   5   6  -4    3.10    2.90
  -5  -6   4    0.30    3.00
  -5  -6   4    0.60    3.90
   5   6   4    0.80    3.60
  -5  -6   4   -4.00    4.00
  -6   5   4    0.60    3.30
   6  -5   4    4.80    2.60
   6  -5   4    2.70    4.40
  -6   5   4    4.30    3.80
   5   6   4   -0.20    2.50
   5   6   4    3.40    3.40
   6  -5   4    0.30    4.30
   6  -5   4    2.20    4.00
   5   6   4    1.70    3.50
  -6   5   4    5.30    3.60
  -6   5   4    1.80    1.30
   6   6  -4  165.88   16.40
  -6   6  -4  139.39   15.60
  -6   6  -4  130.09   16.10
   6  -6  -4  172.58   16.00
   6   6  -4  177.78   14.60
   6  -6  -4  160.38   13.10
  -6   6  -4  193.58   14.30
   6   6  -4  182.18   14.60
   6  -6  -4  140.59   15.30
   6   6  -4  153.98   16.30
  -6   6  -4  139.59   15.30
  -6  -6  -4  132.19   15.40
  -6  -6  -4  150.48   14.90
   6  -6  -4  170.58   15.70
   6   6   4  168.88   14.70
   6  -6   4  141.19   16.20
   6   6   4  145.29   15.80
  -6   6   4  145.69   13.10
   6   6   4  164.48   15.70
  -6   6   4  176.18   16.20
   6  -6   4  164.68   16.00
   6  -6   4  172.58   14.20
  -6  -6   4  166.28   14.80
  -6   6   4  152.88   15.30
   6   6   4  163.08   15.60
   6  -6   4  136.39   16.10
  -6   6   4  148.99   15.30
  -6  -6   4  187.78   16.40
   7   6  -4  298.77   24.90
   6  -7  -4  264.87   25.70
  -7  -6  -4  272.27   26.00
   6  -7  -4  299.77   23.80
  -7  -6  -4  277.17   25.20
   7   6  -4  329.57   26.70
  -6   7  -4  276.07   25.70
   6  -7  -4  269.27   25.80
   7   6  -4  268.87   25.00
  -6   7  -4  324.77   26.50
  -6   7  -4  331.97   26.80
   6  -7  -4  330.37   26.10
   7   6  -4  300.87   26.90
  -6   7   4  279.67   25.90
   7   6   4  290.27   26.30
   7   6   4  284.27   25.80
   6  -7   4  309.17   24.60
  -6   7   4  280.57   26.10
   6  -7   4  275.77   26.50
   6  -7   4  241.08   26.10
   7   6   4  328.27   26.00
  -6   7   4  350.96   26.60
  -6   7   4  243.38   23.70
   6  -7   4  275.87   26.40
   7   6   4  310.77   25.20
  -7  -6   4  292.77   25.20
  -7  -6   4  282.17   27.20
  -7  -5  -4   26.90    6.20
  -5   7  -4   13.10    4.00
   5  -7  -4   22.70    4.90
   5  -7  -4   27.60    3.40
   5  -7  -4   36.50    6.40
   7   5  -4   30.00    8.90
   7   5  -4   27.60    6.20
   7   5  -4   29.20    4.90
  -5   7  -4   34.40    5.50
   7   5  -4   22.00    4.50
   5  -7  -4   25.70    6.00
  -5   7  -4   41.80    7.40
  -7  -5  -4   27.20    5.90
  -7  -5  -4   14.40    5.60
  -7  -5  -4   31.50    4.90
   5  -7   4   25.70    6.70
   7   5   4   23.50    4.40
   5  -7   4   42.60    5.10
   5  -7   4   32.70    6.90
  -5   7   4   22.50    5.40
   7   5   4   29.50    5.60
  -5   7   4   30.20    5.80
  -7  -5   4   21.00    4.30
  -7  -5   4   29.20    5.30
  -5   7   4   33.10    5.80
   7   5   4   21.00    5.40
   5  -7   4   30.00    6.10
  -7  -5   4   30.20    6.60
  -5   7   4   23.50    3.40
  -7  -5   4   24.00    5.80
   7   5   4   34.00    6.10
   7   4  -4  406.66   32.80
  -4   7  -4  389.86   32.10
   4  -7  -4  376.06   30.80
   7   4  -4  352.46   31.40
   4  -7  -4  366.16   32.30
  -4   7  -4  421.36   31.40
  -7  -4  -4  345.17   32.00
   7   4  -4  344.67   31.50
   4  -7  -4  445.86   32.70
   7   4  -4  348.77   32.50
  -4   7  -4  342.97   32.70
  -7  -4  -4  386.66   32.10
   7   4   4  380.76   32.50
   7   4   4  362.66   32.30
  -7  -4   4  433.66   32.90
  -7  -4   4  407.36   31.50
  -7  -4   4  419.36   32.70
   7   4   4  403.26   31.50
   4  -7   4  378.96   32.30
   4  -7   4  331.37   32.70
   4  -7   4  412.06   32.80
  -4   7   4  424.16   31.00
  -4   7   4  361.86   32.20
  -4   7   4  355.86   32.30
   7   4   4  356.36   32.10
   4  -7   4  366.66   31.30
  -4   7   4  347.77   32.10
  -7  -3  -4   57.29    8.40
   3  -7  -4   70.99    8.60
  -3   7  -4   75.09    9.20
   3  -7  -4   69.99    6.80
  -3   7  -4   63.19    7.20
   7   3  -4   61.79    7.70
   7   3  -4   72.59    9.40
  -3   7  -4   60.29    8.80
[truncated: 1,288,222 more chars]
