# Supplementary material for: Crystal structure of poly[di­aqua­bis­(μ5-benzene-1,3-di­carboxyl­ato)(N,N-di­methyl­formamide)­cadmium(II)disodium(I)]
Source: Acta Crystallogr E Crystallogr Commun. 2017 Oct 3;73(Pt 11):1599–602. doi: 10.1107/S2056989017013871 (PMC5683472; doi:10.1107/S2056989017013871)
Supplement: Supplementary file 2 [file e-73-01599-Isup2.hkl]

data_I                                                                          
_shelx_title ' NWMS1Cd_0m_a.res in P4(3)'                                       
_shelx_refln_list_code          4                                               
_shelx_F_calc_maximum      311.46                                               
_exptl_crystal_F_000      1192.00                                               
_reflns_d_resolution_high  0.7396                                               
                                                                                
loop_                                                                           
 _space_group_symop_operation_xyz                                               
 'x, y, z'                                                                      
 '-x, -y, z+1/2'                                                                
 '-y, x, z+3/4'                                                                 
 'y, -x, z+1/4'                                                                 
                                                                                
_cell_length_a    10.1437                                                       
_cell_length_b    10.1437                                                       
_cell_length_c    21.4664                                                       
_cell_angle_alpha  90.000                                                       
_cell_angle_beta   90.000                                                       
_cell_angle_gamma  90.000                                                       
                                                                                
_shelx_F_squared_multiplier     1.000                                           
                                                                                
loop_                                                                           
 _refln_index_h                                                                 
 _refln_index_k                                                                 
 _refln_index_l                                                                 
 _refln_F_squared_calc                                                          
 _refln_F_squared_meas                                                          
 _refln_F_squared_sigma                                                         
 _refln_observed_status                                                         
  -1   2 -28        766.34        932.64       202.56 o                         
   0   2 -28         49.68         59.26        66.56 o                         
   1   2 -28         68.60        140.41        66.56 o                         
   2   2 -28        256.34        222.47        54.53 o                         
  -1   3 -28       1058.25       1143.27       104.48 o                         
   0   3 -28         53.18         66.56        73.85 o                         
   1   3 -28        462.70        271.81        82.09 o                         
   0   1 -27        664.42        696.03        93.97 o                         
   1   1 -27        366.69        446.90        73.88 o                         
  -1   2 -27        201.19        267.37        48.95 o                         
   0   2 -27        284.38        228.90        70.22 o                         
   1   2 -27         64.55         58.35        61.09 o                         
   2   2 -27        380.10        388.47        62.02 o                         
  -2   3 -27        268.08        175.41        51.15 o                         
  -1   3 -27         82.08         87.87        43.98 o                         
   0   3 -27        358.59        423.18        84.82 o                         
   1   3 -27        274.88         61.10        66.57 o                         
   2   3 -27        441.68        348.43        76.62 o                         
   3   3 -27         76.75        107.11        50.15 o                         
  -3   4 -27        136.61        198.77        69.30 o                         
  -2   4 -27        901.49        848.90        82.37 o                         
  -1   4 -27        278.67        241.26        49.96 o                         
   0   4 -27        138.04         94.83        73.86 o                         
   1   4 -27         67.68         43.76        70.20 o                         
   2   4 -27        150.60        177.81        77.50 o                         
   3   4 -27        179.01        269.91        80.24 o                         
   0   5 -27        293.09        331.95        92.11 o                         
   0   1 -26        231.63        257.16        66.57 o                         
   1   1 -26        594.91        530.46        69.33 o                         
  -1   2 -26         16.21          4.10        36.21 o                         
   0   2 -26        917.70        970.03       112.25 o                         
   1   2 -26       1331.79       1048.09       141.52 o                         
   2   2 -26         57.03          4.82        38.76 o                         
  -2   3 -26        281.17        309.52        50.58 o                         
  -1   3 -26         28.94          3.65        37.02 o                         
   0   3 -26         70.49         93.91        58.35 o                         
   1   3 -26        300.44        302.78        68.40 o                         
   2   3 -26         53.84         34.96        56.98 o                         
   3   3 -26       1647.23       1835.31       127.05 o                         
  -3   4 -26        737.78        673.83        68.81 o                         
  -2   4 -26         17.34         55.29        41.37 o                         
  -1   4 -26        576.38        539.05        93.05 o                         
   0   4 -26        659.11        650.41        95.80 o                         
   1   4 -26         59.30        -35.56        62.91 o                         
   2   4 -26         21.24        -57.44        65.64 o                         
   3   4 -26        286.22        241.79        43.48 o                         
   4   4 -26        147.81        122.53        61.55 o                         
  -3   5 -26          7.29        -46.87        46.87 o                         
  -2   5 -26         53.81         51.74        44.51 o                         
  -1   5 -26       1082.47       1096.99       101.31 o                         
   0   5 -26       1277.45       1397.52       167.98 o                         
   1   5 -26         45.23         46.39        88.89 o                         
   2   5 -26        847.27        715.47        77.09 o                         
   3   5 -26        294.68        373.01        70.22 o                         
   0   6 -26         40.54         48.92        70.66 o                         
   0   1 -25       1136.50       1292.57       128.72 o                         
   1   1 -25       1375.95       1492.23       102.64 o                         
  -1   2 -25        679.24        705.84        67.55 o                         
   0   2 -25        593.03        727.93        85.76 o                         
   1   2 -25        144.58        155.92        52.89 o                         
   2   2 -25        629.74        684.99        61.95 o                         
  -2   3 -25        544.17        644.89       198.87 o                         
  -1   3 -25        251.17        240.55        42.03 o                         
   0   3 -25       1954.92       1992.66       193.71 o                         
   1   3 -25       1088.83        954.87       107.71 o                         
   2   3 -25        705.52        827.26        79.40 o                         
   3   3 -25        183.66        177.50        38.83 o                         
  -3   4 -25        336.38        233.41        39.70 o                         
  -2   4 -25        593.97        499.29        62.13 o                         
  -1   4 -25        550.74        476.46        43.03 o                         
   0   4 -25        576.76        606.68        63.54 o                         
   1   4 -25        349.87        363.24        52.24 o                         
   2   4 -25        231.34        185.61        47.66 o                         
   3   4 -25        720.15        753.40        58.23 o                         
   4   4 -25        215.77        258.41        42.71 o                         
  -4   5 -25        652.55        675.88       147.79 o                         
  -3   5 -25        595.62        489.74        62.69 o                         
  -2   5 -25        244.69        233.72        45.96 o                         
  -1   5 -25        744.49        778.69        75.11 o                         
   0   5 -25        443.40        403.89        60.95 o                         
   1   5 -25       1472.69       1394.63       115.19 o                         
   2   5 -25        503.61        608.06       155.94 o                         
   3   5 -25       1009.48       1000.88        80.34 o                         
   4   5 -25         22.03         28.66        40.69 o                         
  -3   6 -25        507.69        481.04       123.55 o                         
  -2   6 -25        229.81        201.62        47.72 o                         
  -1   6 -25        609.25        607.27        63.30 o                         
   0   6 -25        199.30        219.65        57.38 o                         
   1   6 -25        293.61        288.74        60.36 o                         
   2   6 -25         32.70         22.79        78.41 o                         
   3   6 -25        659.89        791.91        79.99 o                         
   0   1 -24       1619.30       1765.56       150.72 o                         
   1   1 -24        119.91        123.42        41.49 o                         
  -1   2 -24       2094.99       2099.61       133.06 o                         
   0   2 -24        185.18        203.00        66.57 o                         
   1   2 -24         12.14         11.53        32.71 o                         
   2   2 -24        363.84        386.01        55.64 o                         
  -2   3 -24        873.43        831.92        52.16 o                         
  -1   3 -24       3434.06       3245.74       159.28 o                         
   0   3 -24        250.95        239.43        29.69 o                         
   1   3 -24       1513.05       1611.47       102.84 o                         
   2   3 -24        660.80        660.47        45.12 o                         
   3   3 -24         10.08         13.54        20.88 o                         
  -3   4 -24         91.92         77.40        25.99 o                         
  -2   4 -24         30.81         16.34        22.90 o                         
  -1   4 -24         87.12         54.12        28.92 o                         
   0   4 -24         46.03         35.58        26.41 o                         
   1   4 -24       2071.50       2021.04       111.64 o                         
   2   4 -24       1275.61       1335.59        71.62 o                         
   3   4 -24         30.50         50.76        25.73 o                         
   4   4 -24        566.79        488.20        54.54 o                         
  -4   5 -24        190.05        212.99        39.16 o                         
  -3   5 -24       1164.81       1069.47        79.33 o                         
  -2   5 -24       1729.49       1783.23       107.09 o                         
  -1   5 -24        188.37        167.14        29.10 o                         
   0   5 -24        128.17        138.59        46.42 o                         
   1   5 -24         97.95         93.00        62.00 o                         
   2   5 -24        250.87        280.43        50.89 o                         
   3   5 -24        614.31        585.55        43.76 o                         
   4   5 -24       2336.18       2495.26       129.62 o                         
   5   5 -24        848.95        954.06        71.79 o                         
  -4   6 -24          3.97         60.13        47.75 o                         
  -3   6 -24        331.56        370.27        92.11 o                         
  -2   6 -24        458.66        471.85       135.86 o                         
  -1   6 -24         37.49         57.75        33.77 o                         
   0   6 -24       1524.92       1652.89       128.79 o                         
   1   6 -24        929.28        983.85       156.51 o                         
   2   6 -24          3.18         30.39        46.94 o                         
   3   6 -24         25.40         22.34        51.57 o                         
   4   6 -24        288.46        347.43        52.88 o                         
  -3   7 -24        570.10        494.33       107.64 o                         
  -2   7 -24         28.94        -34.86        57.03 o                         
  -1   7 -24        124.67         90.34        57.85 o                         
   0   7 -24       1616.78       1585.59       139.72 o                         
   1   7 -24        729.54        921.42       119.52 o                         
   2   7 -24        338.64        282.76        72.05 o                         
   3   7 -24       1473.85       1306.15       136.56 o                         
   0   1 -23       2411.75       2216.82       135.46 o                         
   1   1 -23       1870.71       1944.81       120.51 o                         
  -1   2 -23        289.34        326.56        39.84 o                         
   0   2 -23        731.73        645.93        61.85 o                         
   1   2 -23         27.00          4.91        31.00 o                         
   2   2 -23        635.59        641.22        44.63 o                         
  -2   3 -23        711.71        711.43        43.84 o                         
  -1   3 -23        272.53        305.44        29.82 o                         
   0   3 -23       1275.56       1294.03        71.48 o                         
   1   3 -23        732.71        628.15        60.33 o                         
   2   3 -23       1139.31       1134.23        61.11 o                         
   3   3 -23         84.64         93.27        23.03 o                         
  -3   4 -23        715.59        750.99        44.94 o                         
  -2   4 -23        979.63        957.29        48.43 o                         
  -1   4 -23        434.10        435.54        39.78 o                         
   0   4 -23       1031.78        956.91        55.91 o                         
   1   4 -23        263.42        270.20        35.25 o                         
   2   4 -23        572.01        616.52        41.71 o                         
   3   4 -23       1610.64       1618.39        72.60 o                         
   4   4 -23        743.43        732.07        50.07 o                         
  -4   5 -23        384.17        325.83        45.63 o                         
  -3   5 -23        386.71        386.10        38.29 o                         
  -2   5 -23        131.70        172.45        25.47 o                         
  -1   5 -23        397.03        399.93        31.53 o                         
   0   5 -23       1016.02        970.71        69.50 o                         
   1   5 -23       1434.29       1368.49       179.40 o                         
   2   5 -23        458.94        553.75        55.46 o                         
   3   5 -23        901.03        894.15        57.48 o                         
   4   5 -23         47.96         48.47        37.14 o                         
   5   5 -23        534.54        416.24        50.61 o                         
  -5   6 -23        221.26        180.98        54.28 o                         
  -4   6 -23         99.72         69.27        36.54 o                         
  -3   6 -23        396.61        376.19        56.61 o                         
  -2   6 -23        360.48        359.05        43.10 o                         
  -1   6 -23       1454.83       1299.94        71.17 o                         
   0   6 -23        338.54        371.43        41.27 o                         
   1   6 -23        551.30        627.78        73.44 o                         
   2   6 -23         73.83         91.40        44.00 o                         
   3   6 -23        486.58        331.28        58.05 o                         
   4   6 -23        672.43        564.32        56.63 o                         
   5   6 -23        671.15        659.05        60.37 o                         
  -4   7 -23        468.15        508.74        63.48 o                         
  -3   7 -23        935.81       1241.13        97.32 o                         
  -2   7 -23        169.86        217.24        39.49 o                         
  -1   7 -23        518.03        613.11        57.85 o                         
   0   7 -23       1040.93       1058.18       110.00 o                         
   1   7 -23        648.70        664.02        75.48 o                         
   2   7 -23        295.48        219.34        60.94 o                         
   3   7 -23        402.57        306.71        62.86 o                         
   4   7 -23        595.04        503.10        72.86 o                         
  -2   8 -23        604.77        621.90       101.26 o                         
  -1   8 -23        486.18        474.21        75.39 o                         
   0   8 -23       1000.19       1037.52        94.86 o                         
   1   8 -23        242.68        132.67        91.65 o                         
   2   8 -23        466.89        480.06        75.06 o                         
   0   1 -22        690.49        706.93        58.06 o                         
   1   1 -22        258.24        275.48        33.46 o                         
  -1   2 -22         99.55        111.24        38.30 o                         
   0   2 -22       2369.95       2348.43       149.01 o                         
   1   2 -22       1315.47       1337.44        62.88 o                         
   2   2 -22         61.46        106.96        23.03 o                         
  -2   3 -22        288.17        327.21        26.34 o                         
  -1   3 -22        111.32        122.93        23.58 o                         
   0   3 -22        111.11        118.22        23.16 o                         
   1   3 -22        324.65        363.18        29.99 o                         
   2   3 -22         62.66         62.17        21.04 o                         
   3   3 -22       1221.67       1168.62        53.73 o                         
  -3   4 -22       1079.59       1122.39        54.44 o                         
  -2   4 -22         17.90         15.38        18.42 o                         
  -1   4 -22       1571.18       1437.76        71.59 o                         
   0   4 -22       2611.12       2399.54       108.29 o                         
   1   4 -22        175.87        158.63        30.67 o                         
   2   4 -22         13.52         39.73        20.66 o                         
   3   4 -22        561.75        584.55        35.12 o                         
   4   4 -22        530.65        540.36        46.73 o                         
  -4   5 -22        499.75        518.36        47.53 o                         
  -3   5 -22         25.68         40.59        22.95 o                         
  -2   5 -22         98.64        103.98        20.90 o                         
  -1   5 -22        805.65        763.42        49.46 o                         
   0   5 -22       1698.58       1695.95        69.64 o                         
   1   5 -22         44.08         49.02        28.91 o                         
   2   5 -22        809.98        748.60        49.99 o                         
   3   5 -22        174.27        144.47        26.92 o                         
   4   5 -22         97.12         78.29        34.21 o                         
   5   5 -22        168.41        109.54        37.52 o                         
  -5   6 -22        755.30        727.79        78.44 o                         
  -4   6 -22       1744.82       1573.66       141.01 o                         
  -3   6 -22         44.19         64.91        29.36 o                         
  -2   6 -22        373.22        394.99        30.40 o                         
  -1   6 -22         55.46         24.59        26.71 o                         
   0   6 -22         63.28         77.01        22.89 o                         
   1   6 -22        275.91        225.20        49.33 o                         
   2   6 -22       1504.23       1454.21        98.87 o                         
   3   6 -22        410.95        356.35        44.56 o                         
   4   6 -22        250.34        242.59        40.69 o                         
   5   6 -22        251.12        283.31        45.02 o                         
   6   6 -22          5.02        -42.39        42.39 o                         
  -5   7 -22         49.45         79.84        42.81 o                         
  -4   7 -22        313.67        396.41        72.78 o                         
  -3   7 -22         66.04         61.09        30.93 o                         
  -2   7 -22       1148.43       1242.27        84.39 o                         
  -1   7 -22        521.20        473.59        46.55 o                         
   0   7 -22        186.71        222.12        54.12 o                         
   1   7 -22         60.73         60.17        27.30 o                         
   2   7 -22        150.89        129.92        51.26 o                         
   3   7 -22         37.82         75.19        86.16 o                         
   4   7 -22        712.46        764.63        64.26 o                         
   5   7 -22        707.44        729.52        62.67 o                         
  -3   8 -22         27.30        -56.46        57.89 o                         
  -2   8 -22        577.29        587.37        75.91 o                         
  -1   8 -22        256.61        385.16        67.75 o                         
   0   8 -22        865.31        881.82        92.16 o                         
   1   8 -22       1685.90       1857.84       237.93 o                         
   2   8 -22        278.18        217.08        86.18 o                         
   3   8 -22        100.57          6.56        57.25 o                         
   0   1 -21        984.12       1013.72        59.90 o                         
   1   1 -21        327.13        391.43        39.63 o                         
  -1   2 -21        363.64        387.23        25.70 o                         
   0   2 -21        966.47        875.40        45.98 o                         
   1   2 -21        298.47        320.75        25.31 o                         
   2   2 -21        438.01        411.18        23.38 o                         
  -2   3 -21        692.06        667.51        37.53 o                         
  -1   3 -21        388.14        373.56        23.36 o                         
   0   3 -21       1448.29       1302.13        56.71 o                         
   1   3 -21        235.92        250.17        22.81 o                         
   2   3 -21        592.31        532.86        32.98 o                         
   3   3 -21        275.75        320.06        24.52 o                         
  -3   4 -21        443.64        456.44        32.40 o                         
  -2   4 -21       1244.66       1232.07        53.32 o                         
  -1   4 -21        625.96        641.15        36.37 o                         
   0   4 -21        959.72        927.89        52.52 o                         
   1   4 -21        312.18        332.97        40.86 o                         
   2   4 -21        509.08        564.96        32.13 o                         
   3   4 -21       1118.83       1121.34        54.73 o                         
   4   4 -21        777.45        769.85        47.82 o                         
  -4   5 -21        775.13        815.22        49.98 o                         
  -3   5 -21        360.25        353.49        28.59 o                         
  -2   5 -21        149.12        179.44        20.46 o                         
  -1   5 -21        389.56        405.06        31.14 o                         
   0   5 -21       1146.24       1090.35        51.92 o                         
   1   5 -21        783.37        849.79        61.92 o                         
   2   5 -21        246.71        217.08        24.84 o                         
   3   5 -21        642.99        586.60        41.22 o                         
   4   5 -21          4.11         37.94        27.42 o                         
   5   5 -21        517.23        546.23        47.39 o                         
  -5   6 -21        309.66        346.69        42.77 o                         
  -4   6 -21         44.47         12.25        30.95 o                         
  -3   6 -21        416.58        413.87        38.15 o                         
  -2   6 -21        340.84        396.41        34.59 o                         
  -1   6 -21        463.20        496.38        34.97 o                         
   0   6 -21        198.27        195.85        22.42 o                         
   1   6 -21        194.06        221.32        25.31 o                         
   2   6 -21         10.11         38.94        30.40 o                         
   3   6 -21        381.93        382.34        47.64 o                         
   4   6 -21        397.81        419.23        54.13 o                         
   5   6 -21        811.91        899.20        65.39 o                         
   6   6 -21        251.76        234.22        43.66 o                         
  -6   7 -21        139.01        103.51        45.24 o                         
  -5   7 -21        596.22        656.60        55.82 o                         
  -4   7 -21        244.66        266.24        40.03 o                         
  -3   7 -21        190.86        216.25        31.79 o                         
  -2   7 -21          7.02          1.13        23.47 o                         
  -1   7 -21        186.44        216.05        58.69 o                         
   0   7 -21        432.03        445.05        37.77 o                         
   1   7 -21        325.80        287.53        33.16 o                         
   2   7 -21        322.30        248.27        31.56 o                         
   3   7 -21        143.76        167.18        50.18 o                         
   4   7 -21        221.37        217.61        43.29 o                         
   5   7 -21        107.41        214.48        47.23 o                         
   6   7 -21        288.70        266.18        52.69 o                         
  -5   8 -21        474.64        585.16        76.01 o                         
  -4   8 -21        246.99        232.89       116.73 o                         
  -3   8 -21        536.42        550.61        88.50 o                         
  -2   8 -21        937.12       1031.92        73.68 o                         
  -1   8 -21        646.02        736.24       154.64 o                         
   0   8 -21       1632.84       1418.85        97.17 o                         
   1   8 -21        230.37        185.07        57.58 o                         
   2   8 -21        661.19        636.72       104.01 o                         
   3   8 -21        214.72        216.52        58.98 o                         
   4   8 -21       1522.14       1651.54       135.48 o                         
   5   8 -21        471.74        394.46        71.93 o                         
  -2   9 -21        218.82        271.09        87.54 o                         
  -1   9 -21         34.54         91.85        62.21 o                         
   0   9 -21        458.72        398.42        69.43 o                         
   1   9 -21        126.45         27.93       104.40 o                         
   2   9 -21        519.01        480.54        74.75 o                         
   0   0 -20      10924.20      10517.47       862.72 o                         
   0   1 -20       1850.47       1833.35        94.46 o                         
   1   1 -20         75.24         48.83        22.78 o                         
  -1   2 -20        990.85       1069.56        40.78 o                         
   0   2 -20        569.93        499.09        29.71 o                         
   1   2 -20         16.17         14.36        12.65 o                         
   2   2 -20        507.37        482.80        22.51 o                         
  -2   3 -20       1237.33       1141.51        46.62 o                         
  -1   3 -20       2304.46       2159.29        78.23 o                         
   0   3 -20        324.17        353.14        24.05 o                         
   1   3 -20        895.95        962.48        45.68 o                         
   2   3 -20        453.63        426.91        25.67 o                         
   3   3 -20         10.07         12.92        16.88 o                         
  -3   4 -20        310.76        305.31        24.67 o                         
  -2   4 -20        147.69        155.76        18.03 o                         
  -1   4 -20        101.82         91.60        14.71 o                         
   0   4 -20        325.55        316.28        19.16 o                         
   1   4 -20       2312.88       2479.07       120.90 o                         
   2   4 -20       2272.38       2278.18        82.32 o                         
   3   4 -20         36.22         40.15        21.13 o                         
   4   4 -20       1124.21       1096.99        54.06 o                         
  -4   5 -20        242.02        292.83        27.17 o                         
  -3   5 -20       1867.00       1798.73        76.93 o                         
  -2   5 -20       1937.96       2041.94        74.00 o                         
  -1   5 -20         45.39         49.85        18.14 o                         
   0   5 -20        213.24        232.65        21.27 o                         
   1   5 -20        231.22        220.19        15.94 o                         
   2   5 -20        246.33        254.31        23.86 o                         
   3   5 -20        742.94        729.72        50.52 o                         
   4   5 -20       3561.00       3331.74       138.56 o                         
   5   5 -20        758.86        800.82        49.55 o                         
  -5   6 -20         94.39         97.31        33.22 o                         
  -4   6 -20          8.53         19.96        24.48 o                         
  -3   6 -20        377.72        414.39        28.79 o                         
  -2   6 -20        403.81        327.70        25.49 o                         
  -1   6 -20         54.00         74.14        17.92 o                         
   0   6 -20       1660.52       1505.23        67.51 o                         
   1   6 -20        369.35        362.55        28.05 o                         
   2   6 -20          6.85        -18.10        18.10 o                         
   3   6 -20         41.19        -11.50        37.64 o                         
   4   6 -20        639.08        640.85        41.65 o                         
   5   6 -20         62.09         44.23        62.91 o                         
   6   6 -20        435.33        462.09        51.06 o                         
  -6   7 -20        495.08        418.49        56.05 o                         
  -5   7 -20         62.80         46.51        36.27 o                         
  -4   7 -20        388.58        351.51        42.01 o                         
  -3   7 -20        273.91        326.24        33.45 o                         
  -2   7 -20          4.85         25.11        21.50 o                         
  -1   7 -20         75.70         60.26        20.59 o                         
   0   7 -20       1597.20       1614.25        61.55 o                         
   1   7 -20        397.74        366.73        32.74 o                         
   2   7 -20        294.68        294.83        30.46 o                         
   3   7 -20        978.43        870.10        62.41 o                         
   4   7 -20        143.54        116.46        36.91 o                         
   5   7 -20          9.74         45.94        58.53 o                         
   6   7 -20        162.78        151.40        45.79 o                         
   7   7 -20        279.87        209.07        49.86 o                         
  -5   8 -20         57.95         51.90        44.73 o                         
  -4   8 -20       2386.77       2563.47       119.17 o                         
  -3   8 -20       1842.98       1740.77        90.81 o                         
  -2   8 -20         96.26         91.40        27.62 o                         
  -1   8 -20        666.53        635.12        52.26 o                         
   0   8 -20         31.02         15.90        39.01 o                         
   1   8 -20         68.31          4.18        46.30 o                         
   2   8 -20        782.80        817.81        81.23 o                         
   3   8 -20       2643.02       2974.08       191.33 o                         
   4   8 -20        236.05        250.79       111.25 o                         
   5   8 -20        789.48        734.06        65.60 o                         
  -4   9 -20        216.20        195.78        65.31 o                         
  -3   9 -20        161.61        111.14        64.35 o                         
  -2   9 -20        383.02        407.22        72.50 o                         
  -1   9 -20       1034.92       1294.40       116.26 o                         
   0   9 -20        508.04        440.48       188.78 o                         
   1   9 -20         46.21         -7.77        52.94 o                         
   2   9 -20          3.67         23.22        55.91 o                         
   3   9 -20        102.13        128.12        93.91 o                         
   4   9 -20         41.72         38.08        61.50 o                         
   0   1 -19       2080.79       2146.34       104.35 o                         
   1   1 -19       2304.23       2371.11       140.35 o                         
  -1   2 -19        929.09        855.82        34.38 o                         
   0   2 -19        990.06       1045.61        46.48 o                         
   1   2 -19         45.74         48.83        15.28 o                         
   2   2 -19       1245.34       1299.62        43.93 o                         
  -2   3 -19       1441.71       1360.04        51.32 o                         
  -1   3 -19        621.55        600.88        25.04 o                         
   0   3 -19       5698.74       5623.05       202.04 o                         
   1   3 -19       1945.51       1978.42        76.52 o                         
   2   3 -19       2343.02       2266.68        73.16 o                         
   3   3 -19        346.95        350.70        21.24 o                         
  -3   4 -19       1812.07       1928.90        65.55 o                         
  -2   4 -19       2458.75       2503.66        80.32 o                         
  -1   4 -19       1830.52       1920.47        64.31 o                         
   0   4 -19       3926.42       3787.97       120.77 o                         
   1   4 -19       1213.56       1242.96        45.02 o                         
   2   4 -19       1416.23       1480.51        54.86 o                         
   3   4 -19       4462.33       4465.04       141.21 o                         
   4   4 -19       2360.98       2296.21        92.82 o                         
  -4   5 -19       2020.41       2050.24        94.19 o                         
  -3   5 -19       1003.77        986.46        49.21 o                         
  -2   5 -19        560.01        596.00        30.70 o                         
  -1   5 -19        841.13        842.67        35.34 o                         
   0   5 -19        599.79        624.13        30.82 o                         
   1   5 -19       3164.45       3326.50        95.40 o                         
   2   5 -19        749.08        728.79        42.85 o                         
   3   5 -19       1595.81       1574.54        69.54 o                         
   4   5 -19         18.68         43.57        21.27 o                         
   5   5 -19       1147.01       1181.65        60.27 o                         
  -5   6 -19        158.66        158.20        34.58 o                         
  -4   6 -19        206.52        209.03        26.42 o                         
  -3   6 -19        397.72        410.76        28.20 o                         
  -2   6 -19        416.22        429.60        27.07 o                         
  -1   6 -19       1045.24       1046.79        44.76 o                         
   0   6 -19        582.35        535.17        46.19 o                         
   1   6 -19        541.88        536.84        33.74 o                         
   2   6 -19         53.32         65.11        18.49 o                         
   3   6 -19        421.36        437.20        33.45 o                         
   4   6 -19        966.64        941.98        54.10 o                         
   5   6 -19        758.12        865.14        54.06 o                         
   6   6 -19         73.88         72.00        36.85 o                         
  -6   7 -19         86.75        104.30        38.34 o                         
  -5   7 -19       1188.41       1130.47        80.88 o                         
  -4   7 -19        883.37        854.52        58.95 o                         
  -3   7 -19        880.48        814.28        46.35 o                         
  -2   7 -19        204.25        200.92        23.45 o                         
  -1   7 -19        589.72        578.54        31.87 o                         
   0   7 -19        491.14        456.08        29.63 o                         
   1   7 -19        490.24        487.21        36.02 o                         
   2   7 -19        578.67        567.01        43.62 o                         
   3   7 -19        434.90        478.80        35.79 o                         
   4   7 -19        832.47        817.83        51.45 o                         
   5   7 -19         86.39         81.33        36.66 o                         
   6   7 -19        443.02        438.91        91.39 o                         
   7   7 -19        273.18        288.39        48.25 o                         
  -6   8 -19        627.70        628.22        56.86 o                         
  -5   8 -19        506.92        492.90        60.37 o                         
  -4   8 -19        586.68        556.06        45.04 o                         
  -3   8 -19        493.97        488.75        40.60 o                         
  -2   8 -19        604.65        591.45        41.78 o                         
  -1   8 -19       1433.08       1324.37        61.78 o                         
   0   8 -19       1862.53       1896.11       136.76 o                         
   1   8 -19        222.61        251.35        34.88 o                         
   2   8 -19        790.55        862.41        66.63 o                         
   3   8 -19        276.55        222.09        42.95 o                         
   4   8 -19       1035.55       1048.01        84.72 o                         
   5   8 -19        696.22        661.31        59.85 o                         
   6   8 -19        939.11        841.97        71.96 o                         
  -5   9 -19        123.73         84.30        59.31 o                         
  -4   9 -19        881.17        847.62        76.39 o                         
  -3   9 -19        590.58        673.10        48.41 o                         
  -2   9 -19        756.66        631.04        60.49 o                         
  -1   9 -19         10.79        -48.29        48.29 o                         
   0   9 -19       1222.56       1116.41       157.93 o                         
   1   9 -19        521.37        529.92        68.64 o                         
   2   9 -19        408.57        541.48       169.15 o                         
   3   9 -19        254.18        206.80        58.58 o                         
   4   9 -19        692.90        781.31        80.08 o                         
   5   9 -19        134.43        182.25        64.74 o                         
  -2  10 -19        241.97        253.54        75.23 o                         
  -1  10 -19        300.13        330.58        96.21 o                         
   0  10 -19        908.25        845.67        90.17 o                         
   1  10 -19        404.01        370.38       137.68 o                         
   2  10 -19         68.91         68.52        62.01 o                         
   0   1 -18       1189.05       1117.14        64.50 o                         
   1   1 -18       1839.48       1797.13        78.19 o                         
  -1   2 -18         53.69         50.55         9.52 o                         
   0   2 -18       4178.08       4186.81       135.27 o                         
   1   2 -18       7080.79       7312.93       234.19 o                         
   2   2 -18        332.63        358.22        20.56 o                         
  -2   3 -18       1298.09       1265.19        47.07 o                         
  -1   3 -18        417.30        374.79        18.93 o                         
   0   3 -18         49.06         63.74         9.72 o                         
   1   3 -18       1310.83       1282.03        42.63 o                         
   2   3 -18        268.74        275.83        17.20 o                         
   3   3 -18       5956.60       6071.08       184.13 o                         
  -3   4 -18       7405.31       7289.74       226.70 o                         
  -2   4 -18        873.43        889.78        33.14 o                         
  -1   4 -18       7655.51       7772.07       239.60 o                         
   0   4 -18       9930.19       9911.27       294.14 o                         
   1   4 -18        609.46        623.06        22.05 o                         
   2   4 -18         17.40         16.41        12.56 o                         
   3   4 -18       2118.47       2025.53        69.53 o                         
   4   4 -18       2517.11       2546.66        91.15 o                         
  -4   5 -18       1168.23       1221.23        61.27 o                         
  -3   5 -18         25.86         24.52        14.32 o                         
  -2   5 -18        451.71        376.25        22.07 o                         
  -1   5 -18       2999.94       3035.33        91.41 o                         
   0   5 -18       3725.76       3718.99       103.87 o                         
   1   5 -18         35.51         42.21        11.83 o                         
   2   5 -18       1568.38       1579.37        50.44 o                         
   3   5 -18        535.60        525.00        29.48 o                         
   4   5 -18        290.02        301.82        25.91 o                         
   5   5 -18        251.53        258.09        25.60 o                         
  -5   6 -18        911.91        963.53        59.80 o                         
  -4   6 -18       4869.73       4908.74       180.91 o                         
  -3   6 -18        346.71        373.23        25.37 o                         
  -2   6 -18        244.61        248.65        21.33 o                         
  -1   6 -18         97.32        118.42        13.64 o                         
   0   6 -18        326.08        294.04        16.63 o                         
   1   6 -18        274.67        274.61        23.94 o                         
   2   6 -18       1729.67       1704.95        71.29 o                         
   3   6 -18        588.35        603.73        33.56 o                         
   4   6 -18        747.30        744.75        42.22 o                         
   5   6 -18        575.02        723.61        50.02 o                         
   6   6 -18         10.16         53.59        30.65 o                         
  -6   7 -18         78.56         75.53        35.07 o                         
  -5   7 -18         49.40         76.57        31.35 o                         
  -4   7 -18       1190.49       1117.22        59.12 o                         
  -3   7 -18         50.37         17.50        25.15 o                         
  -2   7 -18       2126.05       2019.89        82.75 o                         
  -1   7 -18       2299.96       2238.78        79.68 o                         
   0   7 -18         72.85         72.75        16.81 o                         
   1   7 -18        280.75        314.79        36.51 o                         
   2   7 -18         13.72         16.08        21.26 o                         
   3   7 -18         34.40         40.55        20.96 o                         
   4   7 -18       2256.88       2227.03        79.39 o                         
   5   7 -18       1897.69       1952.17        94.09 o                         
   6   7 -18        129.72        138.36        28.79 o                         
   7   7 -18        352.95        430.03        50.90 o                         
  -7   8 -18        178.95        170.61        47.50 o                         
  -6   8 -18        707.50        698.50        60.13 o                         
  -5   8 -18        833.05        698.39       106.77 o                         
  -4   8 -18        257.12        292.50        34.93 o                         
  -3   8 -18         58.27         72.55        27.56 o                         
  -2   8 -18        802.67        847.76        44.90 o                         
  -1   8 -18        896.13        928.46        40.65 o                         
   0   8 -18        477.20        407.93        23.53 o                         
   1   8 -18       3093.37       2980.43       108.22 o                         
   2   8 -18        754.69        767.92        44.81 o                         
   3   8 -18         10.01          2.37        26.77 o                         
   4   8 -18         18.02         39.48        32.11 o                         
   5   8 -18        360.77        353.55        48.87 o                         
   6   8 -18         51.69         60.09        52.67 o                         
   7   8 -18       1359.69       1382.99       101.40 o                         
  -5   9 -18        867.05        872.92        60.78 o                         
  -4   9 -18         17.17         35.15        33.62 o                         
  -3   9 -18        793.52        804.96        47.80 o                         
  -2   9 -18        222.08        210.68        32.65 o                         
  -1   9 -18         16.09        -26.19        30.72 o                         
   0   9 -18        535.25        523.14        70.20 o                         
   1   9 -18       1746.23       1824.92       137.29 o                         
   2   9 -18        115.25         57.51        50.58 o                         
   3   9 -18        987.43        973.60       139.18 o                         
   4   9 -18       2416.76       2361.87       167.57 o                         
   5   9 -18        164.28        258.61        72.95 o                         
  -3  10 -18       1051.99       1121.52        94.68 o                         
  -2  10 -18        454.12        325.47       104.44 o                         
  -1  10 -18        176.38        199.70        59.59 o                         
   0  10 -18        461.38        472.71        76.57 o                         
   1  10 -18         12.17         17.47        57.28 o                         
   2  10 -18          9.56         -2.12        56.07 o                         
   3  10 -18        497.17        414.19       105.76 o                         
   0   1 -17       2670.57       2652.57        98.82 o                         
   1   1 -17       3859.19       3605.37       102.92 o                         
  -1   2 -17       1401.23       1491.87        47.53 o                         
   0   2 -17       2104.80       2099.84        73.36 o                         
   1   2 -17        241.57        288.64        14.21 o                         
   2   2 -17       1601.24       1588.73        52.35 o                         
  -2   3 -17       1464.38       1352.00        49.78 o                         
  -1   3 -17       1274.68       1148.67        40.68 o                         
   0   3 -17       3563.94       3557.72       122.11 o                         
   1   3 -17       1335.06       1373.79        48.74 o                         
   2   3 -17        567.97        524.95        24.10 o                         
   3   3 -17        462.35        429.87        23.22 o                         
  -3   4 -17       2563.68       2571.63        83.53 o                         
  -2   4 -17       5003.61       5264.52       160.44 o                         
  -1   4 -17       3661.30       3727.25       115.15 o                         
   0   4 -17       3040.03       3024.37        88.33 o                         
   1   4 -17       1516.72       1595.33        43.68 o                         
   2   4 -17       3333.80       3232.84       103.82 o                         
   3   4 -17       4685.16       4676.93       147.61 o                         
   4   4 -17       8213.16       8716.28       260.41 o                         
  -4   5 -17       2571.02       2452.82        83.28 o                         
  -3   5 -17        768.05        757.22        32.81 o                         
  -2   5 -17        635.21        622.84        28.32 o                         
  -1   5 -17       1358.05       1299.93        50.46 o                         
   0   5 -17        976.66        984.38        31.69 o                         
   1   5 -17        701.65        629.15        24.93 o                         
   2   5 -17        358.99        385.06        19.66 o                         
   3   5 -17        197.51        228.08        14.71 o                         
   4   5 -17         18.32         31.45        15.80 o                         
   5   5 -17        215.09        253.40        27.80 o                         
  -5   6 -17        311.52        321.34        36.08 o                         
  -4   6 -17        295.40        306.82        24.39 o                         
  -3   6 -17       1148.16       1061.24        55.12 o                         
  -2   6 -17        793.88        796.09        33.79 o                         
  -1   6 -17       1510.72       1413.17        44.03 o                         
   0   6 -17        396.27        379.21        18.74 o                         
   1   6 -17        935.51        911.44        37.82 o                         
   2   6 -17        246.40        248.09        19.66 o                         
   3   6 -17       1349.59       1367.34        47.91 o                         
   4   6 -17       3331.12       3198.86       105.41 o                         
   5   6 -17        413.37        446.59        31.72 o                         
   6   6 -17        272.63        260.79        21.33 o                         
  -6   7 -17        252.40        333.65        65.53 o                         
  -5   7 -17        636.35        666.29        46.60 o                         
  -4   7 -17       1350.83       1394.46        62.08 o                         
  -3   7 -17        768.38        822.36        42.35 o                         
  -2   7 -17        164.21        188.89        20.75 o                         
  -1   7 -17        718.22        693.68        32.93 o                         
   0   7 -17        938.05        867.97        32.74 o                         
   1   7 -17       1121.81       1177.22        48.12 o                         
   2   7 -17       1209.01       1360.94        54.97 o                         
   3   7 -17        367.20        366.46        27.61 o                         
   4   7 -17       1579.74       1480.36        61.18 o                         
   5   7 -17         40.04         62.35        21.22 o                         
   6   7 -17        473.09        476.43        42.90 o                         
   7   7 -17        479.94        475.51        40.44 o                         
  -7   8 -17        413.07        384.70        50.28 o                         
  -6   8 -17        216.29        208.40        42.75 o                         
  -5   8 -17        414.31        440.49        39.82 o                         
  -4   8 -17        386.90        401.25        47.14 o                         
  -3   8 -17        266.81        247.68        23.42 o                         
  -2   8 -17       1414.46       1369.38        54.90 o                         
  -1   8 -17        880.63        914.03        36.87 o                         
   0   8 -17       1176.55       1155.91        47.24 o                         
   1   8 -17        167.03        169.33        22.83 o                         
   2   8 -17        549.06        541.78        33.94 o                         
   3   8 -17        224.33        229.57        27.87 o                         
   4   8 -17       3044.87       3096.05       123.81 o                         
   5   8 -17        635.05        618.48        54.77 o                         
   6   8 -17        420.97        435.87        55.20 o                         
   7   8 -17        198.42        131.94        46.76 o                         
  -6   9 -17        410.28        379.46        52.73 o                         
  -5   9 -17        183.07        202.02        40.01 o                         
  -4   9 -17       2286.32       2218.93        95.66 o                         
  -3   9 -17        471.70        482.44        35.25 o                         
  -2   9 -17       1039.23       1002.96        52.91 o                         
  -1   9 -17         15.36         34.16        18.48 o                         
   0   9 -17        968.31        954.28        55.04 o                         
   1   9 -17        644.56        650.42        48.45 o                         
   2   9 -17       1154.19       1212.08        98.68 o                         
   3   9 -17        627.15        637.98        57.41 o                         
   4   9 -17        929.22        852.24        85.47 o                         
   5   9 -17        274.78        144.21        56.35 o                         
   6   9 -17        408.98        425.13        53.91 o                         
  -4  10 -17        797.17        892.55        61.57 o                         
  -3  10 -17         37.00         65.45        56.78 o                         
  -2  10 -17        455.89        394.41        49.93 o                         
  -1  10 -17        530.96        469.16        53.19 o                         
   0  10 -17        496.29        496.50        68.57 o                         
   1  10 -17        461.40        524.14        69.51 o                         
   2  10 -17        101.73        125.27        81.15 o                         
   3  10 -17        232.98        299.62       107.60 o                         
   4  10 -17        795.29        790.25        84.05 o                         
  -1  11 -17        249.40        195.47        70.53 o                         
   0  11 -17         29.05         96.42        66.05 o                         
   1  11 -17        299.41        290.28        69.42 o                         
   0   0 -16       7660.71       7960.22       612.37 o                         
   0   1 -16       1089.68       1277.13        48.55 o                         
   1   1 -16         63.01         62.24         7.04 o                         
  -1   2 -16       3390.16       3099.24        94.85 o                         
   0   2 -16        142.27        160.78        11.11 o                         
   1   2 -16         48.02         55.44         8.74 o                         
   2   2 -16        809.72        753.29        29.55 o                         
  -2   3 -16        641.30        599.10        24.67 o                         
  -1   3 -16       2111.46       2237.57        67.49 o                         
   0   3 -16        239.85        272.72        13.89 o                         
   1   3 -16        658.92        631.09        21.49 o                         
   2   3 -16        713.04        705.89        29.73 o                         
   3   3 -16         52.81         56.19        11.80 o                         
  -3   4 -16        959.30        936.20        33.84 o                         
  -2   4 -16        445.71        480.07        23.03 o                         
  -1   4 -16       1556.01       1554.63        48.00 o                         
   0   4 -16       1412.85       1375.97        41.06 o                         
   1   4 -16       9357.02       9128.52       232.75 o                         
   2   4 -16       5444.31       5334.41       156.83 o                         
   3   4 -16        470.94        484.09        25.63 o                         
   4   4 -16       4250.86       4261.00       132.11 o                         
  -4   5 -16        152.05        130.78        17.06 o                         
  -3   5 -16        874.47        808.97        33.52 o                         
  -2   5 -16        555.79        543.05        25.26 o                         
  -1   5 -16        160.68        178.03        11.75 o                         
   0   5 -16        158.42        160.74        11.77 o                         
   1   5 -16        350.44        365.84        17.91 o                         
   2   5 -16         83.99         90.31        12.34 o                         
   3   5 -16        804.42        765.11        31.49 o                         
   4   5 -16       6389.18       6346.02       193.68 o                         
   5   5 -16        198.57        214.94        14.29 o                         
  -5   6 -16        195.07        187.52        26.16 o                         
  -4   6 -16        681.47        690.54        38.42 o                         
  -3   6 -16        536.48        540.46        32.37 o                         
  -2   6 -16        824.80        882.21        34.57 o                         
  -1   6 -16        364.59        410.75        19.36 o                         
   0   6 -16       2722.61       2709.19        72.92 o                         
   1   6 -16        645.09        640.41        27.80 o                         
   2   6 -16         30.01         21.89        11.55 o                         
   3   6 -16        123.53        169.39        15.06 o                         
   4   6 -16       1761.20       1823.45        56.65 o                         
   5   6 -16         74.00         88.47        17.51 o                         
   6   6 -16       1299.39       1344.67        57.45 o                         
  -6   7 -16       1429.86       1273.11        60.67 o                         
  -5   7 -16         43.77         68.28        23.43 o                         
  -4   7 -16       1759.35       1836.92        72.26 o                         
  -3   7 -16        222.73        243.41        20.66 o                         
  -2   7 -16          3.76         -1.60        12.09 o                         
  -1   7 -16        279.58        281.14        15.48 o                         
   0   7 -16       1440.42       1427.93        42.40 o                         
   1   7 -16        428.65        440.11        31.73 o                         
   2   7 -16        514.08        496.13        29.53 o                         
   3   7 -16        916.91        931.53        40.05 o                         
   4   7 -16        654.09        594.89        35.44 o                         
   5   7 -16         28.63         21.30        19.84 o                         
   6   7 -16        322.58        334.43        29.74 o                         
   7   7 -16        527.21        495.62        42.75 o                         
  -7   8 -16          9.17        -10.54        39.10 o                         
  -6   8 -16         44.91         46.37        27.47 o                         
  -5   8 -16         98.52         95.02        22.47 o                         
  -4   8 -16       3592.76       3443.34       117.64 o                         
  -3   8 -16       1227.15       1125.50        53.41 o                         
  -2   8 -16         45.80         55.14        14.49 o                         
  -1   8 -16        946.00        941.90        38.25 o                         
   0   8 -16         74.49        109.60        17.59 o                         
   1   8 -16         54.95         73.98        14.50 o                         
   2   8 -16        799.12        737.80        44.68 o                         
   3   8 -16       1265.29       1188.06        55.49 o                         
   4   8 -16        235.84        171.33        28.41 o                         
   5   8 -16        305.29        300.21        32.55 o                         
   6   8 -16        469.70        455.23        51.33 o                         
   7   8 -16          6.40         22.92        42.66 o                         
   8   8 -16         25.76         17.08        47.70 o                         
  -7   9 -16        908.17       1002.79        74.93 o                         
  -6   9 -16         84.27         23.70        63.61 o                         
  -5   9 -16         88.38        115.58        35.30 o                         
  -4   9 -16        139.73        156.06        32.93 o                         
  -3   9 -16        173.83        177.40        27.28 o                         
  -2   9 -16        850.88        802.66        41.65 o                         
  -1   9 -16       3244.92       3264.53       109.48 o                         
   0   9 -16        695.82        661.52        36.57 o                         
   1   9 -16        162.36        159.12        18.68 o                         
   2   9 -16         97.48        106.85        28.27 o                         
   3   9 -16        252.01        236.56        37.12 o                         
   4   9 -16        152.73        110.79        50.74 o                         
   5   9 -16       1394.10       1441.94       119.36 o                         
   6   9 -16       1226.31       1228.96        90.10 o                         
   7   9 -16         19.18         52.10        48.05 o                         
  -5  10 -16        474.69        507.02        49.51 o                         
  -4  10 -16        852.49        964.09        69.81 o                         
  -3  10 -16          5.12         12.95        29.66 o                         
  -2  10 -16         40.80         44.16        31.97 o                         
  -1  10 -16        540.03        607.90        83.51 o                         
   0  10 -16         37.31        -24.85        33.79 o                         
   1  10 -16        810.50        694.72        75.08 o                         
   2  10 -16        934.41       1234.22       104.53 o                         
   3  10 -16         10.24        -16.52        52.44 o                         
   4  10 -16        118.43        259.29        63.09 o                         
   5  10 -16        191.64         59.21        61.37 o                         
  -3  11 -16        115.15         56.87        51.25 o                         
  -2  11 -16        464.85        410.14        60.03 o                         
  -1  11 -16         60.09         71.75        59.58 o                         
   0  11 -16          0.17         44.37        59.77 o                         
   1  11 -16        191.67        156.32        60.11 o                         
   2  11 -16        323.83        311.47        67.38 o                         
   3  11 -16         19.90          8.18        80.68 o                         
   0   1 -15       2071.48       2130.91        72.77 o                         
   1   1 -15       2374.60       2480.18        72.50 o                         
  -1   2 -15        413.77        382.08        18.66 o                         
   0   2 -15        448.53        502.58        19.51 o                         
   1   2 -15         93.30         86.22         8.33 o                         
   2   2 -15        242.07        231.49        14.27 o                         
  -2   3 -15        434.42        449.81        20.72 o                         
  -1   3 -15        299.91        302.61        15.61 o                         
   0   3 -15       2365.50       2497.79        66.81 o                         
   1   3 -15       1386.94       1406.81        38.08 o                         
   2   3 -15        943.44        951.78        35.41 o                         
   3   3 -15         65.01         76.96        11.77 o                         
  -3   4 -15        601.76        619.16        28.94 o                         
  -2   4 -15       7841.97       7478.15       236.47 o                         
  -1   4 -15       3612.36       3502.46       104.74 o                         
   0   4 -15        891.38        981.86        30.47 o                         
   1   4 -15        785.46        737.18        23.31 o                         
   2   4 -15        366.18        335.61        15.29 o                         
   3   4 -15         40.23         31.04         8.57 o                         
   4   4 -15       2629.64       2608.76       101.45 o                         
  -4   5 -15       6475.75       6351.63       233.55 o                         
  -3   5 -15        511.90        474.05        24.37 o                         
  -2   5 -15        895.81        897.43        33.60 o                         
  -1   5 -15       1158.44       1101.05        34.16 o                         
   0   5 -15        790.78        823.20        29.21 o                         
   1   5 -15        284.06        275.35        14.11 o                         
   2   5 -15       1466.76       1363.67        42.90 o                         
   3   5 -15       1347.36       1296.38        40.64 o                         
   4   5 -15        102.93        114.57        12.19 o                         
   5   5 -15        566.55        505.64        24.04 o                         
  -5   6 -15        521.79        528.69        30.28 o                         
  -4   6 -15        100.24        104.77        16.30 o                         
  -3   6 -15        427.99        446.27        19.48 o                         
  -2   6 -15        841.58        784.47        29.77 o                         
  -1   6 -15       1558.42       1592.58        46.38 o                         
   0   6 -15        641.34        709.03        23.87 o                         
   1   6 -15        710.55        658.67        29.08 o                         
   2   6 -15        281.26        301.26        17.09 o                         
   3   6 -15       1554.95       1542.64        46.82 o                         
   4   6 -15        347.45        353.45        20.34 o                         
   5   6 -15        498.69        493.19        27.10 o                         
   6   6 -15        441.15        423.88        28.41 o                         
  -6   7 -15        271.33        246.84        30.38 o                         
  -5   7 -15        490.86        548.61        27.09 o                         
  -4   7 -15       1825.23       1816.53        57.63 o                         
  -3   7 -15        847.74        824.72        33.16 o                         
  -2   7 -15         63.40         68.59        11.15 o                         
  -1   7 -15        640.92        676.79        25.83 o                         
   0   7 -15        360.16        348.75        16.91 o                         
   1   7 -15        863.58        846.09        35.15 o                         
   2   7 -15        797.31        840.52        34.22 o                         
   3   7 -15        705.04        735.06        38.25 o                         
   4   7 -15        533.38        561.72        41.05 o                         
   5   7 -15        103.88         98.77        22.30 o                         
   6   7 -15        488.94        460.78        35.26 o                         
   7   7 -15        314.75        287.69        32.26 o                         
  -7   8 -15        684.22        655.98        55.20 o                         
  -6   8 -15        390.07        412.89        30.32 o                         
  -5   8 -15        239.28        289.80        21.57 o                         
  -4   8 -15        339.36        396.37        33.53 o                         
  -3   8 -15        401.32        404.06        29.84 o                         
  -2   8 -15        900.67        831.46        37.19 o                         
  -1   8 -15       1092.31       1149.96        41.12 o                         
   0   8 -15       1217.91       1115.84        44.17 o                         
   1   8 -15        142.58        160.53        17.78 o                         
   2   8 -15        719.46        677.80        31.49 o                         
   3   8 -15        370.77        373.88        27.93 o                         
   4   8 -15       3724.43       3632.06       119.83 o                         
   5   8 -15        295.29        316.56        33.83 o                         
   6   8 -15        866.28        880.54        67.18 o                         
   7   8 -15        202.85        165.38        54.73 o                         
   8   8 -15        329.59        304.03        62.20 o                         
  -7   9 -15        189.68        209.03        49.17 o                         
  -6   9 -15        380.25        373.21        48.44 o                         
  -5   9 -15        829.27        887.37        52.64 o                         
  -4   9 -15        548.82        553.97        37.00 o                         
  -3   9 -15        428.96        383.99        26.59 o                         
  -2   9 -15        518.80        554.38        31.33 o                         
  -1   9 -15          2.73         10.67        16.48 o                         
   0   9 -15        657.93        708.21        36.12 o                         
   1   9 -15        333.24        373.11        22.79 o                         
   2   9 -15       1594.65       1616.54        62.71 o                         
   3   9 -15        798.47        699.08        45.02 o                         
   4   9 -15        963.58        815.74        68.08 o                         
   5   9 -15        209.85        203.49        68.39 o                         
   6   9 -15        302.10        316.57        48.08 o                         
   7   9 -15        413.74        501.72        65.80 o                         
  -6  10 -15        443.68        412.76        49.25 o                         
  -5  10 -15        101.84         82.66        37.92 o                         
  -4  10 -15        307.55        343.90        40.45 o                         
  -3  10 -15          1.32          6.40        28.38 o                         
  -2  10 -15        431.01        444.13        50.98 o                         
  -1  10 -15        258.38        254.55        27.90 o                         
   0  10 -15        541.80        607.28        42.21 o                         
   1  10 -15        260.83        301.03        30.81 o                         
   2  10 -15        396.89        441.46        45.29 o                         
   3  10 -15        134.86        170.16        81.15 o                         
   4  10 -15        149.50        185.74        57.16 o                         
   5  10 -15        569.51        535.65       139.98 o                         
   6  10 -15        198.79        230.64        66.33 o                         
  -4  11 -15        979.75        936.36        78.14 o                         
  -3  11 -15        337.99        398.25        69.91 o                         
  -2  11 -15        209.02        192.55        46.12 o                         
  -1  11 -15        261.36        212.33        52.70 o                         
   0  11 -15         82.31         78.31       113.06 o                         
   1  11 -15        313.32        315.37        72.05 o                         
   2  11 -15        190.10        197.99        61.26 o                         
   3  11 -15        268.86        351.48        78.88 o                         
   4  11 -15        231.68        245.41        69.20 o                         
   0   1 -14       1001.71       1096.46        37.36 o                         
   1   1 -14       2183.19       2109.07        60.48 o                         
  -1   2 -14        117.89        120.65         9.14 o                         
   0   2 -14       5107.92       5182.90       140.48 o                         
   1   2 -14       4291.03       4356.86       126.55 o                         
   2   2 -14        118.51         98.91         9.96 o                         
  -2   3 -14        628.98        593.88        23.09 o                         
  -1   3 -14        170.66        177.41        11.22 o                         
   0   3 -14        445.64        452.18        15.54 o                         
   1   3 -14        884.38        967.94        28.88 o                         
   2   3 -14        250.07        248.17        18.25 o                         
   3   3 -14       6477.98       6713.56       206.86 o                         
  -3   4 -14       3237.37       3100.93        91.55 o                         
  -2   4 -14         92.72         92.05        10.68 o                         
  -1   4 -14       3385.02       3383.33        86.11 o                         
   0   4 -14       4592.35       4722.22       129.84 o                         
   1   4 -14       2124.41       2089.14        56.53 o                         
   2   4 -14       2798.81       2862.90        80.88 o                         
   3   4 -14       1083.04       1090.85        34.95 o                         
   4   4 -14        666.19        626.08        24.43 o                         
  -4   5 -14        575.08        547.85        23.93 o                         
  -3   5 -14        243.55        211.65        17.59 o                         
  -2   5 -14        278.54        281.13        15.62 o                         
  -1   5 -14       4955.53       5082.84       159.25 o                         
   0   5 -14       6314.92       6463.31       174.78 o                         
   1   5 -14        214.72        235.90        12.74 o                         
   2   5 -14       2522.85       2404.26        66.02 o                         
   3   5 -14        814.68        949.31        30.18 o                         
   4   5 -14       4072.33       4051.62       106.89 o                         
   5   5 -14       1308.96       1299.52        40.90 o                         
  -5   6 -14       2589.08       2582.82        64.46 o                         
  -4   6 -14       2011.66       1959.61        53.79 o                         
  -3   6 -14        248.62        268.38        15.80 o                         
  -2   6 -14        361.90        361.27        18.18 o                         
  -1   6 -14         86.34         89.95         9.53 o                         
   0   6 -14        414.16        391.01        16.73 o                         
   1   6 -14        847.24        873.14        26.59 o                         
   2   6 -14       2106.77       2095.22        57.41 o                         
   3   6 -14        763.76        704.21        27.80 o                         
   4   6 -14        184.03        214.47        15.95 o                         
   5   6 -14        546.55        527.26        30.68 o                         
   6   6 -14         24.50         14.02        15.72 o                         
  -6   7 -14         29.36         30.03        18.07 o                         
  -5   7 -14         52.65         71.17        14.64 o                         
  -4   7 -14        963.01        956.94        31.48 o                         
  -3   7 -14        127.01        121.75        15.12 o                         
  -2   7 -14       2662.37       2476.75        72.94 o                         
  -1   7 -14       1982.78       1960.36        52.69 o                         
   0   7 -14          7.91         14.64         9.18 o                         
   1   7 -14        127.41        117.58        12.86 o                         
   2   7 -14        344.32        380.89        20.73 o                         
   3   7 -14         19.68         11.19        13.00 o                         
   4   7 -14       1102.59       1013.20        42.12 o                         
   5   7 -14       3343.17       3073.68       106.76 o                         
   6   7 -14        138.11         92.90        22.30 o                         
   7   7 -14        321.39        333.37        24.77 o                         
  -7   8 -14         67.28         62.84        29.83 o                         
  -6   8 -14       1294.48       1278.26        54.92 o                         
  -5   8 -14       2546.05       2410.84        81.85 o                         
  -4   8 -14        781.25        752.90        33.59 o                         
  -3   8 -14          9.87         21.13        14.12 o                         
  -2   8 -14        940.45        950.11        37.15 o                         
  -1   8 -14        967.58        970.90        33.98 o                         
   0   8 -14       1065.55        962.45        38.28 o                         
   1   8 -14       4263.10       4085.93       132.69 o                         
   2   8 -14        647.79        596.95        27.20 o                         
   3   8 -14        258.86        296.90        24.44 o                         
   4   8 -14         37.39         51.32        20.89 o                         
   5   8 -14        682.44        680.04        40.99 o                         
   6   8 -14         48.95         88.99        26.99 o                         
   7   8 -14       1966.25       2014.78        90.52 o                         
   8   8 -14       1528.54       1641.47       204.56 o                         
  -7   9 -14         26.90         40.70        40.71 o                         
  -6   9 -14        813.97        858.03        60.85 o                         
  -5   9 -14       1226.03       1177.05        51.12 o                         
  -4   9 -14         54.65         61.47        16.90 o                         
  -3   9 -14        880.48        882.68        42.46 o                         
  -2   9 -14        110.67        134.02        18.27 o                         
  -1   9 -14          0.94          0.63        15.06 o                         
   0   9 -14        421.03        434.13        26.99 o                         
   1   9 -14       1367.41       1376.64        56.99 o                         
   2   9 -14         59.86         59.10        15.72 o                         
   3   9 -14       1506.07       1383.56        60.35 o                         
   4   9 -14        802.30        917.28        45.20 o                         
   5   9 -14        122.57         91.41        40.32 o                         
   6   9 -14        104.33        135.36        40.62 o                         
   7   9 -14        379.85        493.74        63.90 o                         
  -6  10 -14          1.04         11.85        44.61 o                         
  -5  10 -14         74.09         88.92        45.47 o                         
  -4  10 -14        406.23        388.05        32.54 o                         
  -3  10 -14       1133.08       1238.77        63.34 o                         
  -2  10 -14        258.88        222.06        27.21 o                         
  -1  10 -14        149.54        180.14        21.77 o                         
   0  10 -14        344.45        370.28        42.76 o                         
   1  10 -14         37.18         23.10        23.69 o                         
   2  10 -14         36.31          1.96        25.50 o                         
   3  10 -14        926.21       1024.23        66.45 o                         
   4  10 -14        613.13        487.90        60.17 o                         
   5  10 -14         11.90        -51.53        51.53 o                         
   6  10 -14        442.24        543.03        74.02 o                         
  -4  11 -14        121.61        122.35        41.87 o                         
  -3  11 -14        127.08        129.37        44.60 o                         
  -2  11 -14         11.31         82.74        52.38 o                         
  -1  11 -14        726.08        545.70        56.80 o                         
   0  11 -14       1731.38       1702.40       169.44 o                         
   1  11 -14         80.79        117.12        38.32 o                         
   2  11 -14        211.81        204.34        59.06 o                         
   3  11 -14         67.15         44.72        59.05 o                         
   4  11 -14        342.14        279.87        67.21 o                         
   0  12 -14        468.05        419.58       115.84 o                         
   0   1 -13      11644.52      12109.11       336.65 o                         
   1   1 -13       6074.81       6092.99       174.61 o                         
  -1   2 -13       3467.21       3481.26       107.56 o                         
   0   2 -13       4803.49       5543.01       139.57 o                         
   1   2 -13        660.41        627.20        21.42 o                         
   2   2 -13       2275.83       2270.93        70.85 o                         
  -2   3 -13       2699.19       2585.09        77.81 o                         
  -1   3 -13       1089.89       1141.30        36.11 o                         
   0   3 -13      12472.11      12873.47       333.37 o                         
   1   3 -13       5317.46       5228.79       132.89 o                         
   2   3 -13       2116.34       2138.21        62.21 o                         
   3   3 -13        839.62        841.12        30.29 o                         
  -3   4 -13       1602.14       1523.85        53.98 o                         
  -2   4 -13        261.70        264.42        18.41 o                         
  -1   4 -13        499.72        500.60        18.02 o                         
   0   4 -13       5053.86       5060.77       129.87 o                         
   1   4 -13       2006.31       2036.21        54.08 o                         
   2   4 -13       2665.08       2687.49        73.35 o                         
   3   4 -13       5416.80       5498.91       148.84 o                         
   4   4 -13        747.72        751.90        27.79 o                         
  -4   5 -13       1465.48       1494.90        38.64 o                         
  -3   5 -13       2849.88       2808.64        81.59 o                         
  -2   5 -13       1031.01       1116.41        32.91 o                         
  -1   5 -13       2593.69       2356.28        63.55 o                         
   0   5 -13       4828.63       5002.83       125.79 o                         
   1   5 -13       8299.23       8196.65       222.29 o                         
   2   5 -13       3002.68       2931.69        82.14 o                         
   3   5 -13       4688.39       4880.05       125.76 o                         
   4   5 -13        164.62        167.65        13.37 o                         
   5   5 -13       2811.47       2760.77        75.84 o                         
  -5   6 -13       1323.49       1353.07        36.61 o                         
  -4   6 -13        213.77        218.07        12.40 o                         
  -3   6 -13       2499.09       2536.11        78.31 o                         
  -2   6 -13       1045.89        943.08        38.56 o                         
  -1   6 -13       1227.52       1148.92        33.46 o                         
   0   6 -13       1278.35       1278.55        35.60 o                         
   1   6 -13       1407.89       1408.01        39.75 o                         
   2   6 -13         92.71         87.74        11.22 o                         
   3   6 -13       2674.94       2727.57        73.25 o                         
   4   6 -13       2847.95       2821.72        88.54 o                         
   5   6 -13       1573.67       1671.72        52.06 o                         
   6   6 -13        804.00        825.25        30.39 o                         
  -6   7 -13        317.11        295.08        21.44 o                         
  -5   7 -13       3479.59       3366.08        94.50 o                         
  -4   7 -13        751.82        803.72        28.06 o                         
  -3   7 -13       2503.17       2535.00        72.70 o                         
  -2   7 -13        575.53        571.04        22.16 o                         
  -1   7 -13        991.59        893.17        31.05 o                         
   0   7 -13       3301.44       3223.88        94.76 o                         
   1   7 -13       1811.04       1817.24        51.51 o                         
   2   7 -13       2295.08       2249.38        67.60 o                         
   3   7 -13        992.27       1019.18        34.16 o                         
   4   7 -13        976.40        928.49        35.23 o                         
   5   7 -13         17.41          9.48        16.09 o                         
   6   7 -13        822.29        749.72        38.81 o                         
   7   7 -13        773.30        738.84        41.38 o                         
  -7   8 -13       1401.52       1416.49        65.06 o                         
  -6   8 -13        683.54        699.96        31.99 o                         
  -5   8 -13       2365.37       2322.52        64.72 o                         
  -4   8 -13        649.87        674.72        30.06 o                         
  -3   8 -13        901.63        903.58        33.88 o                         
  -2   8 -13       3028.02       2736.54        75.49 o                         
  -1   8 -13       2283.43       2032.40        69.50 o                         
   0   8 -13       4596.81       4576.88       127.31 o                         
   1   8 -13        476.85        456.36        25.06 o                         
   2   8 -13       1779.61       1753.51        53.64 o                         
   3   8 -13        707.53        667.88        38.03 o                         
   4   8 -13        728.31        629.33        38.06 o                         
   5   8 -13       2115.12       2023.09        72.23 o                         
   6   8 -13        664.17        722.31        37.08 o                         
   7   8 -13        136.34        186.24        29.28 o                         
   8   8 -13        724.79        835.27       126.33 o                         
  -8   9 -13        261.26        271.25        48.00 o                         
  -7   9 -13        246.83        247.59        44.79 o                         
  -6   9 -13        217.07        207.84        38.61 o                         
  -5   9 -13        683.79        776.69        38.87 o                         
  -4   9 -13       1054.58       1068.30        40.41 o                         
  -3   9 -13        451.75        475.25        24.86 o                         
  -2   9 -13        857.92        886.77        37.23 o                         
  -1   9 -13         48.47         47.69        14.39 o                         
   0   9 -13        963.73        873.17        47.95 o                         
   1   9 -13        334.73        304.56        25.29 o                         
   2   9 -13        620.09        644.97        31.38 o                         
   3   9 -13        532.28        508.14        28.32 o                         
   4   9 -13         87.46        129.58        17.05 o                         
   5   9 -13        266.27        285.50        29.45 o                         
   6   9 -13        278.73        243.18        38.61 o                         
   7   9 -13        529.19        536.99        54.94 o                         
   8   9 -13        443.73        418.52        56.49 o                         
  -7  10 -13        214.40        112.77        48.80 o                         
  -6  10 -13        455.87        390.44        68.04 o                         
  -5  10 -13        262.09        246.79        38.24 o                         
  -4  10 -13        515.64        462.39        34.15 o                         
  -3  10 -13         73.31         72.59        21.07 o                         
  -2  10 -13        660.26        665.43        36.47 o                         
  -1  10 -13        741.63        670.73        39.11 o                         
   0  10 -13        668.32        666.11        35.06 o                         
   1  10 -13        281.64        262.99        26.34 o                         
   2  10 -13        130.85         81.69        20.89 o                         
   3  10 -13        434.59        399.62        56.85 o                         
   4  10 -13        404.81        379.65        57.71 o                         
   5  10 -13       1137.01       1114.87        89.57 o                         
   6  10 -13        267.22        298.76        62.14 o                         
   7  10 -13        375.71        332.95        68.99 o                         
  -5  11 -13        429.72        465.81        48.87 o                         
  -4  11 -13        172.50        162.79        36.95 o                         
  -3  11 -13        734.89        824.40        70.06 o                         
  -2  11 -13        233.50        309.30        43.21 o                         
  -1  11 -13        485.17        476.88        54.18 o                         
   0  11 -13         55.23         51.14        33.04 o                         
   1  11 -13        617.28        608.61        46.81 o                         
   2  11 -13        433.69        403.89        58.78 o                         
   3  11 -13       1395.62       1401.43       110.59 o                         
   4  11 -13        153.38        174.13        60.89 o                         
   5  11 -13        385.80        372.73        70.80 o                         
  -2  12 -13         44.43         99.63        52.89 o                         
  -1  12 -13        636.25        514.86        78.31 o                         
   0  12 -13        436.16        437.62        55.93 o                         
   1  12 -13        195.90        148.51        63.68 o                         
   2  12 -13         34.43         -0.32        82.05 o                         
   0   1 -12      12114.42      12456.67       337.18 o                         
   1   1 -12        494.68        462.27        16.87 o                         
  -1   2 -12      10654.62      10494.39       313.59 o                         
   0   2 -12       3932.09       4323.43       113.93 o                         
   1   2 -12         20.44         13.33         4.53 o                         
   2   2 -12       1709.43       1783.19        52.96 o                         
  -2   3 -12       3498.52       3502.46       101.97 o                         
  -1   3 -12      13123.17      12890.56       320.44 o                         
   0   3 -12       2501.77       2442.65        60.46 o                         
   1   3 -12       6265.64       6290.46       158.85 o                         
   2   3 -12       3484.93       3429.21        92.49 o                         
   3   3 -12         96.06        112.15         7.92 o                         
  -3   4 -12         89.12         92.44         8.25 o                         
  -2   4 -12        108.86        116.50         9.37 o                         
  -1   4 -12        631.37        628.67        19.54 o                         
   0   4 -12        237.57        249.58        11.13 o                         
   1   4 -12       7867.63       7799.39       220.18 o                         
   2   4 -12       5602.60       5482.63       143.85 o                         
   3   4 -12         22.62         42.53         8.01 o                         
   4   4 -12       1621.87       1493.49        44.41 o                         
  -4   5 -12        808.69        829.76        24.71 o                         
  -3   5 -12       4944.45       4894.58       126.24 o                         
  -2   5 -12       9342.83       9631.86       272.54 o                         
  -1   5 -12       1023.11       1002.76        29.30 o                         
   0   5 -12        615.99        652.07        20.74 o                         
   1   5 -12        802.48        818.80        24.67 o                         
   2   5 -12       1313.66       1319.89        39.43 o                         
   3   5 -12       3328.63       3428.17        94.56 o                         
   4   5 -12       9093.38       9118.70       234.08 o                         
   5   5 -12       4522.75       4554.21       110.21 o                         
  -5   6 -12        536.02        544.42        19.35 o                         
  -4   6 -12        208.26        221.80        12.04 o                         
  -3   6 -12       1606.06       1574.76        46.99 o                         
  -2   6 -12       2881.19       2887.58        72.96 o                         
  -1   6 -12         68.56         71.67         8.79 o                         
   0   6 -12      10993.25      11336.93       320.24 o                         
   1   6 -12       4467.08       4641.86       114.56 o                         
   2   6 -12         31.93         37.13         7.10 o                         
   3   6 -12         91.89         87.60         9.41 o                         
   4   6 -12       1039.96       1044.80        35.64 o                         
   5   6 -12        171.09        198.46        13.40 o                         
   6   6 -12       1909.61       1883.65        52.49 o                         
  -6   7 -12       3517.86       3386.76        98.87 o                         
  -5   7 -12        475.42        513.84        19.96 o                         
  -4   7 -12       1038.96        998.64        32.07 o                         
  -3   7 -12       2163.56       2203.64        55.93 o                         
  -2   7 -12         58.50         75.31         8.16 o                         
  -1   7 -12        269.21        265.70        14.77 o                         
   0   7 -12       6984.41       7442.80       220.02 o                         
   1   7 -12       2654.31       2689.77        74.47 o                         
   2   7 -12       1044.68       1078.07        32.47 o                         
   3   7 -12       6334.54       6213.57       172.01 o                         
   4   7 -12        800.43        808.72        27.21 o                         
   5   7 -12         58.03         62.82         9.82 o                         
   6   7 -12        499.75        506.87        24.09 o                         
   7   7 -12        972.03       1013.71        37.51 o                         
  -7   8 -12         29.54         27.32        20.01 o                         
  -6   8 -12        520.00        538.89        25.40 o                         
  -5   8 -12        239.70        223.52        17.16 o                         
  -4   8 -12       3564.87       3282.48        91.99 o                         
  -3   8 -12       5791.10       5716.04       138.25 o                         
  -2   8 -12         52.76         60.55         9.87 o                         
  -1   8 -12       2252.43       1896.81        54.60 o                         
   0   8 -12        307.35        315.55        18.31 o                         
   1   8 -12        241.81        256.45        17.20 o                         
   2   8 -12       2242.69       2156.42        66.49 o                         
   3   8 -12       6259.15       5922.73       184.38 o                         
   4   8 -12        682.69        648.09        25.07 o                         
   5   8 -12       1758.02       1711.38        52.27 o                         
   6   8 -12       1065.59       1045.85        39.10 o                         
   7   8 -12         76.63         80.19        20.57 o                         
   8   8 -12        123.05         79.15        34.51 o                         
  -8   9 -12        788.43        713.79        63.22 o                         
  -7   9 -12        971.69        957.34        73.00 o                         
  -6   9 -12         20.89         34.84        26.27 o                         
  -5   9 -12         32.10         30.48        18.51 o                         
  -4   9 -12        169.68        178.63        22.53 o                         
  -3   9 -12        353.95        355.00        20.29 o                         
  -2   9 -12        416.70        402.64        22.80 o                         
  -1   9 -12       2444.14       2352.08        61.10 o                         
   0   9 -12       1425.36       1508.95        44.12 o                         
   1   9 -12         58.19         48.08        18.38 o                         
   2   9 -12         55.12         23.42        17.85 o                         
   3   9 -12         94.96         99.88        14.62 o                         
   4   9 -12         31.82         48.94        14.72 o                         
   5   9 -12       1361.81       1315.08        51.29 o                         
   6   9 -12        921.85        987.23        47.10 o                         
   7   9 -12         44.59        -25.97        34.97 o                         
   8   9 -12        546.08        516.19        57.12 o                         
  -7  10 -12        585.48        452.61        55.77 o                         
  -6  10 -12         34.52         59.66        35.36 o                         
  -5  10 -12       2121.36       2099.14        93.49 o                         
  -4  10 -12        515.50        499.79        59.24 o                         
  -3  10 -12         31.51         23.58        17.96 o                         
  -2  10 -12          5.33         -9.85        15.49 o                         
  -1  10 -12        494.16        474.18        24.54 o                         
   0  10 -12        142.61        148.33        19.24 o                         
   1  10 -12       1005.42        960.13        40.59 o                         
   2  10 -12       1730.58       1581.79        60.73 o                         
   3  10 -12        149.62        152.84        19.92 o                         
   4  10 -12         38.95         16.13        22.82 o                         
   5  10 -12         31.73         64.84        28.07 o                         
   6  10 -12         75.63         40.45        49.99 o                         
   7  10 -12        369.94        248.04        68.57 o                         
  -5  11 -12       1595.83       1549.54        91.20 o                         
  -4  11 -12        461.79        391.67        42.13 o                         
  -3  11 -12        197.11        193.77        31.80 o                         
  -2  11 -12       1248.71       1211.53        58.46 o                         
  -1  11 -12        185.66        212.40        28.24 o                         
   0  11 -12         11.93         -4.55        23.44 o                         
   1  11 -12        350.87        358.72        30.73 o                         
   2  11 -12        750.64        672.67        47.70 o                         
   3  11 -12         34.69         24.35        28.02 o                         
   4  11 -12        544.60        646.90       113.02 o                         
   5  11 -12        852.87        944.45       124.10 o                         
  -3  12 -12        263.43        161.93        85.64 o                         
  -2  12 -12        975.59        799.80        82.72 o                         
  -1  12 -12        125.63        106.68        52.44 o                         
   0  12 -12        445.54        455.89        65.29 o                         
   1  12 -12        200.50        157.02        48.26 o                         
   2  12 -12         23.10         -8.26        59.13 o                         
   3  12 -12         75.50        145.24        66.82 o                         
   0   1 -11       6403.50       6284.31       154.55 o                         
   1   1 -11      11431.76      11219.72       295.59 o                         
  -1   2 -11       2760.82       2744.80        91.38 o                         
   0   2 -11       4524.33       4777.64       115.36 o                         
   1   2 -11       1089.31       1051.19        32.60 o                         
   2   2 -11       3587.57       3371.81       105.42 o                         
  -2   3 -11       3213.32       3139.84        97.51 o                         
  -1   3 -11       1289.49       1313.83        41.21 o                         
   0   3 -11      18590.45      19351.04       458.39 o                         
   1   3 -11       2030.20       1983.25        51.55 o                         
   2   3 -11       2894.08       3107.22        83.69 o                         
   3   3 -11        717.34        677.24        22.12 o                         
  -3   4 -11       1263.53       1174.29        30.07 o                         
  -2   4 -11       3936.83       3952.56       107.28 o                         
  -1   4 -11       3168.67       3214.79        82.26 o                         
   0   4 -11       6817.79       7569.15       181.32 o                         
   1   4 -11       1188.58       1148.13        34.70 o                         
   2   4 -11       1597.46       1563.03        47.84 o                         
   3   4 -11       4842.29       4827.48       130.58 o                         
   4   4 -11       1415.43       1395.96        34.18 o                         
  -4   5 -11       1484.35       1425.35        36.16 o                         
  -3   5 -11       1634.85       1527.21        39.57 o                         
  -2   5 -11        602.62        577.86        19.07 o                         
  -1   5 -11       2082.06       1944.07        51.54 o                         
   0   5 -11       3999.56       3551.29       102.17 o                         
   1   5 -11       8186.69       8138.05       242.37 o                         
   2   5 -11       2207.37       2203.73        60.08 o                         
   3   5 -11       3842.16       4065.37       111.83 o                         
   4   5 -11        265.25        262.96        13.36 o                         
   5   5 -11       1917.06       1825.14        44.10 o                         
  -5   6 -11       1717.78       1629.04        41.17 o                         
  -4   6 -11        267.87        247.84        12.03 o                         
  -3   6 -11       1798.00       1821.10        43.21 o                         
  -2   6 -11       1751.26       1777.24        44.56 o                         
  -1   6 -11       3250.37       3135.74        92.38 o                         
   0   6 -11       2166.43       2125.68        53.80 o                         
   1   6 -11       2894.29       2937.95        76.22 o                         
   2   6 -11        301.47        314.48        17.63 o                         
   3   6 -11       2647.04       2719.96        76.40 o                         
   4   6 -11       2521.52       2499.31        56.99 o                         
   5   6 -11       2755.51       2755.12        69.38 o                         
   6   6 -11       1370.72       1365.83        35.80 o                         
  -6   7 -11        517.48        492.73        23.84 o                         
  -5   7 -11       3412.90       3218.92        80.26 o                         
  -4   7 -11       1615.82       1551.98        39.23 o                         
  -3   7 -11       2754.97       2866.73        67.68 o                         
  -2   7 -11        715.65        787.98        23.80 o                         
  -1   7 -11       2087.37       2254.51        53.47 o                         
   0   7 -11       2664.15       2825.67        82.47 o                         
   1   7 -11       2111.45       2025.33        62.57 o                         
   2   7 -11       2381.72       2159.23        63.82 o                         
   3   7 -11        886.83        954.31        28.16 o                         
   4   7 -11       1165.28       1158.90        32.75 o                         
   5   7 -11        119.58        138.52        11.21 o                         
   6   7 -11       1484.88       1448.87        42.63 o                         
   7   7 -11        816.23        861.46        35.22 o                         
  -7   8 -11       2633.51       2588.38        79.49 o                         
  -6   8 -11       1909.59       1918.24        59.88 o                         
  -5   8 -11       1284.75       1282.89        43.78 o                         
  -4   8 -11        809.91        858.51        31.22 o                         
  -3   8 -11        347.50        345.03        16.54 o                         
  -2   8 -11        884.32        904.81        29.77 o                         
  -1   8 -11       3644.99       3465.67        91.09 o                         
   0   8 -11       3965.37       3646.40        88.74 o                         
   1   8 -11        670.08        640.58        25.01 o                         
   2   8 -11       2414.67       2379.09        62.27 o                         
   3   8 -11        785.23        831.33        27.51 o                         
   4   8 -11        817.11        817.67        28.19 o                         
   5   8 -11        554.84        577.59        23.89 o                         
   6   8 -11       1518.03       1455.81        49.17 o                         
   7   8 -11        225.93        207.85        19.78 o                         
   8   8 -11        472.82        474.61        34.57 o                         
  -8   9 -11        616.94        616.50        76.34 o                         
  -7   9 -11        151.46        125.59        27.07 o                         
  -6   9 -11        307.90        314.66        25.78 o                         
  -5   9 -11        552.56        562.30        42.96 o                         
  -4   9 -11        800.70        873.97        36.95 o                         
  -3   9 -11        698.16        682.54        28.53 o                         
  -2   9 -11       1211.45       1242.27        42.08 o                         
  -1   9 -11         18.34         32.80        10.78 o                         
   0   9 -11       1907.56       1696.37        46.54 o                         
   1   9 -11        377.52        354.19        18.39 o                         
   2   9 -11       1039.88       1097.37        35.18 o                         
   3   9 -11        540.57        501.03        24.56 o                         
   4   9 -11        663.03        618.77        29.33 o                         
   5   9 -11        330.49        391.64        25.69 o                         
   6   9 -11        501.92        455.83        29.62 o                         
   7   9 -11        981.37        913.85        66.36 o                         
   8   9 -11        275.32        258.73        45.15 o                         
  -7  10 -11        309.08        368.27        50.01 o                         
  -6  10 -11        818.80        806.62        67.81 o                         
  -5  10 -11        372.28        375.70        34.07 o                         
  -4  10 -11        365.86        391.22        32.66 o                         
  -3  10 -11         71.47         60.71        17.42 o                         
  -2  10 -11        847.03        851.29        33.90 o                         
  -1  10 -11        940.12        916.25        34.68 o                         
   0  10 -11       1605.52       1596.45        51.57 o                         
   1  10 -11        488.52        491.52        27.36 o                         
   2  10 -11        317.88        301.11        22.18 o                         
   3  10 -11        689.11        659.69        32.84 o                         
   4  10 -11        253.43        250.59        23.59 o                         
   5  10 -11        737.98        640.58        63.38 o                         
   6  10 -11        361.09        343.08        52.88 o                         
   7  10 -11        590.76        602.64       140.03 o                         
  -6  11 -11        268.95        244.67        43.50 o                         
  -5  11 -11        276.95        314.89        42.30 o                         
  -4  11 -11        292.35        267.03        38.65 o                         
  -3  11 -11        537.04        529.91        63.75 o                         
  -2  11 -11        382.95        418.48        25.41 o                         
  -1  11 -11        532.16        593.33        28.52 o                         
   0  11 -11         13.67         19.37        23.42 o                         
   1  11 -11        703.47        787.64        47.42 o                         
   2  11 -11        599.81        614.13        46.55 o                         
   3  11 -11       1041.50        975.80        61.84 o                         
   4  11 -11        171.86        181.39        37.64 o                         
   5  11 -11        207.71        256.89        56.95 o                         
   6  11 -11         88.70         29.89        63.75 o                         
  -4  12 -11        119.70         54.05        52.03 o                         
  -3  12 -11        317.29        251.05        53.57 o                         
  -2  12 -11        138.39        132.07        44.47 o                         
  -1  12 -11        414.29        395.60        46.36 o                         
   0  12 -11        426.41        390.63        47.35 o                         
   1  12 -11        624.67        561.22        50.87 o                         
   2  12 -11        145.30         88.10        40.90 o                         
   3  12 -11        331.53        331.06        64.82 o                         
   4  12 -11        267.21        274.05       107.15 o                         
   0   1 -10       4472.39       4749.94       113.71 o                         
   1   1 -10       1269.44       1402.47        37.74 o                         
  -1   2 -10        244.19        289.30        12.38 o                         
   0   2 -10       6140.93       6055.64       142.13 o                         
   1   2 -10       7733.45       7401.53       190.76 o                         
   2   2 -10        496.97        504.50        15.85 o                         
  -2   3 -10       1045.91       1119.10        31.43 o                         
  -1   3 -10        406.25        451.62        18.44 o                         
   0   3 -10        845.65        912.41        23.59 o                         
   1   3 -10       1414.19       1382.68        46.20 o                         
   2   3 -10        155.26        151.48         9.11 o                         
   3   3 -10       4319.43       4311.39       117.75 o                         
  -3   4 -10       2408.06       2400.06        58.62 o                         
  -2   4 -10         69.59         80.29         6.10 o                         
  -1   4 -10       7190.43       7550.33       189.40 o                         
   0   4 -10       5435.02       5077.27       128.89 o                         
   1   4 -10        106.02        106.19         6.22 o                         
   2   4 -10        260.09        293.92        13.46 o                         
   3   4 -10       1383.86       1289.40        37.86 o                         
   4   4 -10       1076.51       1053.75        26.01 o                         
  -4   5 -10       1591.02       1578.47        38.80 o                         
  -3   5 -10        199.02        180.12         9.56 o                         
  -2   5 -10        233.66        252.46        10.44 o                         
  -1   5 -10       5028.71       5034.28       128.14 o                         
   0   5 -10       2858.73       3035.12       103.79 o                         
   1   5 -10        504.82        471.77        16.64 o                         
   2   5 -10       3342.84       3386.34        87.71 o                         
   3   5 -10        659.85        766.15        21.12 o                         
   4   5 -10        166.80        180.64         9.97 o                         
   5   5 -10        652.15        635.03        21.07 o                         
  -5   6 -10       3349.37       3611.17        83.20 o                         
  -4   6 -10       3560.95       3449.01        80.82 o                         
  -3   6 -10        202.60        231.73        11.15 o                         
  -2   6 -10       1530.30       1486.66        36.19 o                         
  -1   6 -10        352.37        320.92        12.90 o                         
   0   6 -10        438.97        492.53        19.96 o                         
   1   6 -10       1584.00       1508.22        45.75 o                         
   2   6 -10       5589.60       5647.33       144.90 o                         
   3   6 -10       2024.47       2032.08        49.02 o                         
   4   6 -10        656.45        631.77        20.19 o                         
   5   6 -10        684.01        679.92        30.74 o                         
   6   6 -10         17.90         18.10         9.32 o                         
  -6   7 -10         49.28         56.48        13.39 o                         
  -5   7 -10        287.68        322.94        14.89 o                         
  -4   7 -10        686.36        689.45        22.66 o                         
  -3   7 -10        355.44        374.21        18.31 o                         
  -2   7 -10       4879.53       4974.57       114.92 o                         
  -1   7 -10       4360.04       4564.72       103.12 o                         
   0   7 -10         82.65         94.91         9.49 o                         
   1   7 -10        163.30        161.87        10.56 o                         
   2   7 -10        722.32        668.85        22.72 o                         
   3   7 -10        158.38        155.94        10.76 o                         
   4   7 -10       1499.85       1490.16        39.88 o                         
   5   7 -10       3110.72       3218.15        73.78 o                         
   6   7 -10        146.37        159.57        13.68 o                         
   7   7 -10        759.16        700.69        31.89 o                         
  -7   8 -10        125.19        108.96        17.56 o                         
  -6   8 -10       1791.34       1753.19        60.54 o                         
  -5   8 -10       1787.30       1847.23        52.86 o                         
  -4   8 -10        593.71        533.00        23.25 o                         
  -3   8 -10        584.42        590.72        21.72 o                         
  -2   8 -10       1179.05       1136.44        31.92 o                         
  -1   8 -10       1164.30       1134.96        32.31 o                         
   0   8 -10        949.56       1022.10        30.30 o                         
   1   8 -10       3631.17       3745.11        92.47 o                         
   2   8 -10        317.15        323.40        15.07 o                         
   3   8 -10        366.73        365.22        15.87 o                         
   4   8 -10         76.30         68.01        10.99 o                         
   5   8 -10        558.57        512.25        24.29 o                         
   6   8 -10        152.43        188.57        17.08 o                         
   7   8 -10       2311.95       2246.55        73.15 o                         
   8   8 -10        738.03        855.63        44.68 o                         
  -8   9 -10         39.42         99.15        32.35 o                         
  -7   9 -10        117.56        121.27        30.77 o                         
  -6   9 -10       1882.73       1815.19        70.21 o                         
  -5   9 -10       1761.29       1789.27        61.18 o                         
  -4   9 -10         28.49         24.78        14.44 o                         
  -3   9 -10       1278.31       1223.80        39.60 o                         
  -2   9 -10        226.40        235.92        15.38 o                         
  -1   9 -10          4.81         -3.34        10.76 o                         
   0   9 -10       1164.23       1021.28        33.61 o                         
   1   9 -10       2603.32       2251.94        57.52 o                         
   2   9 -10         13.07         10.71        11.41 o                         
   3   9 -10       2521.31       2559.83        72.66 o                         
   4   9 -10       1326.13       1435.09        45.74 o                         
   5   9 -10        149.07        159.21        19.10 o                         
   6   9 -10        164.01        159.28        20.77 o                         
   7   9 -10        712.69        702.41        40.67 o                         
   8   9 -10        389.51        384.85        46.37 o                         
   9   9 -10        394.66        376.87        55.26 o                         
  -8  10 -10         59.00         68.71        47.02 o                         
  -7  10 -10        130.50        187.47        42.16 o                         
  -6  10 -10         16.00         10.00        30.72 o                         
  -5  10 -10         56.82         86.16        23.66 o                         
  -4  10 -10        228.09        267.07        20.28 o                         
  -3  10 -10       1506.74       1516.39        48.35 o                         
  -2  10 -10        308.74        333.33        21.54 o                         
  -1  10 -10        480.50        505.21        22.60 o                         
   0  10 -10        307.14        325.65        25.30 o                         
   1  10 -10          8.30         -0.29        15.69 o                         
   2  10 -10         16.66         15.00        17.46 o                         
   3  10 -10       1352.18       1390.04        48.62 o                         
   4  10 -10       1028.77        999.62        45.58 o                         
   5  10 -10         49.53         35.05        22.61 o                         
   6  10 -10        774.94        779.73        59.00 o                         
   7  10 -10        245.00        210.62        49.68 o                         
   8  10 -10         75.91        104.28        46.12 o                         
  -6  11 -10        727.66        828.78       103.90 o                         
  -5  11 -10         36.34         24.42        32.85 o                         
  -4  11 -10         23.63         22.58        26.76 o                         
  -3  11 -10         93.27         75.76        21.43 o                         
  -2  11 -10         34.07         24.04        18.19 o                         
  -1  11 -10       1173.64       1169.56        45.35 o                         
   0  11 -10       1381.42       1282.90        55.46 o                         
   1  11 -10         91.08        100.22        23.45 o                         
   2  11 -10        367.59        413.26        32.85 o                         
   3  11 -10         20.26         67.77        32.69 o                         
   4  11 -10         43.49         52.19        33.01 o                         
   5  11 -10        114.82        103.40        37.28 o                         
   6  11 -10       1224.49       1250.88       130.62 o                         
  -4  12 -10        702.50        748.40        78.22 o                         
  -3  12 -10        111.43        103.75        36.84 o                         
  -2  12 -10         21.70         -2.13        39.55 o                         
  -1  12 -10         42.62         67.50        38.38 o                         
   0  12 -10        208.15        234.70        41.74 o                         
   1  12 -10        105.29        138.21        38.76 o                         
   2  12 -10       1443.97       1502.49        90.40 o                         
   3  12 -10        837.01        917.50        84.27 o                         
   4  12 -10         26.50         11.28        54.24 o                         
   0   1  -9       2939.35       3266.50        74.52 o                         
   1   1  -9       7084.47       7167.46       216.90 o                         
  -1   2  -9       3287.65       3447.71       104.92 o                         
   0   2  -9       1057.64       1272.38        36.39 o                         
   1   2  -9        995.79        907.01        23.33 o                         
   2   2  -9        797.55        722.96        22.54 o                         
  -2   3  -9       2978.74       2951.17        78.51 o                         
  -1   3  -9       2804.20       2962.01        80.04 o                         
   1   3  -9       2059.48       2201.13        62.28 o                         
   2   3  -9       3032.79       2871.69        77.66 o                         
   3   3  -9       1205.29       1214.27        33.41 o                         
  -3   4  -9        892.70        829.43        21.75 o                         
  -2   4  -9       2040.10       2059.87        51.38 o                         
  -1   4  -9       2552.08       2575.26        67.22 o                         
   0   4  -9        159.62        197.13        14.39 o                         
   1   4  -9        493.58        531.82        17.77 o                         
   2   4  -9       1017.72        953.55        28.98 o                         
   3   4  -9       3368.48       3461.67        82.79 o                         
   4   4  -9        818.12        705.19        18.77 o                         
  -4   5  -9       1761.82       1790.78        41.54 o                         
  -3   5  -9        947.19        959.55        26.28 o                         
  -2   5  -9        711.01        736.90        19.42 o                         
  -1   5  -9       2336.15       2551.34        62.91 o                         
   0   5  -9       2257.33       2223.03        66.24 o                         
   1   5  -9       5273.86       5224.24       149.70 o                         
   2   5  -9        649.93        602.96        18.27 o                         
   3   5  -9       3707.47       3602.56        83.16 o                         
   4   5  -9          4.94         12.09         5.98 o                         
   5   5  -9       2374.00       2234.97        52.21 o                         
  -5   6  -9        530.76        596.57        20.07 o                         
  -4   6  -9         68.50         70.09         8.39 o                         
  -3   6  -9        621.30        587.53        18.70 o                         
  -2   6  -9       1413.36       1382.84        34.49 o                         
  -1   6  -9       3979.31       4453.00       102.65 o                         
   0   6  -9        361.00        328.98        12.00 o                         
   1   6  -9       1159.76       1276.22        33.99 o                         
   2   6  -9         43.86         62.95         6.82 o                         
   3   6  -9       1316.87       1120.68        33.03 o                         
   4   6  -9        594.68        638.60        19.80 o                         
   5   6  -9       2510.03       2622.88        64.38 o                         
   6   6  -9        957.30        871.08        26.78 o                         
  -6   7  -9        432.83        453.80        21.10 o                         
  -5   7  -9       3106.77       3114.22        72.81 o                         
  -4   7  -9       1456.50       1469.03        39.32 o                         
  -3   7  -9       1223.66       1208.81        30.04 o                         
  -2   7  -9        120.81        117.32         9.65 o                         
  -1   7  -9       2016.54       2059.76        49.12 o                         
   0   7  -9        875.85        867.22        26.61 o                         
   1   7  -9       2361.81       2484.20        65.94 o                         
   2   7  -9       1994.96       1856.92        45.04 o                         
   3   7  -9        789.46        793.78        22.93 o                         
   4   7  -9        747.06        705.29        22.40 o                         
   5   7  -9        428.65        441.18        17.43 o                         
   6   7  -9       1014.19       1017.26        30.09 o                         
   7   7  -9        658.72        656.55        28.02 o                         
  -7   8  -9        538.90        534.47        27.73 o                         
  -6   8  -9        229.78        275.39        20.14 o                         
  -5   8  -9        727.83        723.19        31.20 o                         
  -4   8  -9         92.86         85.27        10.69 o                         
  -3   8  -9       1293.73       1245.54        32.68 o                         
  -2   8  -9       1181.08       1220.02        32.16 o                         
  -1   8  -9        750.95        795.99        25.13 o                         
   0   8  -9        613.20        717.15        23.52 o                         
   1   8  -9        450.72        440.56        18.74 o                         
   2   8  -9        609.18        645.01        22.32 o                         
   3   8  -9        412.16        401.63        17.72 o                         
   4   8  -9       1624.77       1598.01        40.41 o                         
   5   8  -9        415.85        399.90        22.36 o                         
   6   8  -9        744.00        739.46        30.73 o                         
   7   8  -9        124.70        118.13        17.17 o                         
   8   8  -9        201.64        237.73        24.28 o                         
  -8   9  -9        155.09        173.60        29.23 o                         
  -7   9  -9        335.75        390.43        30.94 o                         
  -6   9  -9        396.13        447.74        27.87 o                         
  -5   9  -9       1096.31       1058.21        40.21 o                         
  -4   9  -9       1744.80       1759.98        49.94 o                         
  -3   9  -9       1098.31       1023.42        33.97 o                         
  -2   9  -9        978.08        947.95        30.75 o                         
  -1   9  -9         62.92         91.06        11.48 o                         
   0   9  -9        495.18        522.09        19.70 o                         
   1   9  -9        885.05        854.80        34.02 o                         
   2   9  -9       3526.12       3267.59        83.90 o                         
   3   9  -9       1557.49       1512.05        55.95 o                         
   4   9  -9        933.44        856.97        35.39 o                         
   5   9  -9        277.44        306.24        23.02 o                         
   6   9  -9        731.73        773.60        33.70 o                         
   7   9  -9        983.31        980.50        59.19 o                         
   8   9  -9        872.33        960.53        52.07 o                         
   9   9  -9       1132.51       1113.20        80.06 o                         
  -8  10  -9        342.61        287.66        49.71 o                         
  -7  10  -9        393.62        410.03        41.73 o                         
  -6  10  -9        463.94        480.46        36.13 o                         
  -5  10  -9        280.97        270.50        21.66 o                         
  -4  10  -9        227.82        287.11        19.64 o                         
  -3  10  -9         35.24         54.54        15.15 o                         
  -2  10  -9        920.63        958.32        34.44 o                         
  -1  10  -9        932.56        966.67        36.59 o                         
   0  10  -9        232.59        221.52        14.57 o                         
   1  10  -9        179.13        176.97        19.22 o                         
   2  10  -9        574.93        549.68        27.39 o                         
   3  10  -9        454.26        503.54        25.82 o                         
   4  10  -9         91.59        119.30        20.58 o                         
   5  10  -9        802.29        778.14        39.80 o                         
   6  10  -9        318.70        324.42        40.28 o                         
   7  10  -9        650.52        762.67        54.27 o                         
   8  10  -9         50.53        -28.44        38.84 o                         
  -7  11  -9        101.87         19.15        93.91 o                         
  -6  11  -9        472.03        501.40        45.68 o                         
  -5  11  -9        626.05        673.45        62.92 o                         
  -4  11  -9        443.99        457.70        31.98 o                         
  -3  11  -9        564.65        542.75        30.13 o                         
  -2  11  -9        617.92        611.52        31.53 o                         
  -1  11  -9        776.11        792.49        33.35 o                         
   0  11  -9         87.74         77.68        13.95 o                         
   1  11  -9       1005.10        997.51        45.42 o                         
   2  11  -9        364.92        369.05        27.55 o                         
   3  11  -9       1058.57       1067.79        48.60 o                         
   4  11  -9        166.78        159.87        34.90 o                         
   5  11  -9        470.86        449.02        43.19 o                         
   6  11  -9         18.63         -6.41        39.30 o                         
   7  11  -9        648.40        704.20       126.81 o                         
  -5  12  -9        623.55        518.90        52.17 o                         
  -4  12  -9         93.45        126.34        35.63 o                         
  -3  12  -9        248.82        297.60        40.78 o                         
  -2  12  -9        169.36        135.88        29.87 o                         
  -1  12  -9       1085.36       1047.21        84.85 o                         
   0  12  -9        141.79        129.81        42.52 o                         
   1  12  -9        511.59        503.79        44.51 o                         
   2  12  -9         51.30        106.78        43.43 o                         
   3  12  -9        352.02        328.57        47.13 o                         
   4  12  -9        125.75        156.05        45.52 o                         
   5  12  -9        392.86        304.90        65.36 o                         
  -1  13  -9        566.06        479.68        80.90 o                         
   0  13  -9        150.78        134.41        56.33 o                         
   1  13  -9        348.81        370.57        78.43 o                         
   0   0  -8       4410.04       4425.32       196.57 o                         
   0   1  -8       2394.15       2489.07        61.87 o                         
   1   1  -8        556.55        683.34        21.10 o                         
  -1   2  -8       6191.04       6339.73       173.79 o                         
   0   2  -8       2420.06       2543.42        61.47 o                         
   1   2  -8       2378.18       2651.88        68.16 o                         
   2   2  -8       2566.48       2736.88        72.08 o                         
  -2   3  -8       7048.91       6998.13       164.44 o                         
  -1   3  -8      14568.50      14193.90       372.12 o                         
   0   3  -8       1059.85       1152.48        31.07 o                         
   1   3  -8       7737.04       8067.93       200.60 o                         
   2   3  -8       1183.76       1102.65        38.90 o                         
   3   3  -8        178.46        169.98         6.91 o                         
  -3   4  -8       1940.20       1856.19        43.76 o                         
  -2   4  -8        134.25        124.49         6.43 o                         
  -1   4  -8       1510.85       1453.49        36.32 o                         
   0   4  -8        815.11        901.57        30.29 o                         
   1   4  -8       8009.48       8010.56       187.87 o                         
   2   4  -8       5898.04       6235.91       146.72 o                         
   3   4  -8        214.22        201.60         8.72 o                         
   4   4  -8       2315.20       2115.96        52.96 o                         
  -4   5  -8        363.63        382.51        14.49 o                         
  -3   5  -8       7156.34       7962.97       176.69 o                         
  -2   5  -8       5628.23       5569.33       118.27 o                         
  -1   5  -8        408.98        428.88        12.94 o                         
   0   5  -8        136.48        130.79         7.26 o                         
   1   5  -8        758.35        752.33        24.91 o                         
   2   5  -8        525.85        568.64        16.79 o                         
   3   5  -8       3465.80       3646.64        82.19 o                         
   4   5  -8       9285.29       9030.91       201.73 o                         
   5   5  -8       2206.17       2322.64        55.57 o                         
  -5   6  -8        433.68        439.25        16.89 o                         
  -4   6  -8         95.02        106.16         7.92 o                         
  -3   6  -8       2064.64       2038.65        48.91 o                         
  -2   6  -8        779.07        834.60        21.16 o                         
  -1   6  -8        198.66        250.75        10.84 o                         
   0   6  -8       1040.03       1013.70        27.11 o                         
   1   6  -8       1460.31       1512.47        39.34 o                         
   2   6  -8         96.86         94.66         7.44 o                         
   3   6  -8        249.74        279.95        11.41 o                         
   4   6  -8       1387.18       1314.57        32.82 o                         
   5   6  -8         80.07         89.12         9.02 o                         
   6   6  -8       1538.73       1445.51        42.79 o                         
  -6   7  -8       2218.41       2022.10        50.86 o                         
  -5   7  -8        522.61        488.92        19.01 o                         
  -4   7  -8       1156.21       1199.64        33.16 o                         
  -3   7  -8       1108.51       1062.41        27.59 o                         
  -2   7  -8        184.64        193.40        10.65 o                         
  -1   7  -8        818.77        870.52        23.61 o                         
   0   7  -8       2635.18       2417.97        56.18 o                         
   1   7  -8       1458.14       1458.59        40.74 o                         
   2   7  -8       1347.72       1349.96        35.08 o                         
   3   7  -8       3852.06       4020.23       112.07 o                         
   4   7  -8        628.20        619.66        22.72 o                         
   5   7  -8        131.06        151.23        11.21 o                         
   6   7  -8        717.45        658.86        30.46 o                         
   7   7  -8       1749.11       1740.06        57.18 o                         
  -7   8  -8          0.55         -3.94        17.25 o                         
  -6   8  -8        166.39        202.43        17.23 o                         
  -5   8  -8         87.32        107.10        12.07 o                         
  -4   8  -8       1840.28       1978.01        46.73 o                         
  -3   8  -8       2061.78       2184.60        50.39 o                         
  -2   8  -8        357.62        378.09        15.48 o                         
  -1   8  -8       1265.51       1429.32        36.64 o                         
   0   8  -8         31.99         55.53         8.42 o                         
   1   8  -8         89.80        145.60        11.59 o                         
   2   8  -8        974.46       1021.38        28.40 o                         
   3   8  -8       4081.14       4159.53        95.96 o                         
   4   8  -8        269.68        286.07        14.87 o                         
   5   8  -8       1299.96       1351.04        50.82 o                         
   6   8  -8        218.46        200.27        16.76 o                         
   7   8  -8         39.52         47.46        16.06 o                         
   8   8  -8         22.88         18.89        19.63 o                         
  -8   9  -8        749.29        701.09        42.51 o                         
  -7   9  -8       1814.86       1785.11        69.15 o                         
  -6   9  -8         79.56         74.37        15.78 o                         
  -5   9  -8        150.02        150.89        16.01 o                         
  -4   9  -8        190.94        230.97        15.84 o                         
  -3   9  -8        306.73        286.33        15.88 o                         
  -2   9  -8       1418.15       1376.00        41.13 o                         
  -1   9  -8       7519.54       7221.97       160.29 o                         
   0   9  -8       1137.90       1031.29        30.43 o                         
   1   9  -8        416.14        457.99        19.63 o                         
   2   9  -8         59.57         56.35        11.97 o                         
   3   9  -8        285.44        268.13        15.94 o                         
   4   9  -8         57.12         79.56        14.56 o                         
   5   9  -8       3775.81       3920.08       105.44 o                         
   6   9  -8       2339.59       2172.85        75.78 o                         
   7   9  -8          8.74         23.29        20.98 o                         
   8   9  -8        365.90        357.89        37.13 o                         
   9   9  -8         62.96         78.19        34.45 o                         
  -8  10  -8        218.15        181.79        42.92 o                         
  -7  10  -8        450.64        405.37        37.37 o                         
  -6  10  -8         95.33         74.06        24.55 o                         
  -5  10  -8       2058.77       1938.86        56.92 o                         
  -4  10  -8        519.06        542.43        24.02 o                         
  -3  10  -8         82.97        104.00        15.66 o                         
  -2  10  -8        200.45        153.14        16.49 o                         
  -1  10  -8       1069.14       1068.36        43.95 o                         
   0  10  -8        238.89        228.77        14.10 o                         
   1  10  -8       1304.55       1400.92        43.52 o                         
   2  10  -8       1511.53       1459.85        57.23 o                         
   3  10  -8        175.46        145.28        18.08 o                         
   4  10  -8         18.65         43.09        18.67 o                         
   5  10  -8        220.61        195.48        22.71 o                         
   6  10  -8        239.64        247.16        29.51 o                         
   7  10  -8        349.00        375.90        39.06 o                         
   8  10  -8        795.24        915.04        73.87 o                         
  -7  11  -8         18.66          8.76        44.71 o                         
  -6  11  -8        184.11        174.53        36.25 o                         
  -5  11  -8       1751.10       1777.68        75.89 o                         
  -4  11  -8        729.61        772.37        51.46 o                         
  -3  11  -8        570.11        612.09        42.99 o                         
  -2  11  -8       1612.46       1572.81        58.53 o                         
  -1  11  -8        242.24        237.14        19.10 o                         
   0  11  -8         37.77         64.45        13.81 o                         
   1  11  -8        728.50        801.95        40.14 o                         
   2  11  -8       1189.85       1052.02        51.42 o                         
   3  11  -8         34.07         34.33        23.20 o                         
   4  11  -8       1194.09       1275.38        62.17 o                         
   5  11  -8        786.25        742.91        50.93 o                         
   6  11  -8          4.86         33.40        41.83 o                         
   7  11  -8          4.37        -10.57        51.42 o                         
  -5  12  -8         37.84         96.46        38.48 o                         
  -4  12  -8         21.61          5.60        34.47 o                         
  -3  12  -8        568.81        544.94        59.20 o                         
  -2  12  -8       1061.66       1066.60        61.45 o                         
  -1  12  -8        100.02         96.18        27.53 o                         
   0  12  -8        159.63        190.75        36.37 o                         
   1  12  -8        353.48        310.95        36.38 o                         
   2  12  -8         14.50          3.47        35.22 o                         
   3  12  -8         60.50         92.17        68.79 o                         
   4  12  -8        469.47        496.91        50.01 o                         
   5  12  -8        189.07        251.52        47.50 o                         
  -2  13  -8        119.34         90.56        46.24 o                         
  -1  13  -8         37.57         20.68        54.00 o                         
   0  13  -8        739.35        720.17        62.78 o                         
   1  13  -8        841.36        929.29        67.58 o                         
   2  13  -8         21.42         42.89        46.56 o                         
   0   1  -7      14646.51      14192.65       351.68 o                         
   1   1  -7      12058.80      12469.95       308.71 o                         
  -1   2  -7       2895.54       2606.20        76.95 o                         
   0   2  -7       1851.47       1693.56        43.70 o                         
   1   2  -7        292.14        289.22         9.96 o                         
   2   2  -7       3299.14       3274.82        76.72 o                         
  -2   3  -7       7491.99       7674.25       165.14 o                         
  -1   3  -7       3059.63       2822.36        74.87 o                         
   0   3  -7      17605.60      16801.94       449.63 o                         
   1   3  -7      12066.75      11887.48       376.31 o                         
   2   3  -7      11366.29      11379.58       289.39 o                         
   3   3  -7       3369.40       3422.78        79.19 o                         
  -3   4  -7       8035.82       8532.65       193.22 o                         
  -2   4  -7       7089.65       6966.00       178.18 o                         
  -1   4  -7       4699.54       4698.90       107.02 o                         
   0   4  -7       8206.84       8474.29       213.44 o                         
   1   4  -7       2696.27       2904.14        78.99 o                         
   2   4  -7       5786.07       5864.07       155.19 o                         
   3   4  -7      18741.97      19006.94       441.29 o                         
   4   4  -7       6307.69       6346.19       168.81 o                         
  -4   5  -7       4519.99       4448.61       104.52 o                         
  -3   5  -7       4841.12       4844.25       112.94 o                         
  -2   5  -7       2851.66       2923.90        66.39 o                         
  -1   5  -7       6348.68       6115.22       159.76 o                         
   0   5  -7       1566.70       1734.87        39.87 o                         
   1   5  -7      10466.97      11279.55       313.82 o                         
   2   5  -7       2491.73       2490.39        56.60 o                         
   3   5  -7       5130.54       5427.54       114.17 o                         
   4   5  -7         28.45         43.44         6.33 o                         
   5   5  -7       4129.50       4135.54        97.49 o                         
  -5   6  -7        865.92        896.10        25.21 o                         
  -4   6  -7        158.34        154.97         9.34 o                         
  -3   6  -7       2246.46       2237.50        50.56 o                         
  -2   6  -7       1543.46       1501.32        39.22 o                         
  -1   6  -7       5352.14       4875.22       122.25 o                         
   0   6  -7        774.12        676.22        20.23 o                         
   1   6  -7        817.22        762.28        22.58 o                         
   2   6  -7        113.89        139.86         8.35 o                         
   3   6  -7       2464.40       2390.90        58.15 o                         
   4   6  -7       3053.46       3046.26        82.99 o                         
   5   6  -7       1934.33       1879.23        43.74 o                         
   6   6  -7        256.91        271.53        14.29 o                         
  -6   7  -7        365.39        390.05        17.52 o                         
  -5   7  -7       3384.57       3235.92        74.86 o                         
  -4   7  -7       1453.29       1465.90        35.53 o                         
  -3   7  -7       3834.92       3573.11        82.91 o                         
  -2   7  -7        633.64        677.86        19.72 o                         
  -1   7  -7       1412.98       1379.71        39.61 o                         
   0   7  -7       2114.66       2037.70        49.00 o                         
   1   7  -7       1795.95       1773.83        42.60 o                         
   2   7  -7       1725.16       1695.24        55.33 o                         
   3   7  -7       1752.20       1742.86        47.36 o                         
   4   7  -7       2662.60       2656.65        61.01 o                         
   5   7  -7        278.54        274.05        17.21 o                         
   6   7  -7       1509.89       1531.83        38.71 o                         
   7   7  -7        772.08        704.25        32.44 o                         
  -7   8  -7        636.73        656.91        31.92 o                         
  -6   8  -7        614.34        639.56        25.28 o                         
  -5   8  -7       1688.79       1743.06        47.85 o                         
  -4   8  -7        592.21        600.95        21.42 o                         
  -3   8  -7       1327.67       1439.52        36.63 o                         
  -2   8  -7       2501.68       2549.02        60.41 o                         
  -1   8  -7       1729.56       1639.70        41.11 o                         
   0   8  -7       2469.47       2596.47        59.79 o                         
   1   8  -7        281.14        309.43        13.78 o                         
   2   8  -7       1009.02        997.48        29.75 o                         
   3   8  -7        617.78        648.10        22.13 o                         
   4   8  -7       2048.34       2090.21        51.30 o                         
   5   8  -7       1806.57       1733.28        44.59 o                         
   6   8  -7        879.55        986.89        35.52 o                         
   7   8  -7        292.82        319.16        23.62 o                         
   8   8  -7        168.00        162.24        20.25 o                         
  -8   9  -7        344.62        392.68        54.64 o                         
  -7   9  -7        260.90        255.43        24.88 o                         
  -6   9  -7        574.52        547.13        31.20 o                         
  -5   9  -7        490.09        436.19        21.53 o                         
  -4   9  -7       2938.71       2747.24        66.45 o                         
  -3   9  -7       1097.34       1126.97        34.01 o                         
  -2   9  -7       2081.06       2100.42        53.17 o                         
  -1   9  -7         67.64         81.11        11.11 o                         
   0   9  -7       1415.47       1484.04        38.26 o                         
   1   9  -7       1913.05       1937.38        47.42 o                         
   2   9  -7       2384.20       2229.29        60.55 o                         
   3   9  -7       1764.78       1678.19        47.45 o                         
   4   9  -7        775.25        807.54        31.79 o                         
   5   9  -7        474.87        486.29        25.25 o                         
   6   9  -7        571.02        585.66        29.63 o                         
   7   9  -7       1580.60       1437.72        54.74 o                         
   8   9  -7        769.65        855.93        50.11 o                         
   9   9  -7        866.06        926.26        61.21 o                         
  -8  10  -7        450.37        474.88        49.82 o                         
  -7  10  -7        464.72        489.64        35.83 o                         
  -6  10  -7       1229.16       1070.03        49.05 o                         
  -5  10  -7        437.33        431.61        23.72 o                         
  -4  10  -7        729.06        702.69        29.17 o                         
  -3  10  -7        342.92        360.02        20.51 o                         
  -2  10  -7       1043.65        961.69        37.70 o                         
  -1  10  -7        874.17        808.17        30.34 o                         
   0  10  -7       1427.11       1358.41        37.50 o                         
   1  10  -7       1434.59       1400.91        42.91 o                         
   2  10  -7        257.74        288.32        19.30 o                         
   3  10  -7       1492.11       1520.52        52.05 o                         
   4  10  -7        687.37        675.04        33.73 o                         
   5  10  -7       1041.82       1068.60        44.14 o                         
   6  10  -7        553.90        439.18        36.03 o                         
   7  10  -7        939.10        826.07        76.32 o                         
   8  10  -7         40.76         53.34        32.24 o                         
  -7  11  -7        177.60        176.13        72.10 o                         
  -6  11  -7        501.76        493.95        40.26 o                         
  -5  11  -7        661.21        685.17        36.62 o                         
  -4  11  -7        647.71        759.98        41.20 o                         
  -3  11  -7       1716.51       1703.26        51.99 o                         
  -2  11  -7        884.89        789.68        37.12 o                         
  -1  11  -7       1157.20       1159.43        38.48 o                         
   0  11  -7         20.94         30.83        13.91 o                         
   1  11  -7       1121.03       1118.35        45.70 o                         
   2  11  -7        669.43        723.37        35.46 o                         
   3  11  -7       1949.98       2020.62        99.29 o                         
   4  11  -7        362.04        375.81        31.30 o                         
   5  11  -7        774.95        801.74        45.03 o                         
   6  11  -7         78.41         26.51        35.23 o                         
   7  11  -7        518.25        539.78        53.65 o                         
  -5  12  -7        216.21        176.48        38.56 o                         
  -4  12  -7         78.61         75.09        35.48 o                         
  -3  12  -7        361.07        338.91        33.99 o                         
  -2  12  -7        103.56         77.85        27.07 o                         
  -1  12  -7       1937.11       1897.79        90.49 o                         
   0  12  -7        687.99        787.72        43.54 o                         
   1  12  -7        260.83        203.45        37.39 o                         
   2  12  -7         54.63         13.63        35.00 o                         
   3  12  -7        150.35        128.83        38.22 o                         
   4  12  -7        252.63        221.72        43.84 o                         
   5  12  -7        579.89        508.32        56.71 o                         
  -2  13  -7        426.14        413.54        52.76 o                         
  -1  13  -7        334.03        263.90        48.34 o                         
   0  13  -7        114.05        165.44        45.93 o                         
   1  13  -7        162.33        153.73        47.72 o                         
   2  13  -7        265.38        235.87        48.72 o                         
   0   1  -6       3843.40       3406.58        85.63 o                         
   1   1  -6       9774.05       9167.08       233.72 o                         
  -1   2  -6       2274.31       2252.63        55.81 o                         
   0   2  -6      16309.00      15555.97       396.76 o                         
   1   2  -6      19065.14      18243.24       479.33 o                         
   2   2  -6       1665.81       1549.31        35.51 o                         
  -2   3  -6       7223.15       7140.40       173.66 o                         
  -1   3  -6       1206.82       1278.76        29.30 o                         
   0   3  -6       3168.09       2989.94        71.59 o                         
   1   3  -6       5528.97       5273.48       129.52 o                         
   2   3  -6       1725.66       1651.15        42.45 o                         
   3   3  -6      34155.96      34381.72       719.89 o                         
  -3   4  -6      30672.10      31162.08       749.79 o                         
  -2   4  -6       2662.70       2615.64        59.89 o                         
  -1   4  -6      25632.39      24948.96       636.27 o                         
   0   4  -6      37004.40      37822.66       910.07 o                         
   1   4  -6       4831.79       5210.46       124.08 o                         
   2   4  -6        982.17       1153.87        29.45 o                         
   3   4  -6       6035.48       5969.88       134.94 o                         
   4   4  -6       8844.90       9369.72       231.87 o                         
  -4   5  -6       4183.01       4094.10        88.76 o                         
  -3   5  -6        128.21        152.60         9.11 o                         
  -2   5  -6        775.94        815.29        24.29 o                         
  -1   5  -6       9354.65       9511.42       219.21 o                         
   0   5  -6      16909.72      16643.09       379.59 o                         
   1   5  -6         15.10         13.34         4.05 o                         
   2   5  -6       6627.28       7038.61       162.70 o                         
   3   5  -6       4393.83       4233.00        97.92 o                         
   4   5  -6       2878.48       2999.69        75.37 o                         
   5   5  -6        965.48       1064.12        26.63 o                         
  -5   6  -6       2546.90       2530.80        56.33 o                         
  -4   6  -6      10777.66      10470.44       243.45 o                         
  -3   6  -6       1096.04       1006.09        27.65 o                         
  -2   6  -6       1577.64       1492.16        38.48 o                         
  -1   6  -6        246.99        279.28        11.60 o                         
   0   6  -6        362.16        365.46        16.00 o                         
   1   6  -6        384.80        369.44        12.52 o                         
   2   6  -6       4444.63       4817.38       102.21 o                         
   3   6  -6       3014.91       2970.32        72.09 o                         
   4   6  -6       1544.76       1494.77        39.20 o                         
   5   6  -6       1770.67       1728.65        46.65 o                         
   6   6  -6         57.19         74.73        10.72 o                         
  -6   7  -6         63.49         65.56         9.55 o                         
  -5   7  -6        146.75        165.44        10.84 o                         
  -4   7  -6       2588.28       2472.71        60.99 o                         
  -3   7  -6         96.16         89.89         9.24 o                         
  -2   7  -6       6213.77       6187.68       150.83 o                         
  -1   7  -6       5429.37       5402.43       124.12 o                         
   0   7  -6        111.04        132.07         8.60 o                         
   1   7  -6        277.25        308.61        12.09 o                         
   2   7  -6         46.40         63.03         8.08 o                         
   3   7  -6        145.60        163.82        10.86 o                         
   4   7  -6       4402.90       4326.37        99.31 o                         
   5   7  -6       4974.85       5162.86       112.11 o                         
   6   7  -6        320.73        362.44        16.17 o                         
   7   7  -6        647.52        678.45        28.99 o                         
  -7   8  -6        356.79        401.71        20.73 o                         
  -6   8  -6       1168.84       1171.70        34.59 o                         
  -5   8  -6       2103.77       2166.44        53.18 o                         
  -4   8  -6        180.89        207.84        12.81 o                         
  -3   8  -6        234.58        240.51        12.74 o                         
  -2   8  -6       2876.44       2895.75        69.03 o                         
  -1   8  -6       2467.87       2402.59        62.56 o                         
   0   8  -6        512.96        433.80        17.30 o                         
   1   8  -6       6814.19       6978.50       141.29 o                         
   2   8  -6       2410.69       2386.31        60.03 o                         
   3   8  -6        483.07        492.79        19.79 o                         
   4   8  -6         21.32         53.00        11.02 o                         
   5   8  -6        706.76        719.79        25.68 o                         
   6   8  -6        129.89        106.16        15.49 o                         
   7   8  -6       2547.18       2577.54        77.44 o                         
   8   8  -6       1866.44       1944.13        65.22 o                         
  -8   9  -6         14.23         -0.78        25.93 o                         
  -7   9  -6          2.47         23.78        15.86 o                         
  -6   9  -6       1115.13       1125.45        39.10 o                         
  -5   9  -6       2462.36       2426.64        67.05 o                         
  -4   9  -6         35.85         28.99        12.42 o                         
  -3   9  -6       2377.25       2175.46        55.66 o                         
  -2   9  -6       1036.81        908.68        28.49 o                         
  -1   9  -6         16.92         26.81        10.37 o                         
   0   9  -6        468.17        463.73        17.17 o                         
   1   9  -6       3238.69       3353.55        81.78 o                         
   2   9  -6        520.80        554.56        22.06 o                         
   3   9  -6       2819.88       2762.40        71.96 o                         
   4   9  -6       4816.31       4443.66       115.08 o                         
   5   9  -6        323.09        328.12        21.04 o                         
   6   9  -6          5.33         24.81        16.22 o                         
   7   9  -6        649.31        680.45        31.69 o                         
   8   9  -6        804.73        756.03        38.23 o                         
   9   9  -6        323.25        343.93        42.32 o                         
  -8  10  -6        128.98         74.74        38.97 o                         
  -7  10  -6        292.41        306.09        29.55 o                         
  -6  10  -6         82.85        105.43        22.87 o                         
  -5  10  -6        145.02        133.36        18.99 o                         
  -4  10  -6        396.60        381.47        22.06 o                         
  -3  10  -6       4113.79       3915.92       101.42 o                         
  -2  10  -6       1633.20       1567.83        45.56 o                         
  -1  10  -6        456.34        407.75        20.01 o                         
   0  10  -6       1295.34       1195.32        35.00 o                         
   1  10  -6         93.75        106.63        11.18 o                         
   2  10  -6         22.20         22.75        14.37 o                         
   3  10  -6       2161.63       2200.37        66.82 o                         
   4  10  -6       3334.77       3431.83        98.26 o                         
   5  10  -6         11.13         30.23        20.42 o                         
   6  10  -6       1140.29       1175.46        54.41 o                         
   7  10  -6        307.36        322.14        32.32 o                         
   8  10  -6         45.60         52.93        29.71 o                         
  -7  11  -6       1569.14       1727.43       116.95 o                         
  -6  11  -6       1322.80       1364.28        69.87 o                         
  -5  11  -6          3.70         20.00        24.28 o                         
  -4  11  -6        304.33        291.23        24.96 o                         
  -3  11  -6        140.78        114.72        18.41 o                         
  -2  11  -6         65.72         61.27        17.47 o                         
  -1  11  -6       1976.00       1919.18        54.37 o                         
   0  11  -6       3561.86       3592.92        89.97 o                         
   1  11  -6        321.52        316.54        19.61 o                         
   2  11  -6        472.76        499.95        36.01 o                         
   3  11  -6        164.33        145.96        22.86 o                         
   4  11  -6        304.43        314.64        29.06 o                         
   5  11  -6        194.55        221.62        30.81 o                         
   6  11  -6       1377.01       1403.67        90.87 o                         
   7  11  -6        573.45        544.62        81.23 o                         
  -6  12  -6        392.47        368.73        79.32 o                         
  -5  12  -6        296.26        321.35        38.48 o                         
  -4  12  -6       2336.46       2439.27       110.47 o                         
  -3  12  -6        714.53        641.47        68.95 o                         
  -2  12  -6        235.91        270.44        31.01 o                         
  -1  12  -6         79.73         91.12        25.43 o                         
   0  12  -6        341.82        388.90        50.28 o                         
   1  12  -6         56.15         67.48        32.64 o                         
   2  12  -6       1700.73       1537.45        84.02 o                         
   3  12  -6       1584.77       1532.68       115.32 o                         
   4  12  -6         12.84         12.38        38.27 o                         
   5  12  -6        125.07        156.61        44.27 o                         
   6  12  -6         25.48         71.78        56.32 o                         
  -3  13  -6         56.63          0.32        45.16 o                         
  -2  13  -6        515.86        532.57        78.97 o                         
  -1  13  -6        589.72        408.41        51.36 o                         
   0  13  -6        110.59        113.74        44.26 o                         
   1  13  -6         56.43         26.16        43.20 o                         
   2  13  -6        194.54        155.77        51.33 o                         
   3  13  -6        137.38        161.24        46.76 o                         
   0   1  -5       7923.13       7831.13       198.38 o                         
   1   1  -5      13816.12      12887.09       345.34 o                         
  -1   2  -5       1098.16       1176.65        29.14 o                         
   0   2  -5       4531.96       3840.42        92.90 o                         
   1   2  -5        838.75        810.70        20.50 o                         
   2   2  -5       3089.78       2939.74        80.09 o                         
  -2   3  -5       5066.20       4608.46        99.65 o                         
  -1   3  -5       1023.46       1027.02        25.88 o                         
   0   3  -5      35025.90      36133.11      1080.86 o                         
   1   3  -5      10721.87      10638.18       256.79 o                         
   2   3  -5       5606.42       5257.19       141.48 o                         
   3   3  -5       2880.97       2892.68        62.19 o                         
  -3   4  -5       8089.17       8590.02       204.29 o                         
  -2   4  -5      34382.36      36326.85       919.49 o                         
  -1   4  -5      19858.19      19983.01       452.50 o                         
   0   4  -5      12031.80      12864.42       302.32 o                         
   1   4  -5       3225.00       3197.23        85.90 o                         
   2   4  -5       5991.42       6569.96       163.48 o                         
   3   4  -5       9674.52       9901.72       231.93 o                         
   4   4  -5      19186.62      20158.66       456.04 o                         
  -4   5  -5      11088.55      11736.84       282.06 o                         
  -3   5  -5       2710.68       2657.39        59.15 o                         
  -2   5  -5       2259.05       2123.91        47.52 o                         
  -1   5  -5       6543.52       6800.78       170.88 o                         
   0   5  -5        917.21        787.99        21.18 o                         
   1   5  -5       1666.08       1565.44        41.01 o                         
   2   5  -5       1709.30       1573.39        41.40 o                         
   3   5  -5       2069.61       2182.30        53.85 o                         
   4   5  -5          0.51         18.45         6.61 o                         
   5   5  -5       1744.47       1728.65        41.61 o                         
  -5   6  -5       1089.18       1125.00        37.80 o                         
  -4   6  -5        275.63        302.43        12.24 o                         
  -3   6  -5       2018.51       1917.42        48.45 o                         
  -2   6  -5       2105.99       2105.74        53.85 o                         
  -1   6  -5       4877.73       5023.32       108.82 o                         
   0   6  -5        739.56        843.02        26.06 o                         
   1   6  -5       1451.73       1502.50        34.53 o                         
   2   6  -5        665.96        646.91        21.88 o                         
   3   6  -5       3802.15       3858.76        92.87 o                         
   4   6  -5       3490.31       3429.50        76.44 o                         
   5   6  -5       1286.53       1239.98        32.44 o                         
   6   6  -5        394.31        378.35        14.77 o                         
  -6   7  -5        544.25        558.70        26.78 o                         
  -5   7  -5       1238.91       1310.49        36.04 o                         
  -4   7  -5       3079.22       3207.38        74.03 o                         
  -3   7  -5       3292.25       3260.51        75.49 o                         
  -2   7  -5        413.87        414.63        15.24 o                         
  -1   7  -5       1544.43       1484.48        43.20 o                         
   0   7  -5       1373.73       1265.45        31.67 o                         
   1   7  -5       1661.15       1729.96        43.65 o                         
   2   7  -5       1913.32       2175.47        66.68 o                         
   3   7  -5       1919.52       1960.17        50.98 o                         
   4   7  -5       2920.89       2839.89        67.39 o                         
   5   7  -5        327.61        315.60        13.99 o                         
   6   7  -5       1723.56       1671.51        43.16 o                         
   7   7  -5        776.82        726.01        28.82 o                         
  -7   8  -5       1341.59       1324.36        42.88 o                         
  -6   8  -5       1093.95       1077.63        33.77 o                         
  -5   8  -5        699.68        691.31        24.48 o                         
  -4   8  -5       1206.06       1160.72        33.24 o                         
  -3   8  -5        557.99        535.86        20.34 o                         
  -2   8  -5       1735.00       1906.12        43.46 o                         
  -1   8  -5       2886.59       2916.31        66.72 o                         
   0   8  -5       3483.08       3173.45        74.09 o                         
   1   8  -5        291.38        246.86        10.98 o                         
   2   8  -5       1369.14       1328.55        31.62 o                         
   3   8  -5        746.57        707.01        25.09 o                         
   4   8  -5       6008.02       6011.88       157.52 o                         
   5   8  -5        917.95        960.56        31.66 o                         
   6   8  -5       1774.65       1833.39        54.81 o                         
   7   8  -5        684.25        734.00        31.78 o                         
   8   8  -5        158.79        175.57        21.23 o                         
  -8   9  -5        774.56        794.26        46.20 o                         
  -7   9  -5        234.96        222.41        20.84 o                         
  -6   9  -5        859.09        875.90        38.31 o                         
  -5   9  -5        507.93        521.62        25.22 o                         
  -4   9  -5       2372.05       2278.98        55.73 o                         
  -3   9  -5        820.96        801.23        26.15 o                         
  -2   9  -5       1793.04       1700.02        41.42 o                         
  -1   9  -5        171.44        185.62        13.24 o                         
   0   9  -5       2488.88       2482.08        57.30 o                         
   1   9  -5       2189.53       2130.59        57.26 o                         
   2   9  -5       2589.27       2556.72        61.00 o                         
   3   9  -5       1812.54       1767.34        58.15 o                         
   4   9  -5       2135.72       2004.91        56.04 o                         
   5   9  -5        567.97        578.82        28.59 o                         
   6   9  -5        603.35        712.38        37.43 o                         
   7   9  -5       1760.93       1762.80        68.04 o                         
   8   9  -5        571.09        595.73        33.27 o                         
   9   9  -5        723.37        813.41        53.14 o                         
  -9  10  -5         68.38         72.74        38.39 o                         
  -8  10  -5        319.50        314.06        43.46 o                         
  -7  10  -5        417.43        478.72        36.46 o                         
  -6  10  -5       1566.95       1547.74        59.63 o                         
  -5  10  -5        263.08        321.67        32.34 o                         
  -4  10  -5       1021.84        971.31        35.99 o                         
  -3  10  -5        219.39        231.51        16.65 o                         
  -2  10  -5       1148.66       1065.07        34.64 o                         
  -1  10  -5        939.92        896.26        31.74 o                         
   0  10  -5       2996.76       2969.14        69.77 o                         
   1  10  -5       1804.50       1819.59        46.80 o                         
   2  10  -5        431.93        497.88        18.83 o                         
   3  10  -5        975.15       1024.77        39.56 o                         
   4  10  -5        764.06        758.60        33.88 o                         
   5  10  -5        766.69        672.53        40.90 o                         
   6  10  -5        413.43        373.37        27.88 o                         
   7  10  -5       1017.61        988.42        53.23 o                         
   8  10  -5         23.66         -3.48        40.79 o                         
   9  10  -5        461.75        425.93        46.41 o                         
  -7  11  -5         47.52         76.18        34.34 o                         
  -6  11  -5        320.97        391.60        46.26 o                         
  -5  11  -5        317.07        330.45        29.31 o                         
  -4  11  -5       2025.38       1951.68        61.24 o                         
  -3  11  -5       1640.14       1705.26        53.34 o                         
  -2  11  -5        831.79        826.49        33.53 o                         
  -1  11  -5        853.11        766.42        30.62 o                         
   0  11  -5          2.35          6.26        15.19 o                         
   1  11  -5        642.74        599.66        26.95 o                         
   2  11  -5        444.92        430.45        22.47 o                         
   3  11  -5        984.88        954.54        47.90 o                         
   4  11  -5        617.41        592.21        32.97 o                         
   5  11  -5        457.75        528.67        41.58 o                         
   6  11  -5        125.71        190.46        34.72 o                         
   7  11  -5        479.69        373.24        46.51 o                         
  -6  12  -5        910.05        944.49        85.02 o                         
  -5  12  -5       1491.54       1494.36        77.78 o                         
  -4  12  -5        308.61        346.73        41.33 o                         
  -3  12  -5        776.91        784.97        42.97 o                         
  -2  12  -5        284.05        295.86        27.87 o                         
  -1  12  -5       1324.70       1469.35        60.88 o                         
   0  12  -5        785.84        768.72        39.81 o                         
   1  12  -5       1643.82       1548.61        70.56 o                         
   2  12  -5        439.73        419.76        35.65 o                         
   3  12  -5        519.81        563.33        55.69 o                         
   4  12  -5        860.62        865.40        74.95 o                         
   5  12  -5        350.91        382.70        67.52 o                         
   6  12  -5        280.83        265.43        48.04 o                         
  -3  13  -5        258.43        181.28        38.55 o                         
  -2  13  -5         68.06         63.67        44.25 o                         
  -1  13  -5        206.27         81.29        45.76 o                         
   0  13  -5         99.36        108.48        43.39 o                         
   1  13  -5        154.42        163.39        44.19 o                         
   2  13  -5        326.50        326.11        59.88 o                         
   3  13  -5        188.19        190.38        46.37 o                         
   0   0  -4      13053.44      12537.69       631.18 o                         
   0   1  -4       4791.40       4488.11       122.34 o                         
   1   1  -4        173.03        210.46         6.43 o                         
  -1   2  -4      10249.99       9727.74       199.05 o                         
   0   2  -4      15075.00      14873.19       377.24 o                         
   1   2  -4       7793.71       7651.20       188.62 o                         
   2   2  -4       1669.83       1429.39        36.62 o                         
  -2   3  -4       3264.98       3375.22        83.65 o                         
  -1   3  -4      11701.95      12533.49       307.06 o                         
   0   3  -4       1225.16       1232.70        30.67 o                         
   1   3  -4       3524.55       3481.53        83.19 o                         
   2   3  -4        341.64        314.86        10.08 o                         
   3   3  -4         63.36         57.76         4.20 o                         
  -3   4  -4       2381.01       2332.83        55.90 o                         
  -2   4  -4        829.40        805.58        21.77 o                         
  -1   4  -4       1479.44       1489.75        38.02 o                         
   0   4  -4       2514.36       2782.76        81.52 o                         
   1   4  -4      27308.62      28788.55       570.76 o                         
   2   4  -4      15301.56      15347.16       383.55 o                         
   3   4  -4        966.89        789.85        26.04 o                         
   4   4  -4      12057.40      12988.30       284.84 o                         
  -4   5  -4         86.10        121.02         7.49 o                         
  -3   5  -4       3975.34       3677.19        86.08 o                         
  -2   5  -4        917.81        793.31        21.08 o                         
  -1   5  -4         98.07         97.83         5.95 o                         
   0   5  -4        181.57        218.37        11.59 o                         
   1   5  -4        533.73        548.61        14.00 o                         
   2   5  -4        112.57         96.85         6.51 o                         
   3   5  -4       2642.91       2429.77        55.96 o                         
   4   5  -4      16645.89      15973.30       411.56 o                         
   5   5  -4        543.97        485.48        15.44 o                         
  -5   6  -4        471.59        512.64        18.39 o                         
  -4   6  -4        123.63        144.70         9.02 o                         
  -3   6  -4       1624.03       1715.02        40.46 o                         
  -2   6  -4        750.06        807.48        27.96 o                         
  -1   6  -4        624.25        567.94        16.36 o                         
   0   6  -4       2825.89       2606.57        69.62 o                         
   1   6  -4       1249.65       1199.64        31.63 o                         
   2   6  -4        206.03        226.22        12.95 o                         
   3   6  -4        229.77        241.34        10.57 o                         
   4   6  -4       3807.51       4006.21        83.29 o                         
   5   6  -4         13.27         20.20         6.65 o                         
   6   6  -4       1400.10       1470.60        43.04 o                         
  -6   7  -4       2662.92       2718.93        65.31 o                         
  -5   7  -4        241.54        253.40        12.93 o                         
  -4   7  -4       3443.70       3481.32        84.70 o                         
  -3   7  -4        642.98        618.68        19.92 o                         
  -2   7  -4        383.80        408.92        15.75 o                         
  -1   7  -4        950.82        976.40        24.47 o                         
   0   7  -4       4482.94       4518.01        98.88 o                         
   1   7  -4       1096.43       1212.02        39.13 o                         
   2   7  -4       1586.21       1609.09        36.66 o                         
   3   7  -4       2664.48       2659.26        67.17 o                         
   4   7  -4        580.47        614.53        19.88 o                         
   5   7  -4         69.58         77.26         7.81 o                         
   6   7  -4        815.21        791.02        27.60 o                         
   7   7  -4       1787.16       1661.12        46.73 o                         
  -7   8  -4          9.09         25.77        14.17 o                         
  -6   8  -4        168.35        200.25        13.40 o                         
  -5   8  -4        397.40        389.13        18.90 o                         
  -4   8  -4       5850.47       6238.49       143.73 o                         
  -3   8  -4       2498.07       2588.37        68.12 o                         
  -2   8  -4        531.68        564.88        19.73 o                         
  -1   8  -4       2159.01       2191.63        55.36 o                         
   0   8  -4        346.74        401.43        15.68 o                         
   1   8  -4         24.40         16.83         7.15 o                         
   2   8  -4       1226.36       1273.59        29.37 o                         
   3   8  -4       3294.73       3076.31        68.28 o                         
   4   8  -4        610.43        552.57        21.71 o                         
   5   8  -4        966.16       1013.05        29.62 o                         
   6   8  -4        584.29        589.05        26.55 o                         
   7   8  -4         65.11         57.18        11.89 o                         
   8   8  -4         52.33         68.39        15.39 o                         
  -8   9  -4        986.40       1073.68        70.99 o                         
  -7   9  -4       2193.04       2242.60        66.95 o                         
  -6   9  -4        116.58        142.90        15.92 o                         
  -5   9  -4        110.76        110.85        14.87 o                         
  -4   9  -4        291.31        318.35        16.10 o                         
  -3   9  -4        316.72        346.93        16.15 o                         
  -2   9  -4       1789.69       1846.00        46.93 o                         
  -1   9  -4       8195.06       8386.60       195.12 o                         
   0   9  -4       1445.70       1380.62        35.98 o                         
   1   9  -4        522.95        539.83        18.70 o                         
   2   9  -4        108.64        133.98         9.70 o                         
   3   9  -4        428.54        448.62        19.56 o                         
   4   9  -4        484.34        516.33        23.10 o                         
   5   9  -4       3684.89       3676.14       107.07 o                         
   6   9  -4       2279.67       2275.59        72.77 o                         
   7   9  -4         22.54         40.83        18.40 o                         
   8   9  -4        615.50        671.50        42.11 o                         
   9   9  -4         52.01         50.45        29.58 o                         
  -9  10  -4          5.67         84.95        38.44 o                         
  -8  10  -4        337.39        260.81        40.00 o                         
  -7  10  -4        506.48        552.65        36.60 o                         
  -6  10  -4        179.13        189.53        20.38 o                         
  -5  10  -4        938.65       1010.01        50.44 o                         
  -4  10  -4       1141.96       1254.02        40.21 o                         
  -3  10  -4        235.77        257.66        17.14 o                         
  -2  10  -4        266.55        283.71        17.45 o                         
  -1  10  -4       1040.98       1089.33        39.10 o                         
   0  10  -4        576.42        567.34        22.45 o                         
   1  10  -4       1412.38       1389.97        41.56 o                         
   2  10  -4       1299.78       1281.43        35.13 o                         
   3  10  -4         59.96         71.07        11.99 o                         
   4  10  -4        267.39        265.24        20.53 o                         
   5  10  -4        332.17        267.55        22.86 o                         
   6  10  -4        281.91        264.10        24.68 o                         
   7  10  -4        294.08        350.99        33.28 o                         
   8  10  -4       1007.61       1005.05        59.45 o                         
   9  10  -4        331.63        429.39        42.13 o                         
  -7  11  -4         46.94         61.02        33.01 o                         
  -6  11  -4        170.49        186.39        30.02 o                         
  -5  11  -4        894.74        921.46        47.77 o                         
  -4  11  -4        898.63        855.05        38.53 o                         
  -3  11  -4        516.90        541.82        31.31 o                         
  -2  11  -4       1074.51       1097.27        39.72 o                         
  -1  11  -4         87.07        103.40        15.60 o                         
   0  11  -4        305.81        332.76        19.09 o                         
   1  11  -4        781.78        809.49        31.09 o                         
   2  11  -4        911.74        873.01        31.41 o                         
   3  11  -4         34.27         32.15        20.29 o                         
   4  11  -4       2572.80       2506.82       100.53 o                         
   5  11  -4        400.69        485.28        43.67 o                         
   6  11  -4         55.59         83.50        33.94 o                         
   7  11  -4          6.73          5.09        37.42 o                         
  -6  12  -4        549.21        599.44        55.31 o                         
  -5  12  -4         29.89         24.22        36.42 o                         
  -4  12  -4          8.25         27.46        27.82 o                         
  -3  12  -4       1074.32       1241.87        58.74 o                         
  -2  12  -4       2623.87       2734.86        87.23 o                         
  -1  12  -4        374.77        419.37        27.01 o                         
   0  12  -4        772.56        823.12        41.70 o                         
   1  12  -4        964.75       1053.63        49.87 o                         
   2  12  -4         49.97         76.71        28.67 o                         
   3  12  -4        140.07        186.33        36.02 o                         
   4  12  -4       2162.56       2001.88        96.90 o                         
   5  12  -4        553.21        545.90        51.05 o                         
   6  12  -4        424.68        521.80        54.89 o                         
  -3  13  -4          4.97        -13.53        37.47 o                         
  -2  13  -4         80.25         42.23        32.25 o                         
  -1  13  -4         88.68         69.28        39.12 o                         
   0  13  -4        563.56        602.68        57.07 o                         
   1  13  -4        353.42        355.67        48.34 o                         
   2  13  -4         91.12         40.78        40.87 o                         
   3  13  -4        126.70        128.46        45.14 o                         
   1   1  -3      12122.58      11983.35       320.04 o                         
  -1   2  -3       2837.89       2592.94        69.34 o                         
   0   2  -3       1826.75       2031.40        55.70 o                         
   1   2  -3        318.95        319.11        10.09 o                         
   2   2  -3        640.18        691.03        22.86 o                         
  -2   3  -3       1237.78       1164.83        28.65 o                         
  -1   3  -3       3611.71       3569.27        77.66 o                         
   0   3  -3       1951.76       2063.46        47.70 o                         
   1   3  -3       4956.92       5035.00       113.15 o                         
   2   3  -3       1680.70       1607.10        40.69 o                         
   3   3  -3        734.03        797.87        19.58 o                         
  -3   4  -3       2052.09       1913.78        53.99 o                         
  -2   4  -3       6830.58       7440.59       186.34 o                         
  -1   4  -3       5057.48       5911.48       151.95 o                         
   0   4  -3       1410.32       1534.91        37.26 o                         
   1   4  -3       2043.62       2061.93        56.10 o                         
   2   4  -3       3271.36       3146.69        73.81 o                         
   3   4  -3       3699.47       3544.62        79.83 o                         
   4   4  -3       9024.84       8852.24       274.08 o                         
  -4   5  -3       6344.12       6660.81       147.08 o                         
  -3   5  -3        438.49        437.50        14.32 o                         
  -2   5  -3       1173.26       1130.87        29.26 o                         
  -1   5  -3       2018.71       2013.24        49.67 o                         
   0   5  -3       5786.81       5725.22       153.26 o                         
   1   5  -3       2205.51       2058.13        56.17 o                         
   2   5  -3       2036.46       2001.84        55.26 o                         
   3   5  -3       2754.93       2818.38        62.48 o                         
   4   5  -3         40.48         33.95         5.60 o                         
   5   5  -3       1198.59       1139.84        27.09 o                         
  -5   6  -3        324.46        326.69        13.23 o                         
  -4   6  -3        514.06        506.32        15.93 o                         
  -3   6  -3        272.77        305.11        11.80 o                         
  -2   6  -3       2057.65       2153.72        51.66 o                         
  -1   6  -3       4079.37       4586.53       102.63 o                         
   0   6  -3       1752.84       1817.60        46.81 o                         
   1   6  -3       1619.63       1525.87        39.51 o                         
   2   6  -3        206.40        197.24         8.27 o                         
   3   6  -3       1194.27       1133.20        30.29 o                         
   4   6  -3       1225.33       1271.75        33.39 o                         
   5   6  -3       1545.55       1435.22        36.61 o                         
   6   6  -3        535.54        539.86        19.80 o                         
  -6   7  -3        697.62        726.28        22.53 o                         
  -5   7  -3       1809.33       1872.90        45.58 o                         
  -4   7  -3       3271.05       3279.05        70.81 o                         
  -3   7  -3       1656.41       1723.72        43.60 o                         
  -2   7  -3         91.46        117.54         8.71 o                         
  -1   7  -3       2155.97       2281.62        53.69 o                         
   0   7  -3       3099.75       2978.75        70.38 o                         
   1   7  -3       2893.25       3213.61        73.67 o                         
   2   7  -3       1988.81       2001.25        56.73 o                         
   3   7  -3       1252.18       1184.61        30.68 o                         
   4   7  -3       1814.22       1879.98        48.96 o                         
   5   7  -3        282.86        322.97        14.28 o                         
   6   7  -3        754.44        784.66        26.32 o                         
   7   7  -3        770.84        792.02        27.55 o                         
  -7   8  -3        552.66        548.33        33.87 o                         
  -6   8  -3        128.40        144.71        12.33 o                         
  -5   8  -3       1046.70       1079.21        31.53 o                         
  -4   8  -3        786.20        728.36        24.92 o                         
  -3   8  -3       2581.81       2591.09        68.18 o                         
  -2   8  -3       4029.66       4059.13        98.54 o                         
  -1   8  -3       1255.70       1315.92        35.18 o                         
   0   8  -3       1680.65       1705.96        42.57 o                         
   1   8  -3        614.63        608.47        19.49 o                         
   2   8  -3        847.65        811.84        22.63 o                         
   3   8  -3        479.86        480.46        18.72 o                         
   4   8  -3       7383.53       7349.54       159.77 o                         
   5   8  -3       1202.78       1178.37        29.60 o                         
   6   8  -3        382.91        389.63        18.47 o                         
   7   8  -3        261.34        219.28        17.34 o                         
   8   8  -3        725.08        745.77        31.03 o                         
  -8   9  -3        169.50        173.51        26.99 o                         
  -7   9  -3        459.73        501.37        25.62 o                         
  -6   9  -3        397.19        398.01        21.76 o                         
  -5   9  -3       1115.35       1198.61        37.87 o                         
  -4   9  -3       3812.42       4090.00        88.03 o                         
  -3   9  -3       1235.60       1195.61        34.95 o                         
  -2   9  -3        709.17        769.62        24.70 o                         
  -1   9  -3         99.41        140.22        11.94 o                         
   0   9  -3        968.86        868.60        25.61 o                         
   1   9  -3        943.06        965.34        28.70 o                         
   2   9  -3       3666.55       3654.63        77.71 o                         
   3   9  -3       1810.29       1768.71        44.98 o                         
   4   9  -3       1223.77       1172.33        31.19 o                         
   5   9  -3        328.09        330.90        18.46 o                         
   6   9  -3        541.52        521.99        32.46 o                         
   7   9  -3        777.71        835.89        33.78 o                         
   8   9  -3       2259.67       2280.87        76.91 o                         
   9   9  -3       1452.07       1535.35        81.19 o                         
  -9  10  -3         53.30         38.04        38.51 o                         
  -8  10  -3        742.57        602.62        47.63 o                         
  -7  10  -3        336.18        405.82        34.16 o                         
  -6  10  -3        276.70        323.70        21.79 o                         
  -5  10  -3        106.87         98.39        17.49 o                         
  -4  10  -3        769.46        867.49        39.98 o                         
  -3  10  -3         38.63         38.48        14.29 o                         
  -2  10  -3        633.28        675.65        32.14 o                         
  -1  10  -3        383.88        341.06        17.14 o                         
   0  10  -3        132.89        177.60        13.08 o                         
   1  10  -3         69.98         44.03        10.91 o                         
   2  10  -3        608.54        563.44        20.40 o                         
   3  10  -3        261.44        250.87        16.34 o                         
   4  10  -3        413.25        469.20        29.02 o                         
   5  10  -3        833.57        803.35        35.02 o                         
   6  10  -3        246.04        265.79        26.14 o                         
   7  10  -3        531.08        488.44        40.63 o                         
   8  10  -3         17.65        148.90        35.38 o                         
   9  10  -3        515.77        514.78        50.15 o                         
  -8  11  -3        964.66        848.27       101.35 o                         
  -7  11  -3         91.15        160.34        34.34 o                         
  -6  11  -3        450.53        521.20        43.05 o                         
  -5  11  -3        422.33        384.43        31.64 o                         
  -4  11  -3        886.01        905.96        43.17 o                         
  -3  11  -3        379.51        448.29        23.81 o                         
  -2  11  -3        317.92        313.79        19.78 o                         
  -1  11  -3        725.00        715.80        29.09 o                         
   0  11  -3        302.79        346.48        19.65 o                         
   1  11  -3        979.53        953.75        37.69 o                         
   2  11  -3        285.80        294.11        18.00 o                         
   3  11  -3        775.89        712.93        28.45 o                         
   4  11  -3        393.93        412.23        26.95 o                         
   5  11  -3        532.32        519.48        38.05 o                         
   6  11  -3         29.34          0.26        33.16 o                         
   7  11  -3        416.43        371.21        44.51 o                         
   8  11  -3        600.80        552.82        61.04 o                         
  -6  12  -3        748.06        875.42        60.39 o                         
  -5  12  -3       1141.84       1125.88        69.25 o                         
  -4  12  -3        176.12        193.82        28.27 o                         
  -3  12  -3        698.34        720.37        44.64 o                         
  -2  12  -3        235.05        204.12        23.41 o                         
  -1  12  -3       2583.82       2687.20        86.43 o                         
   0  12  -3        906.78        950.92        42.04 o                         
   1  12  -3       1368.31       1474.37        56.60 o                         
   2  12  -3        102.26         94.26        21.57 o                         
   3  12  -3        626.36        631.32        62.29 o                         
   4  12  -3        690.86        757.81        52.95 o                         
   5  12  -3        702.69        717.63        51.52 o                         
   6  12  -3        944.64        796.97       112.07 o                         
  -4  13  -3        375.27        389.40        41.11 o                         
  -3  13  -3        173.94        159.26        35.97 o                         
  -2  13  -3        121.43        111.67        32.70 o                         
  -1  13  -3        678.82        667.91        44.03 o                         
   0  13  -3        133.76        128.32        39.24 o                         
   1  13  -3        402.21        446.26        59.83 o                         
   2  13  -3        649.07        745.28        60.77 o                         
   3  13  -3        180.93        124.21        45.33 o                         
   4  13  -3        213.96        200.08        50.11 o                         
   0   1  -2       8223.16       8997.86       521.03 o                         
   1   1  -2       1365.30       1372.86        49.58 o                         
  -1   2  -2       1334.40       1404.02        35.30 o                         
   0   2  -2      21746.34      21297.05       580.05 o                         
   1   2  -2       6874.11       6589.45       170.93 o                         
   2   2  -2       1100.41        955.90        27.84 o                         
  -2   3  -2        213.64        210.34         8.68 o                         
  -1   3  -2       3426.52       3263.44        72.50 o                         
   0   3  -2       1975.10       2065.45        56.28 o                         
   1   3  -2       1860.68       1792.89        45.94 o                         
   2   3  -2        489.88        414.46        12.20 o                         
   3   3  -2       7180.85       6972.01       186.21 o                         
  -3   4  -2       7786.80       8027.97       177.89 o                         
  -2   4  -2        201.12        210.23         8.36 o                         
  -1   4  -2      15176.00      14855.90       332.32 o                         
   0   4  -2      33626.58      33622.90       815.92 o                         
   1   4  -2       1377.02       1474.32        37.45 o                         
   2   4  -2       2053.28       2229.90        66.05 o                         
   3   4  -2       3124.54       2856.42        62.62 o                         
   4   4  -2       3215.11       3463.95        78.70 o                         
  -4   5  -2       2127.23       2190.42        49.58 o                         
  -3   5  -2        279.02        273.00        10.02 o                         
  -2   5  -2        620.88        620.74        21.02 o                         
  -1   5  -2       6674.99       7027.23       155.00 o                         
   0   5  -2      10439.85      11104.67       268.30 o                         
   1   5  -2        728.13        692.14        20.94 o                         
   2   5  -2       2198.17       2174.65        48.92 o                         
   3   5  -2        760.04        729.46        23.23 o                         
   4   5  -2       1993.00       2049.42        48.94 o                         
   5   5  -2       1158.45       1131.05        28.58 o                         
  -5   6  -2       2904.44       3027.29        67.60 o                         
  -4   6  -2       5938.99       6285.00       131.70 o                         
  -3   6  -2        527.05        546.63        15.83 o                         
  -2   6  -2        661.38        691.00        19.38 o                         
  -1   6  -2        598.89        585.63        17.72 o                         
   0   6  -2       3604.14       3995.36       104.81 o                         
   1   6  -2       2904.43       3087.05        72.42 o                         
   2   6  -2       2551.14       2520.03        62.57 o                         
   3   6  -2       1202.23       1168.82        41.70 o                         
   4   6  -2        511.09        587.31        18.45 o                         
   5   6  -2        427.06        427.07        15.36 o                         
   6   6  -2        140.96        133.29        10.12 o                         
  -6   7  -2         89.10         96.43        10.16 o                         
  -5   7  -2        230.35        257.07        12.17 o                         
  -4   7  -2       2402.88       2481.15        59.00 o                         
  -3   7  -2        675.05        687.66        21.03 o                         
  -2   7  -2       4680.81       4779.97       104.19 o                         
  -1   7  -2       3746.09       3786.54        96.93 o                         
   0   7  -2        803.94        755.99        22.49 o                         
   1   7  -2        199.67        236.03        10.20 o                         
   2   7  -2        982.31        996.49        27.99 o                         
   3   7  -2        152.48        146.21        10.07 o                         
   4   7  -2       3901.91       3851.66        88.30 o                         
   5   7  -2       5026.69       5144.50       119.51 o                         
   6   7  -2        137.80        141.83        11.23 o                         
   7   7  -2        635.83        644.87        23.66 o                         
  -7   8  -2        275.22        302.56        20.28 o                         
  -6   8  -2       3315.66       3350.68        77.07 o                         
  -5   8  -2       4891.28       4638.62       116.68 o                         
  -4   8  -2       2081.65       2289.52        52.15 o                         
  -3   8  -2       1659.87       1716.94        41.60 o                         
  -2   8  -2       1176.46       1173.46        32.85 o                         
  -1   8  -2       3679.81       3678.05        87.57 o                         
   0   8  -2       3340.68       3568.91        81.87 o                         
   1   8  -2      11439.10      10882.25       249.23 o                         
   2   8  -2       1580.57       1555.04        36.73 o                         
   3   8  -2        833.35        846.59        25.04 o                         
   4   8  -2        102.54         87.38         9.31 o                         
   5   8  -2       1099.56       1189.86        32.77 o                         
   6   8  -2        216.71        281.58        14.80 o                         
   7   8  -2       4061.49       4084.53       103.30 o                         
   8   8  -2       3737.75       3614.75       102.26 o                         
  -8   9  -2        175.66        153.58        25.62 o                         
  -7   9  -2        143.10        129.96        18.36 o                         
  -6   9  -2       1369.16       1384.11        42.50 o                         
  -5   9  -2       1583.40       1592.24        46.15 o                         
  -4   9  -2         85.73        121.61        12.23 o                         
  -3   9  -2       1313.61       1345.75        35.44 o                         
  -2   9  -2         79.82         75.88        11.06 o                         
  -1   9  -2         11.55         18.49        10.01 o                         
   0   9  -2       2407.50       2314.39        58.54 o                         
   1   9  -2       2213.41       2217.37        55.41 o                         
   2   9  -2         14.59         23.28         8.99 o                         
   3   9  -2       2087.69       2037.24        49.52 o                         
   4   9  -2       2030.07       1979.02        50.87 o                         
   5   9  -2        537.67        481.20        21.25 o                         
   6   9  -2        520.72        523.60        26.68 o                         
   7   9  -2        592.50        611.23        26.65 o                         
   8   9  -2        712.62        678.56        37.11 o                         
   9   9  -2        370.54        395.43        39.04 o                         
  -9  10  -2        591.08        492.50        57.20 o                         
  -8  10  -2        108.09         98.42        33.79 o                         
  -7  10  -2         78.42        128.82        26.05 o                         
  -6  10  -2          3.59         22.34        18.01 o                         
  -5  10  -2         69.41         65.74        16.80 o                         
  -4  10  -2        402.16        454.82        25.08 o                         
  -3  10  -2       1085.15       1125.86        34.63 o                         
  -2  10  -2        158.80        156.10        14.01 o                         
  -1  10  -2        265.94        286.60        15.69 o                         
   0  10  -2        478.58        606.21        23.35 o                         
   1  10  -2        101.83         93.03        12.27 o                         
   2  10  -2         32.51         57.42        11.66 o                         
   3  10  -2        949.13        919.99        32.65 o                         
   4  10  -2       1305.65       1187.98        38.92 o                         
   5  10  -2         26.09         30.74        12.53 o                         
   6  10  -2        417.13        439.10        25.89 o                         
   7  10  -2        145.48        150.48        28.95 o                         
   8  10  -2        296.78        311.80        43.51 o                         
   9  10  -2        193.29        191.03        43.28 o                         
  -8  11  -2         87.87         83.69        38.95 o                         
  -7  11  -2       1115.21       1256.79        67.02 o                         
  -6  11  -2        541.54        537.81        50.44 o                         
  -5  11  -2         47.06         52.26        21.07 o                         
  -4  11  -2         19.16         53.51        19.43 o                         
  -3  11  -2        298.07        343.70        22.93 o                         
  -2  11  -2         11.47         22.41        17.31 o                         
  -1  11  -2       1145.15       1128.04        39.14 o                         
   0  11  -2       3216.89       3141.56        87.43 o                         
   1  11  -2         98.32         63.85        14.95 o                         
   2  11  -2        385.65        440.32        21.06 o                         
   3  11  -2         21.21         40.24        13.96 o                         
   4  11  -2        164.10        158.48        15.88 o                         
   5  11  -2        151.43        109.47        27.00 o                         
   6  11  -2       1133.66        984.97        61.49 o                         
   7  11  -2        577.63        512.42        48.05 o                         
   8  11  -2        269.61        264.44        48.60 o                         
  -6  12  -2        254.41        292.82        38.20 o                         
  -5  12  -2        447.23        485.43        40.29 o                         
  -4  12  -2       2570.77       2655.11        99.79 o                         
  -3  12  -2        584.84        667.27        43.75 o                         
  -2  12  -2         53.14         31.23        20.58 o                         
  -1  12  -2          6.38          7.98        20.61 o                         
   0  12  -2       1222.12       1132.10        44.16 o                         
   1  12  -2        158.48        184.79        23.12 o                         
   2  12  -2       2228.30       2088.24        71.53 o                         
   3  12  -2       1915.46       1843.60        71.36 o                         
   4  12  -2          9.36         36.04        29.21 o                         
   5  12  -2        116.13        156.11        38.15 o                         
   6  12  -2         43.25         43.86        40.95 o                         
  -4  13  -2       1134.77       1095.89        67.31 o                         
  -3  13  -2         68.55         86.92        36.83 o                         
  -2  13  -2        737.46        803.52        72.90 o                         
  -1  13  -2        703.80        713.48        44.03 o                         
   0  13  -2         26.18          4.88        29.04 o                         
   1  13  -2        334.72        392.34        43.07 o                         
   2  13  -2        527.44        516.63        52.28 o                         
   3  13  -2        345.35        321.75        49.90 o                         
   4  13  -2        341.24        292.81        51.52 o                         
   1   1  -1      13853.56      14699.86      1325.85 o                         
  -1   2  -1       5016.06       5016.30       136.29 o                         
   0   2  -1      15417.73      15718.96       369.58 o                         
   1   2  -1       5679.44       4985.49       153.94 o                         
  -2   3  -1       4037.18       3793.49        91.36 o                         
  -1   3  -1       1619.07       1511.49        34.95 o                         
   1   3  -1       4189.28       3865.27        95.98 o                         
   2   3  -1       1800.58       1612.80        38.40 o                         
   3   3  -1       1347.69       1401.97        31.24 o                         
  -3   4  -1       3862.69       3920.56       100.96 o                         
  -2   4  -1       3247.66       3014.14        71.64 o                         
  -1   4  -1       7411.36       7572.45       167.04 o                         
   0   4  -1      35283.51      36740.94       826.24 o                         
   1   4  -1       5123.80       5023.95       125.89 o                         
   2   4  -1       4851.23       4845.53       110.76 o                         
   3   4  -1      12309.11      12663.62       292.49 o                         
   4   4  -1       7190.41       7103.77       168.07 o                         
  -4   5  -1       5492.88       5236.55       116.58 o                         
  -3   5  -1       3774.74       3852.85        87.22 o                         
  -2   5  -1        502.23        512.78        14.38 o                         
  -1   5  -1       4589.75       4448.67       107.38 o                         
   0   5  -1      11545.02      11639.17       274.89 o                         
   1   5  -1      14450.33      14739.53       319.86 o                         
   2   5  -1       3797.66       3501.75        83.26 o                         
   3   5  -1       5861.76       6066.28       140.47 o                         
   4   5  -1        425.03        443.12        15.59 o                         
   5   5  -1       2444.85       2533.15        58.38 o                         
  -5   6  -1       1889.29       1976.38        48.98 o                         
  -4   6  -1        402.33        413.79        14.39 o                         
  -3   6  -1       3255.01       3282.65        84.37 o                         
  -2   6  -1       1462.27       1504.98        38.13 o                         
  -1   6  -1         20.25          8.32         5.80 o                         
   0   6  -1       5338.52       5163.94       141.19 o                         
   1   6  -1       2622.20       2872.54        66.68 o                         
   2   6  -1        164.94        129.81         7.78 o                         
   3   6  -1       3920.45       4070.26        90.70 o                         
   4   6  -1       5200.92       5304.19       117.15 o                         
   5   6  -1       2480.28       2518.50        59.97 o                         
   6   6  -1       1077.84       1055.42        27.58 o                         
  -6   7  -1        463.75        462.74        18.03 o                         
  -5   7  -1       4433.56       4355.52       104.39 o                         
  -4   7  -1       2659.61       2493.72        62.52 o                         
  -3   7  -1       3272.71       3374.01        78.05 o                         
  -2   7  -1        923.64        943.68        25.38 o                         
  -1   7  -1       2271.48       2256.19        63.13 o                         
   0   7  -1       5506.81       6062.23       133.47 o                         
   1   7  -1       3544.87       3403.31        89.75 o                         
   2   7  -1       2843.86       2711.58        62.99 o                         
   3   7  -1        974.11       1012.90        31.70 o                         
   4   7  -1       2480.06       2560.15        65.66 o                         
   5   7  -1         19.23         36.31         8.21 o                         
   6   7  -1        915.23        862.95        26.57 o                         
   7   7  -1        960.90        936.74        29.90 o                         
  -7   8  -1       6514.13       6802.50       160.27 o                         
  -6   8  -1       3931.64       3507.64        97.86 o                         
  -5   8  -1       2892.88       2799.16        64.20 o                         
  -4   8  -1       3004.74       3104.01        66.12 o                         
  -3   8  -1       1186.21       1215.31        31.87 o                         
  -2   8  -1       3615.77       3306.49        72.06 o                         
  -1   8  -1       8695.18       8720.28       182.98 o                         
   0   8  -1      17268.01      17376.51       382.02 o                         
   1   8  -1       1234.95       1151.06        35.52 o                         
   2   8  -1       5625.20       5910.42       142.31 o                         
   3   8  -1       2404.49       2295.70        60.72 o                         
   4   8  -1       3943.51       3759.63        87.50 o                         
   5   8  -1       3127.32       3232.73        69.87 o                         
   6   8  -1       3057.67       2906.06        69.79 o                         
   7   8  -1        741.76        724.84        29.34 o                         
   8   8  -1       1989.81       2100.57        63.97 o                         
  -8   9  -1       1422.71       1454.05        54.38 o                         
  -7   9  -1        186.32        185.20        19.47 o                         
  -6   9  -1        328.08        343.48        20.00 o                         
  -5   9  -1        462.72        490.54        27.58 o                         
  -4   9  -1        940.03        937.07        29.54 o                         
  -3   9  -1        528.02        540.84        24.03 o                         
  -2   9  -1       1064.80       1118.04        32.86 o                         
  -1   9  -1        212.55        258.41        13.55 o                         
   0   9  -1       5148.49       4897.98       104.27 o                         
   1   9  -1        215.43        221.06        12.84 o                         
   2   9  -1        100.68        135.01        10.49 o                         
   3   9  -1        176.92        158.55        11.57 o                         
   4   9  -1        779.16        786.00        27.30 o                         
   5   9  -1        273.17        323.75        18.77 o                         
   6   9  -1        464.81        442.98        22.83 o                         
   7   9  -1        443.51        448.19        25.04 o                         
   8   9  -1        385.00        423.05        29.97 o                         
   9   9  -1         43.26         96.70        31.53 o                         
  -9  10  -1         36.96        -14.01        46.97 o                         
  -8  10  -1        587.53        481.44        42.01 o                         
  -7  10  -1        255.24        276.33        27.84 o                         
  -6  10  -1        423.83        393.06        24.26 o                         
  -5  10  -1        281.18        243.96        20.46 o                         
  -4  10  -1        922.69        936.36        32.08 o                         
  -3  10  -1         15.51         18.26        12.69 o                         
  -2  10  -1        715.98        737.00        26.29 o                         
  -1  10  -1        672.66        655.19        23.79 o                         
   0  10  -1       2796.03       2651.64        67.30 o                         
   1  10  -1        207.83        242.45        14.57 o                         
   2  10  -1        270.73        260.67        14.16 o                         
   3  10  -1        393.47        388.78        18.86 o                         
   4  10  -1        763.68        838.58        28.78 o                         
   5  10  -1       1062.22       1103.64        36.42 o                         
   6  10  -1        223.84        232.01        17.96 o                         
   7  10  -1        387.01        339.00        32.03 o                         
   8  10  -1          2.08          9.62        37.98 o                         
   9  10  -1         89.93         73.16        42.11 o                         
  -8  11  -1        796.14        891.19        65.04 o                         
  -7  11  -1        159.64        132.95        32.58 o                         
  -6  11  -1        261.32        224.31        31.49 o                         
  -5  11  -1        278.67        276.24        23.84 o                         
  -4  11  -1        708.53        669.88        36.95 o                         
  -3  11  -1        848.43        808.90        34.43 o                         
  -2  11  -1        266.35        304.41        18.77 o                         
  -1  11  -1        620.35        600.18        26.33 o                         
   0  11  -1         70.16        108.10        15.86 o                         
   1  11  -1        905.20        912.13        35.80 o                         
   2  11  -1        645.58        631.78        26.75 o                         
   3  11  -1       1390.55       1366.23        47.63 o                         
   4  11  -1        311.55        360.66        18.78 o                         
   5  11  -1        331.37        295.94        24.13 o                         
   6  11  -1        125.24        134.15        30.97 o                         
   7  11  -1        386.16        350.24        43.01 o                         
   8  11  -1        706.83        584.00        71.34 o                         
  -6  12  -1        389.17        462.47        40.61 o                         
  -5  12  -1        846.27        863.70        56.78 o                         
  -4  12  -1        330.99        329.12        47.06 o                         
  -3  12  -1        748.08        790.95        41.57 o                         
  -2  12  -1        343.66        370.03        25.84 o                         
  -1  12  -1        487.36        507.36        36.44 o                         
   0  12  -1       1703.17       1563.93        53.73 o                         
   1  12  -1       1071.83       1135.06        42.77 o                         
   2  12  -1        330.21        356.01        26.84 o                         
   3  12  -1        444.18        466.08        31.88 o                         
   4  12  -1        956.53        991.57        61.55 o                         
   5  12  -1        795.00        786.12        51.63 o                         
   6  12  -1        781.62        795.68        58.81 o                         
  -4  13  -1        182.65        192.29        38.20 o                         
  -3  13  -1       1309.66       1155.65       101.18 o                         
  -2  13  -1        932.47        862.25        83.05 o                         
  -1  13  -1        170.12        163.87        32.98 o                         
   0  13  -1        567.56        531.75        39.38 o                         
   1  13  -1        198.32        174.37        38.51 o                         
   2  13  -1        408.89        374.51        44.93 o                         
   3  13  -1        813.17        735.75        61.55 o                         
   4  13  -1       1419.91       1253.91        91.83 o                         
   1   1   0        311.23        214.35        11.63 o                         
  -1   2   0       8394.24       8010.94       200.56 o                         
   0   2   0       9518.81       9127.49       199.69 o                         
   1   2   0        226.74        256.94         7.32 o                         
   2   2   0        767.88        721.19        16.85 o                         
  -2   3   0       5222.56       4721.62       113.50 o                         
  -1   3   0       4229.69       3954.63        87.74 o                         
   0   3   0       8589.40       9120.49       228.85 o                         
   1   3   0       2004.71       1859.73        45.91 o                         
   2   3   0       4385.78       3876.33       121.98 o                         
   3   3   0        157.15        180.54         6.77 o                         
  -3   4   0        158.03        146.77         6.40 o                         
  -2   4   0       2469.68       2567.46        60.93 o                         
  -1   4   0       4214.25       4037.97        90.10 o                         
   0   4   0        732.25        669.89        19.97 o                         
   1   4   0      29285.65      28489.13       678.05 o                         
   2   4   0      20303.90      21622.47       514.75 o                         
   3   4   0        115.85        102.38         6.02 o                         
   4   4   0      10000.70      10114.01       223.51 o                         
  -4   5   0       2184.09       2167.68        55.55 o                         
  -3   5   0       6439.16       6918.80       147.80 o                         
  -2   5   0      11909.33      11280.11       258.71 o                         
  -1   5   0       1350.56       1400.94        33.85 o                         
   0   5   0        553.68        583.97        15.53 o                         
   1   5   0        395.36        450.93        13.50 o                         
   2   5   0        580.46        578.02        18.65 o                         
   3   5   0       2802.60       2949.79        70.29 o                         
   4   5   0      23587.83      24017.82       602.18 o                         
   5   5   0       6638.73       6407.48       164.72 o                         
  -5   6   0        358.35        357.48        13.30 o                         
  -4   6   0        128.05        127.31         7.91 o                         
  -3   6   0       1012.96        947.29        24.73 o                         
  -2   6   0       3520.52       3251.48        71.60 o                         
  -1   6   0        139.06        148.62         9.21 o                         
   0   6   0      44349.12      46599.77      1107.26 o                         
   1   6   0       4684.33       4327.74       105.36 o                         
   2   6   0         27.61         23.42         5.87 o                         
   3   6   0         12.99         17.26         6.05 o                         
   4   6   0       3008.98       3169.71        76.17 o                         
   5   6   0        190.59        185.35         9.77 o                         
   6   6   0       2615.52       2558.51        66.57 o                         
  -6   7   0       3490.41       3695.37        86.36 o                         
  -5   7   0        391.20        384.80        14.64 o                         
  -4   7   0       1806.44       1788.10        47.18 o                         
  -3   7   0       1948.40       2021.62        45.76 o                         
  -2   7   0         22.11         35.82         6.96 o                         
  -1   7   0        417.20        344.33        14.13 o                         
   0   7   0      19702.21      20152.77       426.79 o                         
   1   7   0       2742.65       2675.21        65.05 o                         
   2   7   0       1209.72       1212.30        31.86 o                         
   3   7   0       7897.77       7867.53       182.56 o                         
   4   7   0       1293.62       1240.02        33.04 o                         
   5   7   0         37.86         29.99         8.32 o                         
   6   7   0        370.61        377.62        15.38 o                         
   7   7   0       1154.59       1121.94        32.46 o                         
  -7   8   0        172.16        198.65        15.83 o                         
  -6   8   0        535.74        552.37        22.66 o                         
  -5   8   0        215.76        212.10        13.17 o                         
  -4   8   0      16393.95      16232.23       390.39 o                         
  -3   8   0      19165.56      18761.69       450.02 o                         
  -2   8   0         50.05         49.89         8.91 o                         
  -1   8   0       6988.21       6592.72       167.85 o                         
   0   8   0       1218.40       1231.27        31.08 o                         
   1   8   0         63.39         81.02         8.98 o                         
   2   8   0       5392.65       5098.72       134.94 o                         
   3   8   0      17100.20      17827.73       406.47 o                         
   4   8   0       2393.61       2446.89        58.05 o                         
   5   8   0       4194.33       4324.19        97.35 o                         
   6   8   0       3666.78       3558.08        79.25 o                         
   7   8   0         72.48         80.63        13.66 o                         
   8   8   0        574.21        595.18        32.11 o                         
  -8   9   0       1725.90       1886.48        62.82 o                         
  -7   9   0        592.32        535.89        34.60 o                         
  -6   9   0          1.04         -5.89        14.06 o                         
  -5   9   0         23.87         23.82        12.59 o                         
  -4   9   0        377.46        369.82        16.59 o                         
  -3   9   0        291.03        325.52        16.88 o                         
  -2   9   0        457.91        439.53        17.59 o                         
  -1   9   0        317.45        311.81        13.74 o                         
   0   9   0       2621.81       2531.73        59.16 o                         
   1   9   0         35.64         64.71        10.04 o                         
   2   9   0        103.15        113.31        10.52 o                         
   3   9   0          7.78         23.86         9.68 o                         
   4   9   0          4.81         11.46         9.76 o                         
   5   9   0        542.14        456.40        32.24 o                         
   6   9   0        258.45        293.61        17.87 o                         
   7   9   0          9.48         39.24        16.89 o                         
   8   9   0       1286.08       1220.25        51.63 o                         
   9   9   0          0.11         -5.34        29.37 o                         
  -9  10   0          0.29         57.26        48.51 o                         
  -8  10   0        771.39        602.83        80.70 o                         
  -7  10   0        708.93        657.40        42.67 o                         
  -6  10   0         65.41         81.53        18.87 o                         
  -5  10   0       1981.61       1935.95        60.25 o                         
  -4  10   0        876.54        853.64        33.40 o                         
  -3  10   0          5.53         15.78        13.26 o                         
  -2  10   0         12.10         28.63        12.03 o                         
  -1  10   0        442.30        498.42        19.88 o                         
   0  10   0        290.79        317.42        15.59 o                         
   1  10   0       1166.28       1098.63        33.05 o                         
   2  10   0       1529.41       1369.38        38.49 o                         
   3  10   0         93.59        127.25        15.28 o                         
   4  10   0         44.69         60.13        12.90 o                         
   5  10   0         72.37         86.92        14.40 o                         
   6  10   0         44.58         49.17        15.43 o                         
   7  10   0        349.33        370.23        33.48 o                         
   8  10   0       4776.66       4788.99       188.71 o                         
   9  10   0        136.50        135.26        41.72 o                         
  -8  11   0        419.85        449.31        60.92 o                         
  -7  11   0          6.50          1.41        30.62 o                         
  -6  11   0         95.19        123.44        26.10 o                         
  -5  11   0       1682.76       1621.83        61.26 o                         
  -4  11   0        978.02        968.17        42.67 o                         
  -3  11   0        192.66        209.78        19.20 o                         
  -2  11   0       1286.25       1292.67        41.11 o                         
  -1  11   0         83.78        123.22        17.71 o                         
   0  11   0          6.96          2.20        14.75 o                         
   1  11   0        429.12        478.50        23.65 o                         
   2  11   0        716.54        745.47        39.18 o                         
   3  11   0          6.52          8.95        15.29 o                         
   4  11   0       1541.52       1463.73        50.29 o                         
   5  11   0       1169.36       1164.49        68.35 o                         
   6  11   0          2.54         13.52        24.52 o                         
   7  11   0          3.61        -21.35        35.82 o                         
   8  11   0        554.29        459.31        50.45 o                         
  -6  12   0        264.37        303.88        38.84 o                         
  -5  12   0         21.04         27.23        32.43 o                         
  -4  12   0         45.29         55.92        29.42 o                         
  -3  12   0        484.44        440.75        37.44 o                         
  -2  12   0       2254.62       2145.99        86.89 o                         
  -1  12   0        541.30        523.76        30.82 o                         
   0  12   0       2197.03       2142.30        63.30 o                         
   1  12   0        686.53        755.26        34.08 o                         
   2  12   0         30.76          7.85        20.59 o                         
   3  12   0         76.18         92.28        22.61 o                         
   4  12   0       1330.09       1405.46        68.13 o                         
   5  12   0        946.61        947.96        65.18 o                         
   6  12   0        148.39         58.39        40.82 o                         
  -4  13   0         49.10         69.43        36.55 o                         
  -3  13   0         52.08         10.12        32.67 o                         
  -2  13   0         53.52        108.67        31.65 o                         
  -1  13   0          9.61         35.31        31.29 o                         
   0  13   0       3705.05       3295.75       172.30 o                         
   1  13   0       1911.31       1892.41        75.29 o                         
   2  13   0          0.01         31.98        34.71 o                         
   3  13   0        651.39        572.81        50.75 o                         
   4  13   0         30.71         77.06        45.43 o                         
   1   1   1      13949.46      13744.82       450.47 o                         
  -1   2   1       5014.98       5118.24       107.68 o                         
   0   2   1      15535.27      15336.29       369.89 o                         
   1   2   1       5834.34       5185.99       108.40 o                         
   2   2   1         72.36         69.12         3.52 o                         
  -2   3   1       4046.11       3633.64        84.50 o                         
  -1   3   1       1418.12       1419.54        35.32 o                         
   1   3   1       3838.13       3675.72       101.02 o                         
   2   3   1       1440.58       1451.27        38.11 o                         
   3   3   1       1322.72       1367.20        34.44 o                         
  -3   4   1       3886.39       3973.47        88.15 o                         
  -2   4   1       3347.85       3086.52        73.16 o                         
  -1   4   1       7652.29       7562.32       167.06 o                         
   0   4   1      35040.57      35824.03      1003.26 o                         
   1   4   1       5032.40       4891.32       114.67 o                         
   2   4   1       4636.21       4703.13       110.50 o                         
   3   4   1      12339.50      11518.81       311.72 o                         
   4   4   1       7332.21       7112.47       157.68 o                         
  -4   5   1       5445.45       5152.88       112.40 o                         
  -3   5   1       3757.93       3863.68        88.15 o                         
  -2   5   1        505.29        492.08        13.59 o                         
  -1   5   1       4806.87       4322.82        98.06 o                         
   0   5   1      11732.70      11341.84       253.03 o                         
   1   5   1      14397.30      14239.96       407.90 o                         
   2   5   1       3793.29       3580.65        96.37 o                         
   3   5   1       5920.43       6054.07       135.02 o                         
   4   5   1        427.56        474.18        15.44 o                         
   5   5   1       2427.49       2439.02        61.28 o                         
  -5   6   1       1874.19       1869.90        45.26 o                         
  -4   6   1        408.91        426.26        14.76 o                         
  -3   6   1       3229.74       3466.90        80.22 o                         
  -2   6   1       1400.92       1475.38        36.96 o                         
  -1   6   1         81.54         75.24         7.17 o                         
   0   6   1       5333.38       5348.53       117.93 o                         
   1   6   1       2881.40       2935.77        66.71 o                         
   2   6   1        145.48        134.95         9.16 o                         
   3   6   1       3877.73       3914.82        87.40 o                         
   4   6   1       5142.67       5100.21       124.06 o                         
   5   6   1       2456.21       2519.62        62.35 o                         
   6   6   1       1060.48        995.22        30.12 o                         
  -6   7   1        482.17        492.61        18.69 o                         
  -5   7   1       4466.50       4634.03       120.21 o                         
  -4   7   1       2679.47       2517.68        57.57 o                         
  -3   7   1       3296.02       3396.23        81.66 o                         
  -2   7   1        861.42        861.76        24.42 o                         
  -1   7   1       2303.66       2190.97        49.21 o                         
   0   7   1       5463.62       5838.93       133.47 o                         
   1   7   1       3482.53       3255.47        76.56 o                         
   2   7   1       2892.49       2913.39        65.61 o                         
   3   7   1       1002.58       1092.99        28.23 o                         
   4   7   1       2507.17       2462.19        57.95 o                         
   5   7   1         24.46         21.30         8.06 o                         
   6   7   1        917.53        912.43        29.74 o                         
   7   7   1        943.83        924.86        29.09 o                         
  -7   8   1       6525.59       6669.73       160.05 o                         
  -6   8   1       3883.34       3832.41        84.75 o                         
  -5   8   1       2925.31       2911.93        66.44 o                         
  -4   8   1       3044.31       3062.90        70.69 o                         
  -3   8   1       1169.36       1252.15        31.87 o                         
  -2   8   1       3599.68       3288.75        74.44 o                         
  -1   8   1       8602.46       8899.62       196.68 o                         
   0   8   1      17332.87      17206.48       368.70 o                         
   1   8   1       1182.74       1085.00        34.86 o                         
   2   8   1       5743.77       5688.26       121.85 o                         
   3   8   1       2307.60       2267.70        59.82 o                         
   4   8   1       3922.72       3712.97        90.84 o                         
   5   8   1       3132.80       3002.08        69.98 o                         
   6   8   1       3071.43       3043.43        77.96 o                         
   7   8   1        748.70        772.40        29.70 o                         
   8   8   1       2024.68       2028.66        65.45 o                         
  -8   9   1       1415.76       1450.70        53.39 o                         
  -7   9   1        193.00        202.65        19.59 o                         
  -6   9   1        292.30        265.32        17.83 o                         
  -5   9   1        469.16        504.94        23.41 o                         
  -4   9   1        922.03        898.09        27.48 o                         
  -3   9   1        543.43        551.16        20.79 o                         
  -2   9   1       1043.05       1074.01        30.39 o                         
  -1   9   1        218.68        233.12        12.48 o                         
   0   9   1       5028.95       4880.64       109.01 o                         
   1   9   1        204.10        192.86        12.26 o                         
   2   9   1         91.60        115.58        10.73 o                         
   3   9   1        220.54        214.59        13.54 o                         
   4   9   1        770.99        857.76        27.00 o                         
   5   9   1        255.40        279.31        18.43 o                         
   6   9   1        433.82        420.10        21.93 o                         
   7   9   1        422.65        441.02        25.96 o                         
   8   9   1        431.11        461.35        30.13 o                         
   9   9   1         58.17         47.29        33.75 o                         
  -9  10   1         46.04         56.80        48.51 o                         
  -8  10   1        575.32        483.06        43.74 o                         
  -7  10   1        242.12        215.13        23.91 o                         
  -6  10   1        414.81        393.67        24.91 o                         
  -5  10   1        268.57        245.72        19.04 o                         
  -4  10   1        975.36        880.74        36.06 o                         
  -3  10   1         19.99         20.70        12.70 o                         
  -2  10   1        735.74        742.05        26.94 o                         
  -1  10   1        660.51        631.59        24.65 o                         
   0  10   1       2804.81       2806.79        70.29 o                         
   1  10   1        195.62        222.20        14.34 o                         
   2  10   1        262.20        252.46        14.70 o                         
   3  10   1        385.28        370.92        24.57 o                         
   4  10   1        732.76        762.13        31.00 o                         
   5  10   1       1045.79       1002.58        38.68 o                         
   6  10   1        245.63        239.10        21.43 o                         
   7  10   1        409.33        415.02        35.89 o                         
   8  10   1          2.15         -4.17        34.70 o                         
   9  10   1        109.88         76.38        41.91 o                         
  -8  11   1        789.24        702.03        82.05 o                         
  -7  11   1        167.08        177.55        36.80 o                         
  -6  11   1        259.43        231.36        27.75 o                         
  -5  11   1        282.96        249.54        22.57 o                         
  -4  11   1        719.76        723.14        38.46 o                         
  -3  11   1        867.16        778.39        32.67 o                         
  -2  11   1        274.75        277.29        19.32 o                         
  -1  11   1        629.03        628.26        26.94 o                         
   0  11   1         66.28         79.28        15.97 o                         
   1  11   1        890.01        907.78        34.82 o                         
   2  11   1        651.83        618.01        27.44 o                         
   3  11   1       1385.22       1378.02        61.32 o                         
   4  11   1        325.19        367.28        23.37 o                         
   5  11   1        323.39        277.88        31.23 o                         
   6  11   1        125.93        102.36        24.95 o                         
   7  11   1        379.75        405.07        79.28 o                         
   8  11   1        728.78        619.21        85.73 o                         
  -6  12   1        393.37        369.90        59.55 o                         
  -5  12   1        844.89        883.45        93.88 o                         
  -4  12   1        321.95        339.66        33.09 o                         
  -3  12   1        740.34        664.27        38.22 o                         
  -2  12   1        339.07        348.91        25.83 o                         
  -1  12   1        475.22        534.36        26.95 o                         
   0  12   1       1752.61       1635.84        54.60 o                         
   1  12   1       1101.24       1123.88        43.75 o                         
   2  12   1        324.37        374.51        25.91 o                         
   3  12   1        443.09        514.70        31.42 o                         
   4  12   1        942.10        956.69        49.14 o                         
   5  12   1        761.12        812.98        74.88 o                         
   6  12   1        787.06        831.42        58.70 o                         
  -4  13   1        177.56        221.67        37.90 o                         
  -3  13   1       1309.32       1222.44        74.75 o                         
  -2  13   1        903.96        780.70        69.93 o                         
  -1  13   1        168.92        167.84        31.17 o                         
   0  13   1        573.32        604.36        41.42 o                         
   1  13   1        193.73        156.88        33.82 o                         
   2  13   1        401.04        438.71        38.31 o                         
   3  13   1        803.35        815.56        65.29 o                         
   4  13   1       1439.81       1518.92        89.65 o                         
   0   1   2       7773.66       9687.76       731.16 o                         
   1   1   2       1338.05       1365.92        33.34 o                         
  -1   2   2       1362.55       1464.25        35.35 o                         
   0   2   2      22062.66      20451.64       474.24 o                         
   1   2   2       6640.28       6239.55       146.24 o                         
   2   2   2       1228.35       1062.57        24.81 o                         
  -2   3   2        326.63        308.32         8.61 o                         
  -1   3   2       3534.52       3224.15        87.10 o                         
   0   3   2       2018.83       2043.00        68.43 o                         
   1   3   2       2140.53       1979.50        54.38 o                         
   2   3   2        470.77        422.69        14.38 o                         
   3   3   2       6990.54       6758.45       172.66 o                         
  -3   4   2       7712.70       8063.05       213.51 o                         
  -2   4   2        186.23        189.18         7.27 o                         
  -1   4   2      15122.65      15375.62       299.58 o                         
   0   4   2      33801.25      34962.20       781.66 o                         
   1   4   2       1450.64       1450.27        42.36 o                         
   2   4   2       2087.78       2219.20        60.99 o                         
   3   4   2       3164.86       2870.56        70.58 o                         
   4   4   2       3291.09       3483.03        81.97 o                         
  -4   5   2       2126.81       2195.15        51.39 o                         
  -3   5   2        271.23        271.63        10.59 o                         
  -2   5   2        599.84        646.50        19.96 o                         
  -1   5   2       6692.59       6953.37       176.59 o                         
   0   5   2      10468.67      11303.84       257.66 o                         
   1   5   2        746.01        728.12        22.35 o                         
   2   5   2       2102.64       2050.25        53.88 o                         
   3   5   2        695.20        722.32        20.40 o                         
   4   5   2       1998.25       2104.97        57.28 o                         
   5   5   2       1147.75       1141.13        29.80 o                         
  -5   6   2       2940.75       2987.86        67.75 o                         
  -4   6   2       5899.60       6367.94       141.59 o                         
  -3   6   2        460.62        461.08        21.06 o                         
  -2   6   2        755.91        753.88        20.59 o                         
  -1   6   2        564.19        576.32        16.77 o                         
   0   6   2       3497.86       3728.61        94.56 o                         
   1   6   2       2685.20       2975.36        69.70 o                         
   2   6   2       2482.46       2406.68        59.85 o                         
   3   6   2       1258.52       1176.33        38.22 o                         
   4   6   2        578.15        586.45        17.93 o                         
   5   6   2        445.64        456.22        15.92 o                         
   6   6   2        143.85        150.98        10.25 o                         
  -6   7   2         82.01         75.95        10.70 o                         
  -5   7   2        251.16        255.41        11.99 o                         
  -4   7   2       2472.18       2463.41        58.89 o                         
  -3   7   2        657.82        645.26        19.31 o                         
  -2   7   2       4712.87       4787.35       108.05 o                         
  -1   7   2       3793.58       3662.94        85.34 o                         
   0   7   2        791.27        767.08        25.43 o                         
   1   7   2        225.04        215.83         9.84 o                         
   2   7   2        962.62        980.27        30.87 o                         
   3   7   2        153.86        150.91        10.21 o                         
   4   7   2       3860.62       3816.99        88.84 o                         
   5   7   2       5019.62       4914.70       119.80 o                         
   6   7   2        155.29        166.75        11.22 o                         
   7   7   2        636.22        654.68        25.02 o                         
  -7   8   2        302.11        299.59        20.42 o                         
  -6   8   2       3341.12       3248.80        71.90 o                         
  -5   8   2       4887.94       4867.01       109.43 o                         
  -4   8   2       2020.14       2239.95        51.94 o                         
  -3   8   2       1621.98       1628.93        44.48 o                         
  -2   8   2       1193.44       1345.27        35.08 o                         
  -1   8   2       3893.36       3757.25        80.07 o                         
   0   8   2       3272.56       3498.36        78.97 o                         
   1   8   2      11386.83      10613.43       287.64 o                         
   2   8   2       1495.88       1498.44        38.37 o                         
   3   8   2        874.49        877.87        27.97 o                         
   4   8   2         91.05         92.84        11.49 o                         
   5   8   2       1193.20       1258.61        34.04 o                         
   6   8   2        197.61        229.74        16.27 o                         
   7   8   2       4046.73       3946.91        99.48 o                         
   8   8   2       3760.51       3742.62        99.42 o                         
  -8   9   2        177.57        204.02        21.69 o                         
  -7   9   2        154.66        160.06        18.38 o                         
  -6   9   2       1410.52       1314.96        41.46 o                         
  -5   9   2       1559.73       1539.66        42.33 o                         
  -4   9   2         79.41        110.08        12.05 o                         
  -3   9   2       1240.56       1339.08        35.57 o                         
  -2   9   2        106.97        117.07        11.43 o                         
  -1   9   2         11.97          1.78         9.26 o                         
   0   9   2       2563.90       2456.31        59.22 o                         
   1   9   2       2245.05       2305.37        72.91 o                         
   2   9   2         15.12         25.87         9.82 o                         
   3   9   2       2005.55       2025.06        49.66 o                         
   4   9   2       2002.28       2033.38        52.07 o                         
   5   9   2        570.54        522.34        32.53 o                         
   6   9   2        526.09        633.42        26.02 o                         
   7   9   2        610.40        624.43        47.86 o                         
   8   9   2        629.20        599.75        34.09 o                         
   9   9   2        351.18        332.84        49.24 o                         
  -9  10   2        568.52        531.71        59.60 o                         
  -8  10   2        114.38        127.91        38.63 o                         
  -7  10   2         91.52        111.64        23.83 o                         
  -6  10   2          5.48         10.84        17.13 o                         
  -5  10   2         57.77         68.03        14.81 o                         
  -4  10   2        382.69        394.26        21.66 o                         
  -3  10   2       1071.00       1092.46        33.67 o                         
  -2  10   2        110.82         97.13        12.25 o                         
  -1  10   2        299.08        286.67        15.90 o                         
   0  10   2        458.39        534.10        21.00 o                         
   1  10   2        101.56        101.87        12.56 o                         
   2  10   2         29.39         52.37        12.43 o                         
   3  10   2        958.77       1012.35        36.25 o                         
   4  10   2       1354.19       1237.78        38.60 o                         
   5  10   2         25.85         34.42        16.21 o                         
   6  10   2        397.76        455.07        26.28 o                         
   7  10   2        118.23        149.79        27.79 o                         
   8  10   2        292.79        301.71        41.69 o                         
   9  10   2        185.29        165.77        45.54 o                         
  -8  11   2        101.01        102.69        49.59 o                         
  -7  11   2       1134.57       1160.04        70.58 o                         
  -6  11   2        550.56        549.65        49.30 o                         
  -5  11   2         45.94         28.34        19.39 o                         
  -4  11   2         22.37         63.83        19.12 o                         
  -3  11   2        292.15        324.59        23.10 o                         
  -2  11   2          8.14         -1.82        15.62 o                         
  -1  11   2       1120.16       1164.64        39.94 o                         
   0  11   2       3256.18       3001.41        80.32 o                         
   1  11   2        111.03         87.88        16.12 o                         
   2  11   2        368.99        376.40        21.54 o                         
   3  11   2         22.47         34.02        16.71 o                         
   4  11   2        171.54        148.82        18.35 o                         
   5  11   2        159.39        180.08        21.30 o                         
   6  11   2       1120.57       1091.48        58.84 o                         
   7  11   2        591.79        467.01        45.82 o                         
   8  11   2        250.87        191.83        42.63 o                         
  -6  12   2        256.15        238.42        35.87 o                         
  -5  12   2        450.08        497.65        42.27 o                         
  -4  12   2       2580.39       2709.76       108.75 o                         
  -3  12   2        595.83        578.70        35.12 o                         
  -2  12   2         50.86         48.29        22.17 o                         
  -1  12   2          3.02         24.82        19.27 o                         
   0  12   2       1152.61        957.91        39.94 o                         
   1  12   2        145.34        141.12        20.41 o                         
   2  12   2       2185.81       2080.06        70.48 o                         
   3  12   2       1931.74       1893.74        68.24 o                         
   4  12   2          9.57         -3.96        24.87 o                         
   5  12   2        116.54         94.05        35.13 o                         
   6  12   2         39.03         -3.24        39.62 o                         
  -4  13   2       1155.26       1325.92        72.01 o                         
  -3  13   2         79.27         92.79        33.29 o                         
  -2  13   2        755.74        729.32        46.82 o                         
  -1  13   2        691.59        726.94        45.08 o                         
   0  13   2         25.32         76.17        28.49 o                         
   1  13   2        329.32        372.80        35.55 o                         
   2  13   2        512.05        549.16        45.37 o                         
   3  13   2        362.38        349.05        41.40 o                         
   4  13   2        327.76        369.05        48.90 o                         
   1   1   3      11887.11      12257.75       303.15 o                         
  -1   2   3       2948.59       2848.99        60.99 o                         
   0   2   3       1518.50       1860.84        44.89 o                         
   1   2   3        360.56        362.12        10.20 o                         
   2   2   3        890.02        787.47        28.05 o                         
  -2   3   3       1112.79       1065.09        26.46 o                         
  -1   3   3       3694.86       3376.98        88.50 o                         
   0   3   3       1642.03       1799.35        47.57 o                         
   1   3   3       4983.62       5223.43       123.13 o                         
   2   3   3       1712.31       1630.26        38.92 o                         
   3   3   3        697.32        747.16        20.78 o                         
  -3   4   3       2096.60       2178.26        49.88 o                         
  -2   4   3       6862.09       7531.02       172.46 o                         
  -1   4   3       5058.56       6112.96       138.87 o                         
   0   4   3       1162.59       1243.60        35.27 o                         
   1   4   3       1936.68       2031.96        54.35 o                         
   2   4   3       3234.03       3144.59        81.06 o                         
   3   4   3       3771.48       3530.75        83.38 o                         
   4   4   3       9070.32       9217.98       201.51 o                         
  -4   5   3       6317.10       6525.52       147.08 o                         
  -3   5   3        432.13        431.07        14.57 o                         
  -2   5   3       1342.95       1244.04        28.37 o                         
  -1   5   3       2020.50       2095.74        47.65 o                         
   0   5   3       5924.11       5682.10       122.14 o                         
   1   5   3       2284.41       1990.62        59.66 o                         
   2   5   3       1750.08       1868.61        45.19 o                         
   3   5   3       2827.97       2884.67        69.37 o                         
   4   5   3         40.17         44.16         5.77 o                         
   5   5   3       1224.84       1063.82        28.77 o                         
  -5   6   3        347.68        375.73        16.13 o                         
  -4   6   3        491.98        497.44        15.65 o                         
  -3   6   3        236.99        267.94        11.67 o                         
  -2   6   3       1777.41       1828.33        50.76 o                         
  -1   6   3       4229.37       4600.95       103.10 o                         
   0   6   3       1934.37       1980.27        46.91 o                         
   1   6   3       1681.46       1634.59        40.25 o                         
   2   6   3        255.53        234.95        10.00 o                         
   3   6   3       1377.85       1264.62        34.05 o                         
   4   6   3       1109.65       1190.71        31.13 o                         
   5   6   3       1475.60       1429.56        41.38 o                         
   6   6   3        558.19        591.49        20.11 o                         
  -6   7   3        662.63        682.31        23.58 o                         
  -5   7   3       1829.39       1902.56        43.01 o                         
  -4   7   3       3266.82       3248.32       100.25 o                         
  -3   7   3       1714.89       1795.07        42.29 o                         
  -2   7   3         73.11         96.58         8.43 o                         
  -1   7   3       2212.68       2239.50        50.20 o                         
   0   7   3       3166.01       3097.39        76.83 o                         
   1   7   3       2773.33       2900.81        71.03 o                         
   2   7   3       2009.10       2120.79        52.11 o                         
   3   7   3       1246.01       1093.88        29.85 o                         
   4   7   3       1856.25       1996.93        48.61 o                         
   5   7   3        316.26        298.72        15.19 o                         
   6   7   3        816.88        882.62        25.70 o                         
   7   7   3        755.91        778.15        26.89 o                         
  -7   8   3        526.68        529.86        22.87 o                         
  -6   8   3         89.71        112.29        12.20 o                         
  -5   8   3       1030.34       1035.19        30.93 o                         
  -4   8   3        844.78        901.30        24.61 o                         
  -3   8   3       2598.69       2587.01        59.99 o                         
  -2   8   3       4098.44       4149.33        91.26 o                         
  -1   8   3       1101.12       1172.79        30.04 o                         
   0   8   3       1716.73       1864.96        43.42 o                         
   1   8   3        584.78        613.82        20.68 o                         
   2   8   3        910.33        874.93        23.45 o                         
   3   8   3        444.12        491.31        19.67 o                         
   4   8   3       7410.43       7383.91       166.13 o                         
   5   8   3       1132.94       1103.89        34.52 o                         
   6   8   3        431.29        465.39        21.89 o                         
   7   8   3        281.90        304.68        20.33 o                         
   8   8   3        703.05        712.19        30.75 o                         
  -8   9   3        167.80        233.34        21.69 o                         
  -7   9   3        465.47        519.16        25.64 o                         
  -6   9   3        410.78        393.03        19.85 o                         
  -5   9   3       1137.84       1250.92        48.27 o                         
  -4   9   3       3791.03       3641.95        84.71 o                         
  -3   9   3       1254.94       1160.96        31.52 o                         
  -2   9   3        643.95        639.16        24.21 o                         
  -1   9   3         99.37        150.61        11.50 o                         
   0   9   3        799.30        732.64        24.43 o                         
   1   9   3       1023.28       1142.53        31.84 o                         
   2   9   3       3708.42       3499.58        89.39 o                         
   3   9   3       1820.72       1807.12        49.97 o                         
   4   9   3       1213.33       1234.07        34.17 o                         
   5   9   3        284.03        295.38        17.97 o                         
   6   9   3        527.23        561.26        26.83 o                         
   7   9   3        776.61        799.99        54.98 o                         
   8   9   3       2350.32       2302.77       104.92 o                         
   9   9   3       1461.66       1510.53        96.20 o                         
  -9  10   3         52.97        -16.14        45.55 o                         
  -8  10   3        722.32        755.44        61.41 o                         
  -7  10   3        338.56        443.31        29.88 o                         
  -6  10   3        274.47        321.40        25.41 o                         
  -5  10   3        130.04        150.47        17.05 o                         
  -4  10   3        748.64        770.90        29.80 o                         
  -3  10   3         51.26         51.19        13.35 o                         
  -2  10   3        665.57        713.61        25.37 o                         
  -1  10   3        346.18        339.10        16.08 o                         
   0  10   3        127.01        183.27        14.24 o                         
   1  10   3         99.85         81.89        12.39 o                         
   2  10   3        617.45        605.27        24.07 o                         
   3  10   3        208.02        186.36        15.95 o                         
   4  10   3        445.95        477.79        21.91 o                         
   5  10   3        835.06        899.89        37.79 o                         
   6  10   3        223.32        230.77        22.07 o                         
   7  10   3        547.80        470.05        38.50 o                         
   8  10   3         19.53         43.83        35.73 o                         
   9  10   3        505.75        450.08        59.42 o                         
  -8  11   3        947.07       1072.38        74.81 o                         
  -7  11   3         83.48        117.78        34.72 o                         
  -6  11   3        440.26        439.14        34.12 o                         
  -5  11   3        428.21        410.23        46.84 o                         
  -4  11   3        883.67        891.83        44.69 o                         
  -3  11   3        393.18        392.23        23.47 o                         
  -2  11   3        351.19        345.80        20.16 o                         
  -1  11   3        730.40        800.19        31.90 o                         
   0  11   3        307.22        293.61        21.56 o                         
   1  11   3        981.45        997.01        34.96 o                         
   2  11   3        257.45        293.58        20.59 o                         
   3  11   3        756.44        741.55        34.22 o                         
   4  11   3        398.19        321.53        21.38 o                         
   5  11   3        516.60        551.09        31.32 o                         
   6  11   3         27.76         57.66        25.78 o                         
   7  11   3        424.84        432.55        44.22 o                         
   8  11   3        623.77        599.48        57.85 o                         
  -6  12   3        746.37        863.18        61.21 o                         
  -5  12   3       1153.69       1230.01        72.22 o                         
  -4  12   3        179.85        216.17        30.16 o                         
  -3  12   3        689.46        696.81        40.50 o                         
  -2  12   3        231.74        249.15        24.72 o                         
  -1  12   3       2614.04       2672.19        80.72 o                         
   0  12   3        945.26        929.42        37.87 o                         
   1  12   3       1382.62       1477.44        75.11 o                         
   2  12   3        109.30        100.17        21.97 o                         
   3  12   3        620.70        647.81        36.65 o                         
   4  12   3        696.46        715.02        41.87 o                         
   5  12   3        704.56        659.73        56.07 o                         
   6  12   3        933.03        924.26        68.97 o                         
  -4  13   3        370.14        368.10        47.71 o                         
  -3  13   3        166.16        170.76        40.57 o                         
  -2  13   3         85.01         68.05        31.32 o                         
  -1  13   3        688.88        654.97        40.97 o                         
   0  13   3        140.87         90.98        32.77 o                         
   1  13   3        393.73        478.74        36.58 o                         
   2  13   3        663.40        757.89        48.27 o                         
   3  13   3        168.83        174.11        41.96 o                         
   4  13   3        215.44        214.88        45.84 o                         
   0   0   4      11863.45      10589.42       442.89 o                         
   0   1   4       4891.60       4757.41       116.29 o                         
   1   1   4        156.76        198.56         6.49 o                         
  -1   2   4       9951.24       9734.89       213.69 o                         
   0   2   4      15617.44      15301.71       319.59 o                         
   1   2   4       7809.53       7419.54       165.59 o                         
   2   2   4       1770.15       1502.98        33.72 o                         
  -2   3   4       3274.83       3485.20        76.96 o                         
  -1   3   4      11610.15      12053.27       269.29 o                         
   0   3   4       1316.06       1316.91        27.62 o                         
   1   3   4       3480.51       3391.75        83.45 o                         
   2   3   4        374.80        349.62        12.87 o                         
   3   3   4         61.93         51.74         4.11 o                         
  -3   4   4       2458.48       2336.04        51.85 o                         
  -2   4   4        820.12        830.15        18.93 o                         
  -1   4   4       1396.57       1503.55        32.68 o                         
   0   4   4       2646.13       2898.66        90.64 o                         
   1   4   4      27236.45      29263.21       761.28 o                         
   2   4   4      15340.35      15347.72       383.44 o                         
   3   4   4        998.56        859.24        22.79 o                         
   4   4   4      12105.35      12871.44       296.51 o                         
  -4   5   4         83.56        107.98         8.08 o                         
  -3   5   4       4040.98       3627.94        82.75 o                         
  -2   5   4        934.07        855.78        20.39 o                         
  -1   5   4         78.16         73.70         5.57 o                         
   0   5   4        147.49        178.20         7.72 o                         
   1   5   4        519.23        483.26        19.29 o                         
   2   5   4        118.64        106.53         6.83 o                         
   3   5   4       2641.27       2402.43        56.29 o                         
   4   5   4      16558.97      16763.38       376.01 o                         
   5   5   4        429.60        391.70        17.02 o                         
  -5   6   4        527.54        541.45        17.34 o                         
  -4   6   4        127.87        166.92         8.79 o                         
  -3   6   4       1679.35       1740.59        39.11 o                         
  -2   6   4        755.33        843.47        20.52 o                         
  -1   6   4        632.82        571.49        16.08 o                         
   0   6   4       2640.27       2489.61        61.22 o                         
   1   6   4       1364.78       1329.26        34.36 o                         
   2   6   4        206.88        230.73         9.83 o                         
   3   6   4        216.69        205.02        11.00 o                         
   4   6   4       3774.59       3754.95        97.82 o                         
   5   6   4         11.22         15.43         6.81 o                         
   6   6   4       1468.93       1467.61        37.37 o                         
  -6   7   4       2659.68       2665.72        63.06 o                         
  -5   7   4        262.23        260.81        12.02 o                         
  -4   7   4       3424.70       3532.08        76.05 o                         
  -3   7   4        608.00        638.35        23.74 o                         
  -2   7   4        384.65        403.05        14.12 o                         
  -1   7   4        914.27        890.44        23.12 o                         
   0   7   4       4490.58       4524.73        98.73 o                         
   1   7   4       1123.04       1090.58        30.52 o                         
   2   7   4       1661.19       1590.28        37.41 o                         
   3   7   4       2680.44       2522.77        64.04 o                         
   4   7   4        549.36        566.45        20.55 o                         
   5   7   4         70.21         71.25        10.41 o                         
   6   7   4        777.92        791.39        28.12 o                         
   7   7   4       1810.91       1835.99        48.06 o                         
  -7   8   4         12.29         30.18        14.11 o                         
  -6   8   4        197.36        215.88        14.56 o                         
  -5   8   4        360.73        343.86        15.88 o                         
  -4   8   4       5762.24       6387.52       169.76 o                         
  -3   8   4       2473.29       2423.78        56.07 o                         
  -2   8   4        550.97        585.40        19.50 o                         
  -1   8   4       2210.83       2378.41        55.45 o                         
   0   8   4        361.84        385.96        14.80 o                         
   1   8   4         27.35         22.19         8.11 o                         
   2   8   4       1119.62       1143.77        34.52 o                         
   3   8   4       3308.58       3189.41        71.61 o                         
   4   8   4        599.57        610.74        22.67 o                         
   5   8   4       1036.12       1053.57        31.51 o                         
   6   8   4        587.31        622.98        25.78 o                         
   7   8   4         64.56         54.75        16.50 o                         
   8   8   4         45.10         56.65        14.74 o                         
  -8   9   4        982.26       1033.11        52.82 o                         
  -7   9   4       2176.88       2269.59        64.49 o                         
  -6   9   4        116.93        137.77        14.76 o                         
  -5   9   4        104.09        128.09        13.22 o                         
  -4   9   4        289.72        298.55        15.28 o                         
  -3   9   4        287.27        324.82        15.28 o                         
  -2   9   4       1825.36       1906.27        48.41 o                         
  -1   9   4       8273.05       8283.91       174.44 o                         
   0   9   4       1510.19       1509.98        37.91 o                         
   1   9   4        497.57        448.31        22.69 o                         
   2   9   4         97.80        104.91        11.32 o                         
   3   9   4        409.52        418.85        18.91 o                         
   4   9   4        507.58        513.15        21.14 o                         
   5   9   4       3767.42       3643.07        91.88 o                         
   6   9   4       2266.42       2268.28        63.22 o                         
   7   9   4         21.24         31.65        19.21 o                         
   8   9   4        581.96        629.28        37.52 o                         
   9   9   4         50.03         96.88        38.67 o                         
  -9  10   4          5.73         42.18        65.79 o                         
  -8  10   4        352.06        418.38        48.36 o                         
  -7  10   4        474.17        430.06        32.16 o                         
  -6  10   4        178.86        150.51        18.52 o                         
  -5  10   4        923.02        959.78        35.71 o                         
  -4  10   4       1188.70       1158.82        39.66 o                         
  -3  10   4        234.92        255.96        16.70 o                         
  -2  10   4        286.38        293.26        16.60 o                         
  -1  10   4       1011.24       1035.89        31.91 o                         
   0  10   4        537.83        540.48        21.17 o                         
   1  10   4       1427.28       1523.04        49.89 o                         
   2  10   4       1307.99       1276.02        38.01 o                         
   3  10   4         76.02         96.82        15.12 o                         
   4  10   4        241.28        232.47        21.16 o                         
   5  10   4        342.55        325.26        21.41 o                         
   6  10   4        272.01        256.56        22.76 o                         
   7  10   4        313.35        324.98        29.75 o                         
   8  10   4        996.44       1054.16        62.87 o                         
   9  10   4        341.74        333.15        56.51 o                         
  -7  11   4         46.59         53.93        43.60 o                         
  -6  11   4        180.68        141.54        27.22 o                         
  -5  11   4        883.03       1040.78        52.10 o                         
  -4  11   4        884.85        812.19        37.02 o                         
  -3  11   4        518.00        439.32        24.24 o                         
  -2  11   4       1067.91       1135.94        38.38 o                         
  -1  11   4         84.79         90.49        16.15 o                         
   0  11   4        305.64        304.99        20.55 o                         
   1  11   4        824.30        806.04        32.18 o                         
   2  11   4        905.16        858.17        34.82 o                         
   3  11   4         39.54         54.48        17.74 o                         
   4  11   4       2568.18       2424.96        68.17 o                         
   5  11   4        381.92        385.12        26.02 o                         
   6  11   4         56.52         96.02        31.24 o                         
   7  11   4          5.35        119.20        35.57 o                         
  -6  12   4        562.30        524.81        52.66 o                         
  -5  12   4         30.41         77.24        29.78 o                         
  -4  12   4          7.67         47.41        26.77 o                         
  -3  12   4       1087.16       1076.96        57.56 o                         
  -2  12   4       2627.35       2797.51        83.85 o                         
  -1  12   4        359.39        377.54        28.11 o                         
   0  12   4        756.86        841.83        40.52 o                         
   1  12   4        973.91       1086.35        46.27 o                         
   2  12   4         51.52         27.83        21.56 o                         
   3  12   4        124.69        174.94        27.76 o                         
   4  12   4       2149.16       1990.34        85.69 o                         
   5  12   4        547.55        470.44        37.19 o                         
   6  12   4        442.20        487.42        51.10 o                         
  -3  13   4          4.00         17.90        31.44 o                         
  -2  13   4         90.28        117.00        29.86 o                         
  -1  13   4         82.52         76.02        28.92 o                         
   0  13   4        570.08        690.55        42.34 o                         
   1  13   4        353.86        330.10        40.97 o                         
   2  13   4         93.40         98.51        30.71 o                         
   3  13   4        147.83        178.92        33.62 o                         
   0   1   5       7997.81       8013.80       167.82 o                         
   1   1   5      13534.05      13208.87       276.55 o                         
  -1   2   5       1188.08       1157.21        26.87 o                         
   0   2   5       4231.52       3868.43        76.98 o                         
   1   2   5        810.75        795.68        21.55 o                         
   2   2   5       3152.75       3023.24        64.42 o                         
  -2   3   5       4929.18       4691.68       103.38 o                         
  -1   3   5       1086.13       1078.81        24.41 o                         
   0   3   5      35012.84      36348.90       904.58 o                         
   1   3   5      11211.08      10868.67       246.22 o                         
   2   3   5       5534.47       5344.02       122.13 o                         
   3   3   5       2849.08       2814.82        73.89 o                         
  -3   4   5       8017.29       8435.65       181.20 o                         
  -2   4   5      34468.70      37303.12       839.94 o                         
  -1   4   5      19748.14      19664.18       404.58 o                         
   0   4   5      11997.65      12419.87       289.43 o                         
   1   4   5       3240.15       3464.57        75.59 o                         
   2   4   5       6017.93       6400.59       168.94 o                         
   3   4   5       9669.07       9353.43       243.17 o                         
   4   4   5      19147.49      19815.23       422.29 o                         
  -4   5   5      11095.92      11650.01       268.55 o                         
  -3   5   5       2648.25       2673.66        57.36 o                         
  -2   5   5       2259.43       2079.28        45.80 o                         
  -1   5   5       6513.28       6718.82       149.97 o                         
   0   5   5       1040.90        916.37        20.75 o                         
   1   5   5       1744.57       1551.39        45.78 o                         
   2   5   5       1579.63       1517.77        40.63 o                         
   3   5   5       2010.25       2071.46        57.88 o                         
   4   5   5          0.75         19.76         6.41 o                         
   5   5   5       1765.36       1663.24        40.65 o                         
  -5   6   5       1078.90       1159.19        28.84 o                         
  -4   6   5        243.26        273.06        11.45 o                         
  -3   6   5       2047.74       1992.58        53.55 o                         
  -2   6   5       2117.79       2107.77        46.33 o                         
  -1   6   5       4919.77       5031.06       101.90 o                         
   0   6   5        762.41        881.18        21.44 o                         
   1   6   5       1399.86       1442.95        49.09 o                         
   2   6   5        615.12        598.65        18.57 o                         
   3   6   5       3830.72       3957.78        86.39 o                         
   4   6   5       3504.26       3473.81        83.01 o                         
   5   6   5       1309.99       1276.54        35.62 o                         
   6   6   5        389.96        384.05        19.01 o                         
  -6   7   5        543.40        527.27        22.58 o                         
  -5   7   5       1269.74       1324.12        32.51 o                         
  -4   7   5       3164.39       3381.73       102.60 o                         
  -3   7   5       3327.85       3253.30        75.68 o                         
  -2   7   5        394.20        390.01        13.92 o                         
  -1   7   5       1529.01       1557.01        34.54 o                         
   0   7   5       1294.14       1174.57        34.86 o                         
   1   7   5       1613.71       1699.10        44.72 o                         
   2   7   5       1947.79       2213.85        55.96 o                         
   3   7   5       1909.22       1824.05        46.86 o                         
   4   7   5       2863.55       2866.45        65.46 o                         
   5   7   5        340.76        331.22        15.45 o                         
   6   7   5       1757.19       1710.39        45.57 o                         
   7   7   5        749.29        683.69        28.71 o                         
  -7   8   5       1310.88       1250.98        42.01 o                         
  -6   8   5       1091.35       1083.53        35.79 o                         
  -5   8   5        669.74        664.30        29.36 o                         
  -4   8   5       1179.17       1106.17        30.48 o                         
  -3   8   5        568.99        596.62        19.47 o                         
  -2   8   5       1717.18       1776.70        45.05 o                         
  -1   8   5       2849.14       2935.31        64.36 o                         
   0   8   5       3525.40       3411.73        74.71 o                         
   1   8   5        275.96        238.39        11.84 o                         
   2   8   5       1469.94       1336.91        33.83 o                         
   3   8   5        721.31        654.42        23.97 o                         
   4   8   5       5966.71       6119.57       133.90 o                         
   5   8   5        882.76        856.27        29.30 o                         
   6   8   5       1772.58       1794.75        57.55 o                         
   7   8   5        673.39        762.58        33.19 o                         
   8   8   5        153.23        182.75        21.44 o                         
  -8   9   5        773.75        779.28        37.17 o                         
  -7   9   5        241.57        268.36        20.24 o                         
  -6   9   5        861.02        922.51        31.22 o                         
  -5   9   5        520.88        541.51        23.14 o                         
  -4   9   5       2369.03       2284.92        61.10 o                         
  -3   9   5        800.19        790.84        25.03 o                         
  -2   9   5       1783.91       1645.99        48.69 o                         
  -1   9   5        170.56        193.14        12.37 o                         
   0   9   5       2437.33       2585.19        57.87 o                         
   1   9   5       2268.52       2263.44        51.62 o                         
   2   9   5       2667.17       2495.85        59.86 o                         
   3   9   5       1779.39       1715.96        50.62 o                         
   4   9   5       2106.09       2045.96        53.75 o                         
   5   9   5        539.72        567.27        39.04 o                         
   6   9   5        620.18        708.91        30.22 o                         
   7   9   5       1762.34       1821.20        57.97 o                         
   8   9   5        617.79        596.93        35.67 o                         
   9   9   5        722.46        709.32        54.04 o                         
  -9  10   5         70.79        139.95        50.69 o                         
  -8  10   5        287.57        376.30        58.17 o                         
  -7  10   5        437.53        473.20        35.61 o                         
  -6  10   5       1564.97       1538.86        48.34 o                         
  -5  10   5        285.92        318.02        19.74 o                         
  -4  10   5        944.04        932.92        34.09 o                         
  -3  10   5        210.39        228.67        15.91 o                         
  -2  10   5       1144.10       1042.52        32.18 o                         
  -1  10   5        971.08        965.06        31.05 o                         
   0  10   5       3018.29       2982.07        73.25 o                         
   1  10   5       1783.51       1764.70        55.75 o                         
   2  10   5        424.79        439.25        20.88 o                         
   3  10   5        971.76       1073.02        37.56 o                         
   4  10   5        800.07        836.29        33.63 o                         
   5  10   5        767.34        744.87        31.93 o                         
   6  10   5        429.27        439.29        26.28 o                         
   7  10   5       1010.82        994.41        48.86 o                         
   8  10   5         22.46         15.83        34.42 o                         
   9  10   5        454.63        464.67        81.33 o                         
  -7  11   5         45.83         67.73        44.71 o                         
  -6  11   5        325.69        379.27        44.31 o                         
  -5  11   5        313.02        329.56        28.29 o                         
  -4  11   5       2032.72       1920.03        61.43 o                         
  -3  11   5       1634.29       1626.96        58.63 o                         
  -2  11   5        845.01        843.07        32.79 o                         
  -1  11   5        812.65        744.08        29.64 o                         
   0  11   5          5.91         32.78        15.90 o                         
   1  11   5        620.15        640.73        34.71 o                         
   2  11   5        437.81        451.98        28.38 o                         
   3  11   5       1000.54       1015.54        41.01 o                         
   4  11   5        632.37        616.21        31.03 o                         
   5  11   5        476.69        448.88        29.99 o                         
   6  11   5        122.64        118.05        32.73 o                         
   7  11   5        482.13        484.25        42.98 o                         
  -6  12   5        907.47        910.22        93.39 o                         
  -5  12   5       1491.78       1557.62        74.92 o                         
  -4  12   5        295.06        371.43        33.53 o                         
  -3  12   5        793.79        680.56        40.18 o                         
  -2  12   5        275.18        337.56        26.86 o                         
  -1  12   5       1346.76       1516.21        58.81 o                         
   0  12   5        795.04        740.99        47.82 o                         
   1  12   5       1663.79       1670.51        56.11 o                         
   2  12   5        428.77        435.22        32.76 o                         
   3  12   5        561.80        668.72        37.19 o                         
   4  12   5        879.67        901.87        71.71 o                         
   5  12   5        332.89        276.44        33.33 o                         
   6  12   5        271.38        259.12        44.60 o                         
  -3  13   5        267.50        223.59        35.81 o                         
  -2  13   5         72.05         75.20        29.95 o                         
  -1  13   5        213.70        201.39        31.24 o                         
   0  13   5         81.24         57.27        29.96 o                         
   1  13   5        151.75        127.78        29.91 o                         
   2  13   5        323.85        331.41        35.46 o                         
   3  13   5        187.01        188.24        38.20 o                         
   0   1   6       3723.64       3381.26        72.42 o                         
   1   1   6       9893.05       9481.87       190.89 o                         
  -1   2   6       2297.49       2344.42        48.07 o                         
   0   2   6      16237.74      16093.06       362.35 o                         
   1   2   6      18743.43      18118.70       398.51 o                         
   2   2   6       1633.33       1541.17        35.43 o                         
  -2   3   6       7364.90       7322.17       182.19 o                         
  -1   3   6       1175.16       1219.42        29.27 o                         
   0   3   6       3239.95       3169.41        69.15 o                         
   1   3   6       5430.08       5362.25       117.79 o                         
   2   3   6       1777.43       1727.12        44.76 o                         
   3   3   6      33994.19      33860.57       719.69 o                         
  -3   4   6      30828.97      31879.70       717.98 o                         
  -2   4   6       2667.37       2663.97        60.13 o                         
  -1   4   6      25735.28      25793.46       503.46 o                         
   0   4   6      36932.16      38658.52       881.53 o                         
   1   4   6       4722.33       5041.57       114.13 o                         
   2   4   6        962.13       1158.36        36.72 o                         
   3   4   6       6046.16       6219.15       175.09 o                         
   4   4   6       8863.83       9613.25       213.79 o                         
  -4   5   6       4146.22       4028.12        92.04 o                         
  -3   5   6        128.89        158.37         7.55 o                         
  -2   5   6        816.39        869.62        23.36 o                         
  -1   5   6       9388.74       9570.90       229.03 o                         
   0   5   6      16846.77      16467.71       396.71 o                         
   1   5   6         15.29         20.30         5.14 o                         
   2   5   6       6637.34       7025.31       156.38 o                         
   3   5   6       4378.64       4142.60        94.51 o                         
   4   5   6       2877.77       3003.54        72.53 o                         
   5   5   6        996.94       1104.02        30.05 o                         
  -5   6   6       2484.65       2546.78        72.75 o                         
  -4   6   6      10760.88      10589.75       233.65 o                         
  -3   6   6       1068.32       1015.55        26.38 o                         
  -2   6   6       1608.70       1536.78        35.82 o                         
  -1   6   6        232.04        252.78         9.62 o                         
   0   6   6        331.28        363.48        12.84 o                         
   1   6   6        373.13        390.59        14.13 o                         
   2   6   6       4391.06       4551.29       115.53 o                         
   3   6   6       2980.84       3017.55        72.41 o                         
   4   6   6       1528.96       1444.36        36.44 o                         
   5   6   6       1707.22       1679.13        41.66 o                         
   6   6   6         54.98         54.31        10.42 o                         
  -6   7   6         58.99         62.25        11.92 o                         
  -5   7   6        145.76        155.82        10.34 o                         
  -4   7   6       2467.41       2425.52        58.91 o                         
  -3   7   6         88.30         86.43         8.39 o                         
  -2   7   6       6180.34       6136.27       133.75 o                         
  -1   7   6       5412.20       5188.40       110.98 o                         
   0   7   6        107.90        116.82         8.31 o                         
   1   7   6        260.89        277.67        12.76 o                         
   2   7   6         31.96         35.94         7.83 o                         
   3   7   6        159.28        171.79        10.42 o                         
   4   7   6       4467.46       4347.08       108.61 o                         
   5   7   6       4967.90       4980.01       126.40 o                         
   6   7   6        322.74        328.94        16.77 o                         
   7   7   6        649.45        609.11        26.20 o                         
  -7   8   6        367.83        367.44        24.48 o                         
  -6   8   6       1176.76       1144.09        36.69 o                         
  -5   8   6       2100.29       2111.50        48.89 o                         
  -4   8   6        197.63        216.27        12.25 o                         
  -3   8   6        224.89        227.78        12.06 o                         
  -2   8   6       2889.32       2943.84        62.41 o                         
  -1   8   6       2502.06       2554.83        53.84 o                         
   0   8   6        484.17        425.65        16.02 o                         
   1   8   6       6781.94       6482.46       152.12 o                         
   2   8   6       2388.73       2345.12        57.53 o                         
   3   8   6        513.28        481.43        19.49 o                         
   4   8   6         16.78         66.19        11.15 o                         
   5   8   6        766.80        740.72        27.72 o                         
   6   8   6        122.18        102.74        16.40 o                         
   7   8   6       2523.06       2569.44        75.83 o                         
   8   8   6       1873.16       1838.07        62.70 o                         
  -8   9   6         14.45        -11.04        26.53 o                         
  -7   9   6          3.61          0.29        15.86 o                         
  -6   9   6       1120.64       1161.15        36.51 o                         
  -5   9   6       2454.17       2411.84        59.34 o                         
  -4   9   6         32.78         38.34        11.64 o                         
  -3   9   6       2378.48       2234.26        50.64 o                         
  -2   9   6       1043.19        925.88        25.85 o                         
  -1   9   6         17.39         33.38         9.87 o                         
   0   9   6        486.24        461.62        17.99 o                         
   1   9   6       3242.80       3273.11        73.09 o                         
   2   9   6        514.44        593.63        21.09 o                         
   3   9   6       2835.48       2613.01        72.06 o                         
   4   9   6       4845.81       4627.39       128.09 o                         
   5   9   6        318.81        355.17        21.78 o                         
   6   9   6          5.57         29.90        16.96 o                         
   7   9   6        660.25        699.41        37.24 o                         
   8   9   6        786.14        845.42        47.77 o                         
   9   9   6        329.30        469.09        45.02 o                         
  -8  10   6        140.23        151.34        42.99 o                         
  -7  10   6        286.99        287.46        29.34 o                         
  -6  10   6         85.19         82.71        20.90 o                         
  -5  10   6        157.16        143.12        17.85 o                         
  -4  10   6        431.42        427.42        21.75 o                         
  -3  10   6       4128.77       3891.95        84.40 o                         
  -2  10   6       1612.29       1678.75        42.83 o                         
  -1  10   6        460.85        407.02        19.16 o                         
   0  10   6       1272.48       1184.40        39.38 o                         
   1  10   6         93.90         90.32        14.19 o                         
   2  10   6         24.57         31.29        13.95 o                         
   3  10   6       2169.24       2169.18        60.24 o                         
   4  10   6       3300.38       3158.80        88.43 o                         
   5  10   6         11.36         12.34        17.43 o                         
   6  10   6       1133.04       1111.90        48.55 o                         
   7  10   6        298.30        317.57        29.80 o                         
   8  10   6         44.35          4.14        35.85 o                         
  -7  11   6       1569.86       1482.26       100.11 o                         
  -6  11   6       1317.25       1374.29        60.84 o                         
  -5  11   6          3.86         38.35        22.72 o                         
  -4  11   6        287.39        311.36        23.50 o                         
  -3  11   6        139.98        148.65        19.33 o                         
  -2  11   6         59.58         45.69        17.01 o                         
  -1  11   6       1996.87       1880.64        54.24 o                         
   0  11   6       3563.81       3552.99       106.61 o                         
   1  11   6        325.89        380.19        21.76 o                         
   2  11   6        467.56        515.35        24.83 o                         
   3  11   6        160.70        149.62        20.12 o                         
   4  11   6        279.16        269.10        22.27 o                         
   5  11   6        194.96        207.07        26.93 o                         
   6  11   6       1380.20       1384.88        69.39 o                         
   7  11   6        577.33        620.49        47.99 o                         
  -6  12   6        410.45        322.37        62.07 o                         
  -5  12   6        285.24        284.13        40.31 o                         
  -4  12   6       2347.99       2323.72        90.48 o                         
  -3  12   6        679.15        588.53        41.53 o                         
  -2  12   6        250.34        300.97        26.89 o                         
  -1  12   6         73.91         95.01        23.10 o                         
   0  12   6        361.02        356.99        27.59 o                         
   1  12   6         48.02         42.35        24.72 o                         
   2  12   6       1709.31       1849.52        61.52 o                         
   3  12   6       1557.57       1603.56        71.52 o                         
   4  12   6         13.31          6.10        27.43 o                         
   5  12   6        138.50        181.65        32.26 o                         
   6  12   6         32.28        121.73        52.25 o                         
  -3  13   6         54.99         72.14        33.61 o                         
  -2  13   6        517.30        477.91        40.45 o                         
  -1  13   6        591.37        512.67        37.58 o                         
   0  13   6        120.88        128.91        31.30 o                         
   1  13   6         58.67         43.26        29.56 o                         
   2  13   6        194.77        151.84        33.17 o                         
   3  13   6        134.70        160.93        40.18 o                         
   0   1   7      14979.91      14026.46       297.63 o                         
   1   1   7      12237.70      12234.70       260.98 o                         
  -1   2   7       2670.24       2481.73        50.86 o                         
   0   2   7       1846.01       1695.27        37.20 o                         
   1   2   7        285.59        297.08         8.61 o                         
   2   2   7       3228.55       3076.32        63.64 o                         
  -2   3   7       7295.98       7233.58       165.04 o                         
  -1   3   7       2930.16       2727.45        60.05 o                         
   0   3   7      17480.89      17229.15       360.34 o                         
   1   3   7      11828.70      11516.40       246.36 o                         
   2   3   7      11353.40      11672.78       244.85 o                         
   3   3   7       3406.66       3291.36        75.64 o                         
  -3   4   7       7941.21       8231.01       192.78 o                         
  -2   4   7       7064.53       7142.14       156.55 o                         
  -1   4   7       4689.37       4564.33        99.24 o                         
   0   4   7       8366.13       8480.65       174.33 o                         
   1   4   7       2793.17       2935.93        72.14 o                         
   2   4   7       5830.85       5846.98       141.52 o                         
   3   4   7      18724.57      19611.98       424.18 o                         
   4   4   7       6224.03       6245.21       160.46 o                         
  -4   5   7       4576.10       4450.54        93.72 o                         
  -3   5   7       4829.96       4904.99       116.71 o                         
  -2   5   7       2843.15       3061.54        68.48 o                         
  -1   5   7       6261.03       6435.04       126.63 o                         
   0   5   7       1516.30       1651.16        37.52 o                         
   1   5   7      10437.40      11079.11       237.36 o                         
   2   5   7       2665.52       2622.47        59.40 o                         
   3   5   7       5169.27       5123.84       133.30 o                         
   4   5   7         26.99         44.70         7.60 o                         
   5   5   7       4155.55       4263.07        96.00 o                         
  -5   6   7        901.27        895.30        24.88 o                         
  -4   6   7        184.13        176.14         9.29 o                         
  -3   6   7       2212.13       2188.32        51.47 o                         
  -2   6   7       1516.91       1525.67        33.67 o                         
  -1   6   7       5355.59       5111.42       104.90 o                         
   0   6   7        743.23        683.99        20.48 o                         
   1   6   7        855.37        858.35        22.88 o                         
   2   6   7        122.31        139.80         8.58 o                         
   3   6   7       2438.81       2364.18        54.40 o                         
   4   6   7       3109.31       2997.47        70.52 o                         
   5   6   7       1961.32       1955.51        49.72 o                         
   6   6   7        254.99        283.48        14.72 o                         
  -6   7   7        387.25        387.12        16.22 o                         
  -5   7   7       3363.43       3401.82        78.42 o                         
  -4   7   7       1502.97       1453.16        36.79 o                         
  -3   7   7       3837.79       3599.05        82.91 o                         
  -2   7   7        617.17        633.80        18.41 o                         
  -1   7   7       1404.99       1367.73        31.70 o                         
   0   7   7       2153.65       2036.49        49.53 o                         
   1   7   7       1810.70       1707.85        40.28 o                         
   2   7   7       1718.04       1624.03        40.12 o                         
   3   7   7       1743.70       1799.00        43.27 o                         
   4   7   7       2593.10       2616.84        63.62 o                         
   5   7   7        261.91        236.86        13.83 o                         
   6   7   7       1460.51       1557.33        42.89 o                         
   7   7   7        770.68        740.78        30.99 o                         
  -7   8   7        660.35        619.84        31.75 o                         
  -6   8   7        574.74        586.15        24.68 o                         
  -5   8   7       1737.58       1747.07        41.87 o                         
  -4   8   7        623.29        641.76        21.33 o                         
  -3   8   7       1286.77       1371.38        34.16 o                         
  -2   8   7       2533.73       2446.23        56.16 o                         
  -1   8   7       1696.73       1723.24        38.67 o                         
   0   8   7       2479.99       2608.10        56.23 o                         
   1   8   7        280.74        328.21        14.53 o                         
   2   8   7       1018.44       1023.16        28.22 o                         
   3   8   7        598.79        560.37        21.98 o                         
   4   8   7       2062.36       2138.78        60.99 o                         
   5   8   7       1762.53       1704.68        46.67 o                         
   6   8   7        867.89        942.10        37.94 o                         
   7   8   7        315.86        322.79        22.16 o                         
   8   8   7        169.48        170.68        22.23 o                         
  -8   9   7        346.34        312.77        34.82 o                         
  -7   9   7        257.42        283.00        21.06 o                         
  -6   9   7        569.35        561.16        27.87 o                         
  -5   9   7        469.83        448.66        19.56 o                         
  -4   9   7       2991.96       2644.05        67.39 o                         
  -3   9   7       1105.83       1086.22        33.00 o                         
  -2   9   7       2081.16       1913.72        48.00 o                         
  -1   9   7         67.54         74.65        10.72 o                         
   0   9   7       1381.92       1443.70        38.64 o                         
   1   9   7       1835.51       1906.21        45.07 o                         
   2   9   7       2322.22       2176.20        52.11 o                         
   3   9   7       1792.06       1760.37        49.49 o                         
   4   9   7        776.15        817.53        33.02 o                         
   5   9   7        489.78        461.12        28.54 o                         
   6   9   7        561.44        565.09        27.86 o                         
   7   9   7       1582.03       1472.75        54.40 o                         
   8   9   7        743.79        731.42        61.56 o                         
   9   9   7        859.63        913.90        63.35 o                         
  -8  10   7        452.11        450.31        50.43 o                         
  -7  10   7        447.52        466.95        49.93 o                         
  -6  10   7       1224.86       1157.33        47.56 o                         
  -5  10   7        401.04        395.65        22.62 o                         
  -4  10   7        705.60        668.68        29.40 o                         
  -3  10   7        347.18        363.14        18.83 o                         
  -2  10   7       1048.04        943.94        31.86 o                         
  -1  10   7        860.34        862.01        30.18 o                         
   0  10   7       1431.77       1362.22        43.92 o                         
   1  10   7       1450.39       1478.48        41.93 o                         
   2  10   7        256.68        257.92        18.81 o                         
   3  10   7       1506.46       1549.86        49.87 o                         
   4  10   7        692.98        625.05        39.63 o                         
   5  10   7       1033.14       1034.29        40.53 o                         
   6  10   7        547.76        568.57        30.03 o                         
   7  10   7        959.43        898.39        48.17 o                         
   8  10   7         40.90         45.20        36.89 o                         
  -7  11   7        184.84         45.45        47.05 o                         
  -6  11   7        498.26        489.20        34.68 o                         
  -5  11   7        668.76        635.38        36.55 o                         
  -4  11   7        668.79        711.27        32.86 o                         
  -3  11   7       1715.29       1606.21        52.48 o                         
  -2  11   7        882.95        853.62        34.07 o                         
  -1  11   7       1164.86       1175.74        42.54 o                         
   0  11   7         14.44         38.92        17.35 o                         
   1  11   7       1113.12       1190.69        44.69 o                         
   2  11   7        695.72        644.46        28.57 o                         
   3  11   7       1955.94       1897.42        59.25 o                         
   4  11   7        371.23        404.64        25.58 o                         
   5  11   7        776.80        842.27        73.14 o                         
   6  11   7         80.24        110.56        35.43 o                         
   7  11   7        514.77        538.26        46.47 o                         
  -5  12   7        222.60        187.98        33.04 o                         
  -4  12   7         82.53        160.67        28.79 o                         
  -3  12   7        392.74        361.79        34.13 o                         
  -2  12   7         96.30        130.57        24.12 o                         
  -1  12   7       1938.06       1839.75        67.80 o                         
   0  12   7        650.31        712.35        38.36 o                         
   1  12   7        260.89        253.27        27.34 o                         
   2  12   7         63.86         62.14        25.03 o                         
   3  12   7        156.76        130.61        28.37 o                         
   4  12   7        256.19        237.83        32.69 o                         
   5  12   7        576.14        591.07        40.78 o                         
  -2  13   7        421.76        394.47        36.62 o                         
  -1  13   7        334.24        318.62        34.08 o                         
   0  13   7        104.50         73.31        31.62 o                         
   1  13   7        165.68        162.96        32.76 o                         
   2  13   7        264.67        262.74        38.29 o                         
   0   0   8       4236.60       4157.22       170.37 o                         
   0   1   8       2380.72       2590.74        51.32 o                         
   1   1   8        574.35        660.01        15.03 o                         
  -1   2   8       6388.36       6697.93       134.81 o                         
   0   2   8       2252.22       2284.59        53.96 o                         
   1   2   8       2368.66       2686.04        59.80 o                         
   2   2   8       2516.75       2623.55        62.84 o                         
  -2   3   8       7015.09       7222.19       147.07 o                         
  -1   3   8      14833.97      14014.42       279.24 o                         
   0   3   8       1057.26       1132.31        24.42 o                         
   1   3   8       7893.37       8653.65       192.15 o                         
   2   3   8       1197.69       1142.01        24.37 o                         
   3   3   8        181.03        186.28         6.98 o                         
  -3   4   8       1941.25       1856.06        43.71 o                         
  -2   4   8        123.55        112.82         6.55 o                         
  -1   4   8       1609.23       1640.58        36.77 o                         
   0   4   8        741.79        863.60        21.21 o                         
   1   4   8       7875.45       8278.51       174.09 o                         
   2   4   8       5879.46       5952.08       130.32 o                         
   3   4   8        211.90        206.98        10.62 o                         
   4   4   8       2347.22       2267.16        55.95 o                         
  -4   5   8        351.79        371.10        13.73 o                         
  -3   5   8       7139.65       7942.67       184.12 o                         
  -2   5   8       5597.57       5836.10       127.40 o                         
  -1   5   8        383.29        411.33        13.05 o                         
   0   5   8        142.84        146.90         6.76 o                         
   1   5   8        811.31        780.49        25.78 o                         
   2   5   8        545.07        509.49        17.81 o                         
   3   5   8       3516.30       3563.65        89.91 o                         
   4   5   8       9385.94       9139.83       219.81 o                         
   5   5   8       2291.15       2332.23        60.53 o                         
  -5   6   8        404.53        403.77        16.11 o                         
  -4   6   8         98.47        115.62         8.26 o                         
  -3   6   8       2087.80       2080.43        44.53 o                         
  -2   6   8        776.26        777.33        20.00 o                         
  -1   6   8        191.66        242.40         9.59 o                         
   0   6   8       1062.65        974.67        25.32 o                         
   1   6   8       1388.91       1477.99        38.42 o                         
   2   6   8         96.02        108.19         8.40 o                         
   3   6   8        262.07        309.50        13.33 o                         
   4   6   8       1338.31       1322.96        35.17 o                         
   5   6   8         85.26         74.82        10.17 o                         
   6   6   8       1481.62       1548.23        39.48 o                         
  -6   7   8       2211.58       2114.33        58.70 o                         
  -5   7   8        494.82        490.41        18.23 o                         
  -4   7   8       1119.79       1118.81        29.85 o                         
  -3   7   8       1146.70       1095.04        29.54 o                         
  -2   7   8        183.96        204.16         9.99 o                         
  -1   7   8        824.51        825.82        21.54 o                         
   0   7   8       2671.00       2332.13        52.41 o                         
   1   7   8       1471.88       1505.23        35.30 o                         
   2   7   8       1299.42       1239.04        33.45 o                         
   3   7   8       3838.36       3722.16        82.46 o                         
   4   7   8        706.52        644.31        26.36 o                         
   5   7   8        130.27        116.15        12.05 o                         
   6   7   8        741.70        725.43        28.03 o                         
   7   7   8       1765.34       1707.43        52.15 o                         
  -7   8   8          1.87        -14.19        17.85 o                         
  -6   8   8        175.66        164.39        17.10 o                         
  -5   8   8         82.77         93.37        12.56 o                         
  -4   8   8       1871.63       1973.54        51.12 o                         
  -3   8   8       2093.80       2204.75        50.93 o                         
  -2   8   8        350.26        368.42        14.08 o                         
  -1   8   8       1267.97       1347.07        42.73 o                         
   0   8   8         27.24         43.80         8.76 o                         
   1   8   8         95.49        144.08        10.95 o                         
   2   8   8        952.06        942.68        28.66 o                         
   3   8   8       4087.30       4074.37        92.67 o                         
   4   8   8        296.54        260.12        15.33 o                         
   5   8   8       1267.17       1318.68        41.51 o                         
   6   8   8        214.34        189.34        18.37 o                         
   7   8   8         38.98         29.34        17.67 o                         
   8   8   8         19.73         34.39        20.50 o                         
  -8   9   8        739.51        814.92        54.38 o                         
  -7   9   8       1829.46       1852.85        64.98 o                         
  -6   9   8         71.23         90.90        15.40 o                         
  -5   9   8        159.64        168.75        14.49 o                         
  -4   9   8        186.16        198.74        14.24 o                         
  -3   9   8        321.71        340.52        15.27 o                         
  -2   9   8       1374.01       1463.18        37.47 o                         
  -1   9   8       7503.42       7531.15       155.41 o                         
   0   9   8       1149.24       1091.80        30.50 o                         
   1   9   8        436.95        449.10        17.81 o                         
   2   9   8         68.28         58.69        12.18 o                         
   3   9   8        295.86        282.92        17.90 o                         
   4   9   8         53.95         74.20        14.61 o                         
   5   9   8       3735.88       3794.37        96.81 o                         
   6   9   8       2345.40       2255.62        71.93 o                         
   7   9   8          9.52         13.48        20.59 o                         
   8   9   8        372.23        344.42        35.65 o                         
   9   9   8         65.26         86.81        39.27 o                         
  -8  10   8        218.21        224.02        45.40 o                         
  -7  10   8        467.57        504.49        38.54 o                         
  -6  10   8         94.70        113.04        21.64 o                         
  -5  10   8       2088.59       1951.73        59.42 o                         
  -4  10   8        522.73        516.54        26.24 o                         
  -3  10   8         83.24        105.66        14.38 o                         
  -2  10   8        187.51        164.20        16.46 o                         
  -1  10   8       1098.69       1080.69        33.83 o                         
   0  10   8        256.06        258.43        16.69 o                         
   1  10   8       1284.10       1365.31        42.16 o                         
   2  10   8       1486.52       1350.15        42.95 o                         
   3  10   8        160.36        167.42        18.63 o                         
   4  10   8         22.35         13.04        16.56 o                         
   5  10   8        219.72        208.27        20.75 o                         
   6  10   8        248.25        255.35        26.32 o                         
   7  10   8        339.67        372.66        35.14 o                         
   8  10   8        803.55        694.26        61.31 o                         
  -7  11   8         19.02         14.19        46.55 o                         
  -6  11   8        176.06        245.64        38.56 o                         
  -5  11   8       1768.32       1760.62        76.31 o                         
  -4  11   8        734.77        809.90        36.30 o                         
  -3  11   8        570.25        591.20        28.02 o                         
  -2  11   8       1638.29       1608.93        49.14 o                         
  -1  11   8        236.58        230.12        23.65 o                         
   0  11   8         37.69         66.15        19.25 o                         
   1  11   8        708.75        762.40        31.52 o                         
   2  11   8       1204.96       1172.40        44.74 o                         
   3  11   8         31.63         62.97        18.57 o                         
   4  11   8       1188.50       1264.37        55.00 o                         
   5  11   8        799.51        790.65        71.76 o                         
   6  11   8          4.85         46.31        32.42 o                         
   7  11   8          5.34         23.63        36.25 o                         
  -5  12   8         35.86          2.39        37.59 o                         
  -4  12   8         23.24         36.78        29.29 o                         
  -3  12   8        538.91        486.27        38.33 o                         
  -2  12   8       1062.02       1124.34        53.51 o                         
  -1  12   8        109.79        102.69        24.85 o                         
   0  12   8        156.44        164.35        26.72 o                         
   1  12   8        350.07        304.32        29.25 o                         
   2  12   8         15.25         50.54        25.28 o                         
   3  12   8         51.97         41.71        27.03 o                         
   4  12   8        453.77        398.41        36.40 o                         
   5  12   8        207.30        192.93        34.48 o                         
  -2  13   8        111.32        115.01        32.36 o                         
  -1  13   8         40.74         50.20        30.51 o                         
   0  13   8        744.30        821.86        46.75 o                         
   1  13   8        838.29        873.30        60.55 o                         
   2  13   8         20.76         21.27        34.95 o                         
   0   1   9       2769.43       3179.35        66.66 o                         
   1   1   9       7151.99       7244.94       143.37 o                         
  -1   2   9       3305.75       3431.01        71.44 o                         
   0   2   9       1274.09       1475.07        32.15 o                         
   1   2   9        912.70        853.50        21.46 o                         
   2   2   9        876.31        766.65        17.69 o                         
  -2   3   9       3218.32       3146.40        69.14 o                         
  -1   3   9       2818.69       2967.52        58.41 o                         
   0   3   9        109.34        113.33         4.88 o                         
   1   3   9       1940.70       2078.80        43.60 o                         
   2   3   9       3090.80       2841.86        65.73 o                         
   3   3   9       1245.56       1290.31        28.32 o                         
  -3   4   9        842.12        808.76        19.59 o                         
  -2   4   9       2010.95       2021.99        45.68 o                         
  -1   4   9       2595.79       2598.64        53.06 o                         
   0   4   9        271.11        286.76         9.67 o                         
   1   4   9        564.21        570.66        17.47 o                         
   2   4   9       1104.09       1070.19        26.85 o                         
   3   4   9       3377.07       3494.67        76.38 o                         
   4   4   9        792.14        754.42        23.93 o                         
  -4   5   9       1777.10       1756.37        40.19 o                         
  -3   5   9        979.13       1062.43        25.95 o                         
  -2   5   9        652.29        707.72        19.20 o                         
  -1   5   9       2238.04       2473.56        52.04 o                         
   0   5   9       2222.89       2199.70        47.66 o                         
   1   5   9       5248.67       5200.82       112.36 o                         
   2   5   9        735.62        674.85        19.44 o                         
   3   5   9       3697.17       3639.88       112.10 o                         
   4   5   9          4.55          3.61         7.18 o                         
   5   5   9       2331.93       2295.14        52.68 o                         
  -5   6   9        493.13        521.84        18.76 o                         
  -4   6   9         77.77         72.20         7.48 o                         
  -3   6   9        651.30        597.50        18.53 o                         
  -2   6   9       1570.26       1513.12        34.08 o                         
  -1   6   9       4047.45       4335.57        96.92 o                         
   0   6   9        319.17        294.91        11.41 o                         
   1   6   9       1170.18       1216.09        30.78 o                         
   2   6   9         26.44         29.85         7.14 o                         
   3   6   9       1209.69       1051.69        28.53 o                         
   4   6   9        703.82        662.83        21.42 o                         
   5   6   9       2561.89       2507.47        62.19 o                         
   6   6   9        950.53        883.00        28.13 o                         
  -6   7   9        445.97        491.34        22.93 o                         
  -5   7   9       3132.55       3285.54        86.69 o                         
  -4   7   9       1497.96       1457.04        35.90 o                         
  -3   7   9       1177.58       1179.49        28.55 o                         
  -2   7   9        138.70        147.99         8.93 o                         
  -1   7   9       1990.49       2034.42        44.74 o                         
   0   7   9        879.90        908.90        23.24 o                         
   1   7   9       2440.60       2513.88        59.14 o                         
   2   7   9       1976.51       1799.10        44.57 o                         
   3   7   9        783.43        819.70        25.09 o                         
   4   7   9        746.51        692.72        23.85 o                         
   5   7   9        400.69        409.14        18.08 o                         
   6   7   9        984.87        956.86        34.52 o                         
   7   7   9        680.05        615.29        29.64 o                         
  -7   8   9        538.98        574.10        28.81 o                         
  -6   8   9        260.73        297.68        19.66 o                         
  -5   8   9        747.70        767.38        26.75 o                         
  -4   8   9         76.14         83.11        10.80 o                         
  -3   8   9       1300.82       1292.25        31.16 o                         
  -2   8   9       1144.17       1183.77        29.58 o                         
  -1   8   9        753.77        770.82        23.15 o                         
   0   8   9        632.80        743.77        22.29 o                         
   1   8   9        488.09        493.51        19.52 o                         
   2   8   9        599.64        615.67        23.38 o                         
   3   8   9        463.92        453.99        21.48 o                         
   4   8   9       1624.13       1517.57        43.69 o                         
   5   8   9        441.25        436.00        22.94 o                         
   6   8   9        712.08        731.82        37.31 o                         
   7   8   9        113.36        157.01        20.47 o                         
   8   8   9        199.91        209.71        26.64 o                         
  -8   9   9        162.86        117.76        31.39 o                         
  -7   9   9        327.06        314.98        31.84 o                         
  -6   9   9        394.49        420.50        24.50 o                         
  -5   9   9       1084.61       1065.68        40.74 o                         
  -4   9   9       1758.46       1820.93        45.38 o                         
  -3   9   9       1128.74       1029.85        30.02 o                         
  -2   9   9       1002.79        998.03        29.90 o                         
  -1   9   9         61.32         78.94        11.41 o                         
   0   9   9        538.42        498.69        22.81 o                         
   1   9   9        837.33        772.81        26.36 o                         
   2   9   9       3484.24       3461.28       103.58 o                         
   3   9   9       1561.99       1428.35        43.61 o                         
   4   9   9        910.97        855.39        34.45 o                         
   5   9   9        301.68        343.40        21.25 o                         
   6   9   9        736.23        766.36        45.94 o                         
   7   9   9        980.44       1009.57        48.76 o                         
   8   9   9        845.21        988.23        83.77 o                         
   9   9   9       1130.14       1015.73        78.09 o                         
  -8  10   9        354.05        339.48        46.98 o                         
  -7  10   9        402.56        439.38        39.24 o                         
  -6  10   9        463.54        473.69        31.04 o                         
  -5  10   9        263.54        272.77        19.81 o                         
  -4  10   9        240.17        278.76        18.80 o                         
  -3  10   9         25.12         14.17        13.68 o                         
  -2  10   9        900.55        927.15        33.80 o                         
  -1  10   9        949.50       1008.51        37.80 o                         
   0  10   9        232.77        212.64        17.35 o                         
   1  10   9        170.38        160.64        15.86 o                         
   2  10   9        581.00        591.09        27.08 o                         
   3  10   9        481.13        512.85        25.10 o                         
   4  10   9         79.24        111.82        18.07 o                         
   5  10   9        806.55        825.15        35.40 o                         
   6  10   9        315.23        297.80        30.97 o                         
   7  10   9        649.33        632.76        44.25 o                         
   8  10   9         48.27         13.57        37.71 o                         
  -7  11   9        101.26         77.33        74.51 o                         
  -6  11   9        491.22        536.81        52.94 o                         
  -5  11   9        621.03        583.35        32.96 o                         
  -4  11   9        429.99        476.61        29.07 o                         
  -3  11   9        565.21        593.06        29.85 o                         
  -2  11   9        590.85        642.16        28.48 o                         
  -1  11   9        783.04        824.86        35.71 o                         
   0  11   9         87.46         92.54        18.88 o                         
   1  11   9       1014.21       1042.80        45.07 o                         
   2  11   9        359.44        336.92        24.17 o                         
   3  11   9       1075.01       1020.17        41.32 o                         
   4  11   9        169.62        215.03        29.56 o                         
   5  11   9        470.63        446.90        36.42 o                         
   6  11   9         18.82         38.00        34.00 o                         
   7  11   9        646.08        572.37        65.97 o                         
  -5  12   9        629.45        629.11        47.26 o                         
  -4  12   9         91.92        149.09        30.07 o                         
  -3  12   9        258.29        206.34        29.16 o                         
  -2  12   9        174.94        160.19        28.82 o                         
  -1  12   9       1080.18        946.54        48.19 o                         
   0  12   9        132.75        101.95        26.11 o                         
   1  12   9        493.59        457.45        32.59 o                         
   2  12   9         55.17         43.84        26.34 o                         
   3  12   9        350.97        378.86        34.91 o                         
   4  12   9        124.90        162.23        32.70 o                         
   5  12   9        396.48        409.26        38.98 o                         
  -1  13   9        563.34        640.08        61.00 o                         
   0  13   9        141.06        124.90        33.85 o                         
   1  13   9        353.07        454.58        85.41 o                         
   0   1  10       4702.25       5103.95       102.00 o                         
   1   1  10       1264.65       1318.00        26.36 o                         
  -1   2  10        232.42        263.20         8.74 o                         
   0   2  10       5960.83       5799.66       126.02 o                         
   1   2  10       7874.19       7707.69       167.64 o                         
   2   2  10        476.64        486.08        12.97 o                         
  -2   3  10       1051.76       1052.15        24.50 o                         
  -1   3  10        402.02        460.21        11.77 o                         
   0   3  10        790.20        845.93        18.92 o                         
   1   3  10       1465.81       1484.50        33.14 o                         
   2   3  10        141.92        145.47         6.55 o                         
   3   3  10       4459.79       4399.54        94.42 o                         
  -3   4  10       2407.90       2475.87        60.95 o                         
  -2   4  10         80.95         91.23         5.04 o                         
  -1   4  10       7200.14       7465.09       168.91 o                         
   0   4  10       5355.04       5036.17       105.14 o                         
   1   4  10         94.81         97.87         5.70 o                         
   2   4  10        252.13        284.77         9.95 o                         
   3   4  10       1348.37       1269.71        30.80 o                         
   4   4  10       1004.88       1017.21        28.82 o                         
  -4   5  10       1592.58       1550.41        36.30 o                         
  -3   5  10        202.90        185.10         8.75 o                         
  -2   5  10        234.41        252.93        12.81 o                         
  -1   5  10       5034.51       5010.86       108.26 o                         
   0   5  10       2875.62       2995.52        64.07 o                         
   1   5  10        516.10        506.12        14.31 o                         
   2   5  10       3406.27       3354.00        77.21 o                         
   3   5  10        709.22        748.78        21.51 o                         
   4   5  10        165.17        157.14        10.21 o                         
   5   5  10        670.86        686.84        22.80 o                         
  -5   6  10       3347.02       3510.48        83.71 o                         
  -4   6  10       3609.74       3569.02        78.70 o                         
  -3   6  10        239.39        275.95        11.41 o                         
  -2   6  10       1441.79       1404.69        32.83 o                         
  -1   6  10        374.51        346.46        13.97 o                         
   0   6  10        474.33        506.60        15.31 o                         
   1   6  10       1661.33       1538.86        35.25 o                         
   2   6  10       5662.11       5700.85       136.39 o                         
   3   6  10       2025.03       2042.99        49.81 o                         
   4   6  10        599.73        577.40        21.75 o                         
   5   6  10        692.49        721.97        25.13 o                         
   6   6  10         18.86         37.29        11.05 o                         
  -6   7  10         50.08         56.98        13.37 o                         
  -5   7  10        276.98        261.02        13.97 o                         
  -4   7  10        668.52        636.69        21.32 o                         
  -3   7  10        376.08        443.08        19.51 o                         
  -2   7  10       4906.49       5165.15       103.98 o                         
  -1   7  10       4391.15       4510.11        96.28 o                         
   0   7  10         86.42         91.49         7.87 o                         
   1   7  10        157.47        145.17         9.92 o                         
   2   7  10        740.96        681.89        21.91 o                         
   3   7  10        149.18        143.15        11.12 o                         
   4   7  10       1526.83       1558.65        40.98 o                         
   5   7  10       3091.81       2964.82        75.22 o                         
   6   7  10        134.67        137.67        15.02 o                         
   7   7  10        762.40        788.62        41.90 o                         
  -7   8  10        106.67        104.27        21.36 o                         
  -6   8  10       1788.95       1884.03        67.30 o                         
  -5   8  10       1790.26       1732.93        49.10 o                         
  -4   8  10        625.97        621.77        21.87 o                         
  -3   8  10        604.41        593.17        22.80 o                         
  -2   8  10       1169.08       1129.32        29.62 o                         
  -1   8  10       1045.76       1004.25        27.72 o                         
   0   8  10        994.09       1042.76        28.30 o                         
   1   8  10       3638.18       3607.81       100.43 o                         
   2   8  10        355.84        392.04        16.04 o                         
   3   8  10        345.28        339.50        16.84 o                         
   4   8  10         79.43         55.62        12.57 o                         
   5   8  10        490.96        485.47        29.97 o                         
   6   8  10        159.89        162.72        18.64 o                         
   7   8  10       2320.55       2286.11        70.85 o                         
   8   8  10        723.71        708.57        41.79 o                         
  -8   9  10         38.45         63.65        32.45 o                         
  -7   9  10        111.61        136.39        28.01 o                         
  -6   9  10       1869.54       1870.77        62.47 o                         
  -5   9  10       1777.29       1807.15        54.01 o                         
  -4   9  10         30.16         32.75        12.41 o                         
  -3   9  10       1324.57       1336.87        38.09 o                         
  -2   9  10        220.03        230.28        14.18 o                         
  -1   9  10          5.01         -1.19         9.86 o                         
   0   9  10       1091.96        960.51        32.24 o                         
   1   9  10       2601.45       2303.91        67.75 o                         
   2   9  10         10.51         14.38        12.81 o                         
   3   9  10       2573.47       2766.46        73.91 o                         
   4   9  10       1356.97       1435.38        44.56 o                         
   5   9  10        134.61        117.10        18.45 o                         
   6   9  10        161.45        151.32        21.87 o                         
   7   9  10        702.42        668.46        42.91 o                         
   8   9  10        423.35        414.44        38.26 o                         
   9   9  10        405.74        336.94        47.64 o                         
  -8  10  10         58.53         45.78        43.44 o                         
  -7  10  10        124.69        108.50        48.32 o                         
  -6  10  10         13.66         36.13        33.57 o                         
  -5  10  10         61.28         57.83        17.42 o                         
  -4  10  10        229.00        273.64        18.53 o                         
  -3  10  10       1497.90       1510.94        43.33 o                         
  -2  10  10        328.49        369.57        19.02 o                         
  -1  10  10        462.57        525.10        23.94 o                         
   0  10  10        310.81        327.60        20.39 o                         
   1  10  10          8.35          1.76        14.11 o                         
   2  10  10         16.31         14.92        15.01 o                         
   3  10  10       1338.13       1382.97        49.48 o                         
   4  10  10       1002.15       1014.92        41.96 o                         
   5  10  10         49.33         71.57        23.37 o                         
   6  10  10        791.09        759.72        64.85 o                         
   7  10  10        256.84        313.97        44.42 o                         
   8  10  10         77.93        136.46        40.76 o                         
  -6  11  10        721.47        846.81        61.95 o                         
  -5  11  10         37.25         52.70        24.05 o                         
  -4  11  10         23.43         33.01        20.30 o                         
  -3  11  10         97.76        106.94        21.27 o                         
  -2  11  10         39.14         34.45        18.32 o                         
  -1  11  10       1173.16       1236.76        60.50 o                         
   0  11  10       1374.75       1450.18        51.92 o                         
   1  11  10         79.76         96.00        19.08 o                         
   2  11  10        385.79        395.67        25.28 o                         
   3  11  10         19.36         22.90        21.03 o                         
   4  11  10         43.57         56.95        26.83 o                         
   5  11  10        112.93         94.66        30.54 o                         
   6  11  10       1238.79       1216.66        75.73 o                         
  -4  12  10        684.24        725.69        68.67 o                         
  -3  12  10        118.25         95.35        27.82 o                         
  -2  12  10         19.64         22.01        25.17 o                         
  -1  12  10         43.88         16.40        25.41 o                         
   0  12  10        226.40        205.99        28.36 o                         
   1  12  10        113.63        119.14        27.19 o                         
   2  12  10       1460.17       1358.27        66.31 o                         
   3  12  10        836.90        953.94        55.12 o                         
   4  12  10         25.50        -30.98        30.98 o                         
   0   1  11       6187.22       6049.73       122.15 o                         
   1   1  11      11382.00      11153.73       208.84 o                         
  -1   2  11       2751.34       2739.53        59.51 o                         
   0   2  11       4740.63       4781.69        95.93 o                         
   1   2  11       1149.27       1098.49        26.19 o                         
   2   2  11       3539.64       3458.47        74.35 o                         
  -2   3  11       3101.13       3153.35        64.16 o                         
  -1   3  11       1358.51       1378.47        28.99 o                         
   0   3  11      18534.02      19142.08       380.07 o                         
   1   3  11       2007.82       1928.31        43.70 o                         
   2   3  11       2898.85       3061.91        67.07 o                         
   3   3  11        730.39        715.57        16.67 o                         
  -3   4  11       1211.64       1140.81        27.36 o                         
  -2   4  11       3872.03       3949.10        83.05 o                         
  -1   4  11       3111.63       3182.71        64.97 o                         
   0   4  11       6912.20       7520.00       150.52 o                         
   1   4  11       1224.37       1173.36        26.89 o                         
   2   4  11       1630.00       1719.76        36.98 o                         
   3   4  11       4865.31       4831.35       108.61 o                         
   4   4  11       1370.99       1357.34        32.08 o                         
  -4   5  11       1499.86       1464.16        43.36 o                         
  -3   5  11       1628.62       1547.67        37.27 o                         
  -2   5  11        541.38        553.35        15.39 o                         
  -1   5  11       2084.75       2056.43        42.85 o                         
   0   5  11       3923.50       3625.95        73.46 o                         
   1   5  11       8150.55       8132.01       173.88 o                         
   2   5  11       2277.87       2263.98        51.13 o                         
   3   5  11       3809.50       4081.76        92.87 o                         
   4   5  11        264.24        258.53        12.22 o                         
   5   5  11       1910.74       1954.04        47.30 o                         
  -5   6  11       1761.78       1746.59        48.13 o                         
  -4   6  11        254.60        240.22        11.24 o                         
  -3   6  11       1806.27       1845.63        40.56 o                         
  -2   6  11       1787.04       1747.35        37.87 o                         
  -1   6  11       3186.27       3167.27        73.77 o                         
   0   6  11       2111.42       2026.92        44.48 o                         
   1   6  11       2839.58       2791.61        62.03 o                         
   2   6  11        317.64        338.52        14.26 o                         
   3   6  11       2674.54       2919.68        64.65 o                         
   4   6  11       2540.86       2504.54        58.39 o                         
   5   6  11       2762.03       2830.80        65.11 o                         
   6   6  11       1364.20       1376.90        41.09 o                         
  -6   7  11        527.43        531.08        23.78 o                         
  -5   7  11       3383.03       3269.58        78.07 o                         
  -4   7  11       1570.59       1543.27        39.56 o                         
  -3   7  11       2742.01       2858.26        63.51 o                         
  -2   7  11        736.10        776.87        21.76 o                         
  -1   7  11       2020.49       2202.71        47.13 o                         
   0   7  11       2645.15       2638.50        59.87 o                         
   1   7  11       2169.42       2186.02        50.30 o                         
   2   7  11       2334.31       2223.29        54.51 o                         
   3   7  11        884.51        975.19        27.68 o                         
   4   7  11       1134.84       1166.24        32.99 o                         
   5   7  11        115.77        153.92        14.41 o                         
   6   7  11       1467.67       1491.66        42.89 o                         
   7   7  11        820.22        926.32        39.31 o                         
  -7   8  11       2640.37       2557.83        79.76 o                         
  -6   8  11       1923.79       1986.37        62.29 o                         
  -5   8  11       1285.18       1247.27        38.79 o                         
  -4   8  11        774.11        759.45        27.32 o                         
  -3   8  11        355.17        363.64        16.49 o                         
  -2   8  11        884.32        937.62        25.58 o                         
  -1   8  11       3762.36       3720.37        78.60 o                         
   0   8  11       3916.05       3672.51        82.79 o                         
   1   8  11        687.28        682.37        23.84 o                         
   2   8  11       2334.47       2365.07        57.02 o                         
   3   8  11        810.71        889.10        28.75 o                         
   4   8  11        822.36        888.73        34.37 o                         
   5   8  11        572.94        604.49        27.88 o                         
   6   8  11       1522.71       1449.55        51.19 o                         
   7   8  11        218.63        237.85        23.09 o                         
   8   8  11        471.23        530.24        53.04 o                         
  -8   9  11        618.84        535.20        45.00 o                         
  -7   9  11        150.50        152.78        30.31 o                         
  -6   9  11        319.68        353.40        26.41 o                         
  -5   9  11        552.85        608.59        26.40 o                         
  -4   9  11        781.36        888.62        31.80 o                         
  -3   9  11        673.26        672.05        25.40 o                         
  -2   9  11       1232.90       1217.87        35.29 o                         
  -1   9  11         16.90         23.74        10.45 o                         
   0   9  11       1996.24       1864.42        51.39 o                         
   1   9  11        388.23        407.76        20.16 o                         
   2   9  11       1049.97       1146.02        37.85 o                         
   3   9  11        513.39        525.20        24.04 o                         
   4   9  11        664.29        750.71        35.41 o                         
   5   9  11        340.55        418.74        26.39 o                         
   6   9  11        516.48        561.18        29.53 o                         
   7   9  11       1000.60       1069.04        60.37 o                         
   8   9  11        236.67        271.63        38.07 o                         
  -7  10  11        312.09        317.51        40.80 o                         
  -6  10  11        820.48        761.86        66.65 o                         
  -5  10  11        379.00        365.38        23.78 o                         
  -4  10  11        356.16        338.47        20.15 o                         
  -3  10  11         70.91         67.27        15.01 o                         
  -2  10  11        840.35        863.15        31.78 o                         
  -1  10  11        946.69        996.45        34.84 o                         
   0  10  11       1592.04       1560.39        48.27 o                         
   1  10  11        488.20        460.03        22.78 o                         
   2  10  11        327.07        314.55        23.12 o                         
   3  10  11        701.61        723.54        32.49 o                         
   4  10  11        244.96        294.84        22.89 o                         
   5  10  11        745.27        798.50        50.61 o                         
   6  10  11        361.96        370.09        33.87 o                         
   7  10  11        569.64        517.69        42.48 o                         
  -6  11  11        262.80        208.33        40.25 o                         
  -5  11  11        269.07        295.18        33.46 o                         
  -4  11  11        295.90        281.74        26.19 o                         
  -3  11  11        522.23        522.69        32.02 o                         
  -2  11  11        375.72        382.44        24.87 o                         
  -1  11  11        524.64        477.00        27.28 o                         
   0  11  11         10.89         17.05        19.44 o                         
   1  11  11        696.78        796.76        35.23 o                         
   2  11  11        613.01        604.47        37.83 o                         
   3  11  11       1041.52       1106.00        49.34 o                         
   4  11  11        155.77        179.42        28.99 o                         
   5  11  11        212.57        190.52        32.50 o                         
   6  11  11         91.41         63.25        35.73 o                         
  -4  12  11        125.86        102.70        40.90 o                         
  -3  12  11        319.68        267.21        44.51 o                         
  -2  12  11        138.25        123.49        27.47 o                         
  -1  12  11        409.27        413.42        41.65 o                         
   0  12  11        411.39        421.52        32.39 o                         
   1  12  11        622.12        552.74        53.43 o                         
   2  12  11        141.42         96.21        28.12 o                         
   3  12  11        330.97        356.63        36.33 o                         
   4  12  11        273.55        253.75        36.41 o                         
   0   0  12      97006.95     109530.81      8671.54 o                         
   0   1  12      12184.92      12958.34       270.45 o                         
   1   1  12        477.81        460.07        10.91 o                         
  -1   2  12      10579.23      10379.93       207.26 o                         
   0   2  12       3783.08       4208.53        85.59 o                         
   1   2  12         20.01         11.84         4.90 o                         
   2   2  12       1683.38       1754.18        38.29 o                         
  -2   3  12       3551.96       3535.05        71.79 o                         
  -1   3  12      12945.90      12667.11       245.66 o                         
   0   3  12       2460.35       2437.05        55.73 o                         
   1   3  12       6118.85       6248.46       139.58 o                         
   2   3  12       3457.59       3393.65        74.24 o                         
   3   3  12         93.82        105.65         6.09 o                         
  -3   4  12         75.33         68.33         5.95 o                         
  -2   4  12        107.33        104.91         6.37 o                         
  -1   4  12        597.78        599.81        15.58 o                         
   0   4  12        213.59        234.08         8.55 o                         
   1   4  12       7933.36       7782.49       155.92 o                         
   2   4  12       5541.26       5745.34       117.37 o                         
   3   4  12         18.59         38.86         5.02 o                         
   4   4  12       1588.07       1421.89        33.58 o                         
  -4   5  12        812.23        830.56        21.23 o                         
  -3   5  12       4955.09       4923.50       103.21 o                         
  -2   5  12       9390.80       9630.73       192.29 o                         
  -1   5  12       1051.93       1046.87        25.36 o                         
   0   5  12        641.05        640.62        16.78 o                         
   1   5  12        782.93        818.79        20.62 o                         
   2   5  12       1259.96       1224.92        31.36 o                         
   3   5  12       3268.40       3385.77        75.63 o                         
   4   5  12       9070.89       9263.58       213.68 o                         
   5   5  12       4517.37       4743.14       102.77 o                         
  -5   6  12        508.16        498.83        20.20 o                         
  -4   6  12        204.14        172.07         9.56 o                         
  -3   6  12       1508.51       1502.35        36.39 o                         
  -2   6  12       2885.15       2867.27        60.69 o                         
  -1   6  12         72.92         91.96         7.47 o                         
   0   6  12      11013.91      11331.54       226.44 o                         
   1   6  12       4375.75       4217.82        96.31 o                         
   2   6  12         31.90         36.98         7.82 o                         
   3   6  12         81.78         75.02         9.37 o                         
   4   6  12       1089.10       1110.67        33.32 o                         
   5   6  12        180.21        208.88        13.60 o                         
   6   6  12       1910.74       1848.04        56.55 o                         
  -6   7  12       3509.22       3467.24        90.56 o                         
  -5   7  12        482.72        502.36        22.15 o                         
  -4   7  12       1025.48        980.82        28.05 o                         
  -3   7  12       2153.69       2205.09        48.80 o                         
  -2   7  12         58.52         64.09         8.23 o                         
  -1   7  12        272.55        298.80        12.23 o                         
   0   7  12       6983.24       7044.22       140.76 o                         
   1   7  12       2613.66       2759.07        65.43 o                         
   2   7  12       1033.70       1010.15        29.86 o                         
   3   7  12       6313.80       6407.29       143.38 o                         
   4   7  12        772.19        792.31        28.14 o                         
   5   7  12         58.47         50.38        13.39 o                         
   6   7  12        529.02        523.77        25.38 o                         
   7   7  12        944.36        970.03        41.45 o                         
  -7   8  12         26.55         35.30        22.01 o                         
  -6   8  12        491.70        536.18        27.24 o                         
  -5   8  12        257.19        218.43        14.19 o                         
  -4   8  12       3609.52       3470.45        80.98 o                         
  -3   8  12       5743.50       5933.33       139.28 o                         
  -2   8  12         48.76         33.12         9.77 o                         
  -1   8  12       2211.26       2068.92        48.63 o                         
   0   8  12        302.21        286.45        12.83 o                         
   1   8  12        233.56        256.17        14.60 o                         
   2   8  12       2364.10       2277.75        70.73 o                         
   3   8  12       6248.92       6243.62       145.36 o                         
   4   8  12        667.07        664.81        27.45 o                         
   5   8  12       1756.56       1696.13        55.24 o                         
   6   8  12       1081.22       1116.20        46.77 o                         
   7   8  12         78.21         74.03        22.09 o                         
   8   8  12        127.02        162.91        30.47 o                         
  -8   9  12        794.16        765.48        52.45 o                         
  -7   9  12        962.83       1019.28        64.95 o                         
  -6   9  12         22.91         34.77        22.35 o                         
  -5   9  12         34.22         41.09        16.15 o                         
  -4   9  12        178.47        201.78        15.57 o                         
  -3   9  12        364.90        420.52        23.28 o                         
  -2   9  12        434.07        446.61        18.85 o                         
  -1   9  12       2441.23       2380.18        57.46 o                         
   0   9  12       1383.75       1476.95        46.02 o                         
   1   9  12         68.15         83.62        14.61 o                         
   2   9  12         55.66         51.51        15.11 o                         
   3   9  12        111.04        126.23        16.80 o                         
   4   9  12         25.03         22.61        16.35 o                         
   5   9  12       1349.48       1405.51        54.21 o                         
   6   9  12        917.16        903.55        42.59 o                         
   7   9  12         45.48         26.05        28.57 o                         
   8   9  12        560.87        510.41        46.59 o                         
  -7  10  12        592.61        501.50        46.12 o                         
  -6  10  12         36.14         76.33        30.97 o                         
  -5  10  12       2106.44       1987.75        70.04 o                         
  -4  10  12        491.46        516.51        27.09 o                         
  -3  10  12         31.57         20.50        14.91 o                         
  -2  10  12          4.24         13.47        14.02 o                         
  -1  10  12        487.50        497.26        23.03 o                         
   0  10  12        153.47        147.29        17.53 o                         
   1  10  12        994.01        956.14        40.47 o                         
   2  10  12       1726.98       1580.90        55.13 o                         
   3  10  12        145.96        159.27        20.34 o                         
   4  10  12         44.35         38.20        20.22 o                         
   5  10  12         25.47         58.97        26.72 o                         
   6  10  12         75.90         65.83        29.30 o                         
   7  10  12        359.62        441.89        42.57 o                         
  -5  11  12       1594.88       1445.04        86.41 o                         
  -4  11  12        457.53        398.08        31.54 o                         
  -3  11  12        195.36        218.65        24.29 o                         
  -2  11  12       1230.50       1244.71        49.20 o                         
  -1  11  12        195.42        234.01        25.78 o                         
   0  11  12         11.94        -10.84        19.50 o                         
   1  11  12        350.26        374.29        26.27 o                         
   2  11  12        736.41        778.45        39.65 o                         
   3  11  12         32.93          6.56        29.05 o                         
   4  11  12        549.15        645.49        41.63 o                         
   5  11  12        848.31        810.43        47.61 o                         
  -3  12  12        266.94        252.78        35.35 o                         
  -2  12  12        974.22        866.73        51.27 o                         
  -1  12  12        123.99         60.38        27.84 o                         
   0  12  12        458.52        465.14        33.71 o                         
   1  12  12        194.68        191.88        30.12 o                         
   2  12  12         22.66          1.41        27.73 o                         
   3  12  12         81.99         92.99        40.09 o                         
   0   1  13      11542.49      11921.93       245.79 o                         
   1   1  13       6064.51       5641.95       111.94 o                         
  -1   2  13       3440.38       3517.31        68.82 o                         
   0   2  13       4903.06       5500.49       114.26 o                         
   1   2  13        673.24        610.11        15.66 o                         
   2   2  13       2175.45       2219.05        49.83 o                         
  -2   3  13       2663.75       2676.44        54.72 o                         
  -1   3  13       1086.19       1131.89        24.37 o                         
   0   3  13      12476.63      13574.38       292.82 o                         
   1   3  13       5348.89       5234.31       121.57 o                         
   2   3  13       2019.23       2087.10        45.53 o                         
   3   3  13        792.13        750.98        19.05 o                         
  -3   4  13       1676.11       1620.11        34.16 o                         
  -2   4  13        241.05        238.91         9.65 o                         
  -1   4  13        556.58        527.24        13.81 o                         
   0   4  13       4996.05       5091.38       106.06 o                         
   1   4  13       1912.89       2024.48        41.74 o                         
   2   4  13       2576.32       2594.61        58.91 o                         
   3   4  13       5410.40       5534.19       111.44 o                         
   4   4  13        808.82        804.70        20.87 o                         
  -4   5  13       1435.14       1423.92        33.39 o                         
  -3   5  13       2863.40       2687.73        55.70 o                         
  -2   5  13       1039.01       1067.08        25.94 o                         
  -1   5  13       2717.08       2632.88        54.75 o                         
   0   5  13       4819.28       4900.74       105.75 o                         
   1   5  13       8291.07       8394.78       178.43 o                         
   2   5  13       3006.18       3051.27        64.81 o                         
   3   5  13       4724.25       4836.51       110.24 o                         
   4   5  13        167.19        168.44        11.57 o                         
   5   5  13       2827.35       2807.96        64.37 o                         
  -5   6  13       1319.46       1290.63        35.09 o                         
  -4   6  13        230.31        235.40        11.06 o                         
  -3   6  13       2471.18       2611.71        59.18 o                         
  -2   6  13        980.65       1001.01        23.94 o                         
  -1   6  13       1213.81       1168.57        28.73 o                         
   0   6  13       1244.98       1243.63        29.58 o                         
   1   6  13       1507.02       1482.59        34.44 o                         
   2   6  13         87.68         92.09         9.20 o                         
   3   6  13       2661.73       2641.43        61.74 o                         
   4   6  13       2721.50       2567.42        64.42 o                         
   5   6  13       1526.64       1597.90        45.52 o                         
   6   6  13        781.22        782.44        29.45 o                         
  -6   7  13        318.17        293.80        19.04 o                         
  -5   7  13       3473.61       3518.91        90.55 o                         
  -4   7  13        701.41        671.81        23.76 o                         
  -3   7  13       2502.81       2509.42        53.45 o                         
  -2   7  13        555.61        542.02        18.15 o                         
  -1   7  13       1005.37        964.32        25.03 o                         
   0   7  13       3279.71       3174.06        72.13 o                         
   1   7  13       1777.11       1742.08        42.23 o                         
   2   7  13       2279.78       2284.05        55.45 o                         
   3   7  13       1030.00       1118.94        30.15 o                         
   4   7  13       1032.50        925.17        31.73 o                         
   5   7  13         25.66          9.96        13.09 o                         
   6   7  13        830.16        737.36        36.25 o                         
   7   7  13        780.53        759.69        37.39 o                         
  -7   8  13       1411.44       1322.85        77.88 o                         
  -6   8  13        684.88        757.34        35.86 o                         
  -5   8  13       2372.52       2280.03        69.00 o                         
  -4   8  13        640.07        681.22        25.89 o                         
  -3   8  13        916.97        904.74        28.14 o                         
  -2   8  13       3016.56       2678.29        66.10 o                         
  -1   8  13       2329.68       2160.75        51.17 o                         
   0   8  13       4581.05       4536.13       111.19 o                         
   1   8  13        471.67        471.56        20.86 o                         
   2   8  13       1746.41       1805.35        54.64 o                         
   3   8  13        695.94        643.98        26.98 o                         
   4   8  13        729.85        655.09        33.03 o                         
   5   8  13       2171.25       2144.28        64.75 o                         
   6   8  13        666.32        704.87        34.83 o                         
   7   8  13        126.39        165.21        26.44 o                         
   8   8  13        743.46        754.48        48.67 o                         
  -8   9  13        255.14        256.25        40.87 o                         
  -7   9  13        255.17        238.85        36.14 o                         
  -6   9  13        217.25        227.01        28.35 o                         
  -5   9  13        679.01        690.70        28.29 o                         
  -4   9  13       1031.01       1064.13        35.46 o                         
  -3   9  13        440.10        448.02        22.33 o                         
  -2   9  13        858.98        915.66        30.74 o                         
  -1   9  13         49.89         58.96        11.74 o                         
   0   9  13        993.51        909.01        31.85 o                         
   1   9  13        329.70        347.18        20.16 o                         
   2   9  13        615.00        633.41        30.82 o                         
   3   9  13        542.58        577.55        26.90 o                         
   4   9  13         95.94         97.66        18.32 o                         
   5   9  13        266.92        306.63        23.23 o                         
   6   9  13        263.48        253.73        26.54 o                         
   7   9  13        521.93        515.04        42.12 o                         
   8   9  13        441.41        496.56        45.67 o                         
  -7  10  13        204.73        157.16        40.08 o                         
  -6  10  13        458.97        335.43        37.61 o                         
  -5  10  13        265.47        235.50        31.33 o                         
  -4  10  13        570.42        552.87        36.70 o                         
  -3  10  13         83.11         68.86        15.96 o                         
  -2  10  13        653.49        569.53        24.30 o                         
  -1  10  13        724.99        716.00        28.77 o                         
   0  10  13        645.58        647.83        29.14 o                         
   1  10  13        289.41        278.03        19.85 o                         
   2  10  13        121.03         78.86        20.42 o                         
   3  10  13        424.27        400.20        26.75 o                         
   4  10  13        376.08        420.69        32.42 o                         
   5  10  13       1131.09       1103.34        56.23 o                         
   6  10  13        276.78        270.19        35.20 o                         
   7  10  13        376.78        386.97        50.46 o                         
  -5  11  13        430.29        440.00        45.89 o                         
  -4  11  13        158.60        157.26        36.82 o                         
  -3  11  13        745.92        724.90        54.40 o                         
  -2  11  13        246.35        260.95        25.55 o                         
  -1  11  13        484.44        485.14        33.90 o                         
   0  11  13         60.30         53.81        21.17 o                         
   1  11  13        613.37        674.45        34.01 o                         
   2  11  13        436.48        419.24        30.54 o                         
   3  11  13       1379.83       1275.75        69.55 o                         
   4  11  13        153.85        183.47        36.09 o                         
   5  11  13        377.02        389.82        38.49 o                         
  -2  12  13         52.27         95.35        32.69 o                         
  -1  12  13        626.48        547.88        38.26 o                         
   0  12  13        455.13        417.83        34.84 o                         
   1  12  13        192.05        184.94        32.41 o                         
   2  12  13         38.65         29.03        30.25 o                         
   0   1  14       1021.06       1144.57        24.00 o                         
   1   1  14       2089.24       2043.25        42.74 o                         
  -1   2  14        124.95        136.46         6.17 o                         
   0   2  14       5152.31       5313.86       112.97 o                         
   1   2  14       4407.03       4486.79        92.68 o                         
   2   2  14        146.25        138.16         6.73 o                         
  -2   3  14        600.56        576.11        15.48 o                         
  -1   3  14        190.98        186.33         7.62 o                         
   0   3  14        422.43        435.70        12.92 o                         
   1   3  14        950.96       1053.04        25.32 o                         
   2   3  14        243.08        249.12         9.17 o                         
   3   3  14       6470.98       6840.72       136.56 o                         
  -3   4  14       3117.86       3065.05        70.91 o                         
  -2   4  14         72.28         57.26         6.31 o                         
  -1   4  14       3318.34       3296.03        70.99 o                         
   0   4  14       4726.27       4898.85       101.25 o                         
   1   4  14       2202.79       2126.69        48.28 o                         
   2   4  14       2831.53       2938.96        64.91 o                         
   3   4  14       1093.33       1119.58        26.27 o                         
   4   4  14        697.68        636.61        17.68 o                         
  -4   5  14        601.85        632.81        19.07 o                         
  -3   5  14        237.63        240.40        10.21 o                         
  -2   5  14        259.56        261.80        10.37 o                         
  -1   5  14       4905.93       4862.56       100.22 o                         
   0   5  14       6448.67       6542.66       127.27 o                         
   1   5  14        205.96        243.37        10.35 o                         
   2   5  14       2519.97       2470.32        55.63 o                         
   3   5  14        790.66        885.10        24.90 o                         
   4   5  14       4076.58       4089.92        87.39 o                         
   5   5  14       1278.24       1265.59        33.44 o                         
  -5   6  14       2633.41       2530.22        63.31 o                         
  -4   6  14       2052.39       2014.23        44.32 o                         
  -3   6  14        231.15        237.22        11.07 o                         
  -2   6  14        375.30        401.66        13.69 o                         
  -1   6  14         87.17         92.21         7.61 o                         
   0   6  14        431.20        429.90        13.91 o                         
   1   6  14        763.55        763.87        22.03 o                         
   2   6  14       2107.31       1988.33        48.30 o                         
   3   6  14        778.78        703.61        23.40 o                         
   4   6  14        243.47        246.16        13.90 o                         
   5   6  14        580.07        534.85        24.03 o                         
   6   6  14         27.72         15.75        13.51 o                         
  -6   7  14         27.32         24.49        16.33 o                         
  -5   7  14         59.23         75.78        15.75 o                         
  -4   7  14       1081.92       1051.85        33.46 o                         
  -3   7  14        119.83        132.07        11.28 o                         
  -2   7  14       2660.02       2516.58        56.65 o                         
  -1   7  14       1992.31       1924.83        42.34 o                         
   0   7  14          8.57         23.47         7.49 o                         
   1   7  14        140.58        143.31        10.97 o                         
   2   7  14        337.33        347.44        15.69 o                         
   3   7  14         16.70         36.90        10.60 o                         
   4   7  14       1025.32       1040.57        35.55 o                         
   5   7  14       3337.80       3314.33        99.08 o                         
   6   7  14        145.14        126.80        18.75 o                         
   7   7  14        317.80        333.85        26.35 o                         
  -7   8  14         68.99         32.14        29.21 o                         
  -6   8  14       1280.38       1251.58        51.97 o                         
  -5   8  14       2565.03       2331.11        66.45 o                         
  -4   8  14        749.60        767.83        27.92 o                         
  -3   8  14          8.19         14.68         9.62 o                         
  -2   8  14        966.20        984.60        31.18 o                         
  -1   8  14        985.84        917.14        29.72 o                         
   0   8  14       1091.70       1013.63        33.53 o                         
   1   8  14       4266.61       4219.01       106.62 o                         
   2   8  14        658.32        617.73        26.34 o                         
   3   8  14        243.96        255.06        19.46 o                         
   4   8  14         39.32         75.38        15.75 o                         
   5   8  14        658.22        695.04        33.54 o                         
   6   8  14         55.56         52.54        19.66 o                         
   7   8  14       1983.75       1961.76        75.63 o                         
   8   8  14       1544.92       1472.38        78.50 o                         
  -7   9  14         30.94         64.30        34.68 o                         
  -6   9  14        823.57        833.06        51.12 o                         
  -5   9  14       1214.03       1227.12        44.74 o                         
  -4   9  14         59.90         26.78        13.60 o                         
  -3   9  14        867.29        924.77        30.63 o                         
  -2   9  14        104.40        117.86        13.80 o                         
  -1   9  14          1.04         12.71        11.45 o                         
   0   9  14        432.41        432.48        20.96 o                         
   1   9  14       1373.22       1377.02        45.16 o                         
   2   9  14         68.62         56.19        16.14 o                         
   3   9  14       1469.88       1530.79        50.35 o                         
   4   9  14        766.83        860.31        37.77 o                         
   5   9  14        135.40        144.78        22.79 o                         
   6   9  14        106.45        122.62        27.89 o                         
   7   9  14        375.91        367.90        39.42 o                         
  -6  10  14          1.15         49.76        32.28 o                         
  -5  10  14         64.75         13.70        31.84 o                         
  -4  10  14        352.99        388.83        29.46 o                         
  -3  10  14       1119.17       1131.27        42.30 o                         
  -2  10  14        268.05        264.48        18.76 o                         
  -1  10  14        158.86        162.28        17.63 o                         
   0  10  14        362.55        394.43        22.47 o                         
   1  10  14         36.44         77.28        17.73 o                         
   2  10  14         32.91         50.30        20.05 o                         
   3  10  14        917.08       1009.64        47.14 o                         
   4  10  14        670.90        640.45        54.44 o                         
   5  10  14          9.65         20.05        28.33 o                         
   6  10  14        430.54        429.62        40.63 o                         
  -4  11  14        135.13        129.22        38.28 o                         
  -3  11  14        119.63        146.58        27.87 o                         
  -2  11  14         11.85         41.44        24.20 o                         
  -1  11  14        699.51        645.62        36.60 o                         
   0  11  14       1734.65       1813.73        69.69 o                         
   1  11  14         87.60         61.51        25.29 o                         
   2  11  14        199.66        237.93        28.04 o                         
   3  11  14         69.98         91.59        32.09 o                         
   4  11  14        368.46        380.79        37.11 o                         
   0  12  14        432.14        407.28        51.46 o                         
   0   1  15       2114.61       2166.20        43.22 o                         
   1   1  15       2444.16       2515.32        48.55 o                         
  -1   2  15        452.12        425.74        11.91 o                         
   0   2  15        473.66        541.57        15.66 o                         
   1   2  15         76.20         75.41         5.68 o                         
   2   2  15        313.11        292.05         9.86 o                         
  -2   3  15        461.25        505.22        14.33 o                         
  -1   3  15        342.65        306.88        10.05 o                         
   0   3  15       2377.60       2591.29        51.63 o                         
   1   3  15       1394.32       1352.48        32.93 o                         
   2   3  15       1013.68        982.91        23.05 o                         
   3   3  15         76.27         88.04         6.52 o                         
  -3   4  15        735.42        781.26        19.37 o                         
  -2   4  15       7922.62       7923.97       166.79 o                         
  -1   4  15       3694.69       3658.16        74.14 o                         
   0   4  15        763.61        821.63        22.73 o                         
   1   4  15        710.25        667.69        19.73 o                         
   2   4  15        304.03        270.40        10.89 o                         
   3   4  15        109.16         84.75         6.55 o                         
   4   4  15       2693.68       2646.33        56.28 o                         
  -4   5  15       6415.81       6322.43       124.72 o                         
  -3   5  15        560.68        567.80        16.84 o                         
  -2   5  15        969.27        899.64        23.09 o                         
  -1   5  15       1222.46       1159.51        25.50 o                         
   0   5  15        827.21        858.40        20.33 o                         
   1   5  15        302.63        297.29        10.93 o                         
   2   5  15       1330.64       1250.64        29.46 o                         
   3   5  15       1382.62       1335.10        33.84 o                         
   4   5  15        106.13        127.26        10.43 o                         
   5   5  15        553.92        509.17        19.86 o                         
  -5   6  15        526.49        523.05        22.88 o                         
  -4   6  15         95.29        100.44         9.72 o                         
  -3   6  15        431.84        449.26        19.92 o                         
  -2   6  15        766.54        747.23        21.19 o                         
  -1   6  15       1622.79       1669.22        40.92 o                         
   0   6  15        657.05        684.05        19.55 o                         
   1   6  15        724.29        714.42        20.74 o                         
   2   6  15        301.49        354.02        13.81 o                         
   3   6  15       1588.09       1556.46        38.55 o                         
   4   6  15        247.63        233.72        13.89 o                         
   5   6  15        487.51        510.10        22.76 o                         
   6   6  15        453.25        480.38        23.28 o                         
  -6   7  15        245.56        243.51        20.44 o                         
  -5   7  15        509.94        533.96        26.77 o                         
  -4   7  15       1748.69       1738.98        44.38 o                         
  -3   7  15        855.64        799.84        27.99 o                         
  -2   7  15         79.06         97.04        10.39 o                         
  -1   7  15        654.11        695.09        20.26 o                         
   0   7  15        388.62        343.72        13.95 o                         
   1   7  15        820.61        850.02        27.41 o                         
   2   7  15        806.44        823.72        27.18 o                         
   3   7  15        726.13        714.08        27.53 o                         
   4   7  15        614.38        627.73        27.07 o                         
   5   7  15        118.98        118.49        16.80 o                         
   6   7  15        503.59        488.99        28.38 o                         
   7   7  15        320.66        329.91        25.42 o                         
  -7   8  15        676.48        642.96        47.73 o                         
  -6   8  15        391.75        448.91        28.56 o                         
  -5   8  15        204.37        202.07        16.18 o                         
  -4   8  15        361.20        375.70        17.78 o                         
  -3   8  15        408.31        456.70        19.27 o                         
  -2   8  15        918.03        907.56        26.86 o                         
  -1   8  15       1088.69       1163.50        34.08 o                         
   0   8  15       1219.60       1154.03        37.46 o                         
   1   8  15        141.23        120.13        14.21 o                         
   2   8  15        694.00        620.88        27.28 o                         
   3   8  15        395.74        445.09        21.79 o                         
   4   8  15       3748.79       3650.85       105.32 o                         
   5   8  15        316.72        322.74        24.34 o                         
   6   8  15        895.61        852.36        42.64 o                         
   7   8  15        203.02        230.13        32.70 o                         
   8   8  15        322.92        336.16        47.57 o                         
  -7   9  15        193.21        168.16        37.63 o                         
  -6   9  15        380.98        382.78        36.11 o                         
  -5   9  15        852.21        915.77        44.85 o                         
  -4   9  15        537.07        557.11        23.42 o                         
  -3   9  15        439.84        402.18        17.81 o                         
  -2   9  15        488.88        513.57        22.91 o                         
  -1   9  15          3.34          6.14        11.55 o                         
   0   9  15        640.24        629.51        27.58 o                         
   1   9  15        365.77        425.35        22.44 o                         
   2   9  15       1622.66       1631.83        51.32 o                         
   3   9  15        812.31        805.03        34.04 o                         
   4   9  15        986.23        912.86        42.77 o                         
   5   9  15        208.88        189.79        25.02 o                         
   6   9  15        288.62        283.41        32.15 o                         
   7   9  15        419.86        410.17        40.64 o                         
  -6  10  15        442.03        442.29        41.94 o                         
  -5  10  15        118.67        110.53        34.68 o                         
  -4  10  15        358.18        388.52        32.59 o                         
  -3  10  15          4.10         16.74        18.00 o                         
  -2  10  15        437.97        447.36        24.99 o
[truncated: 64,963 more chars]
